# Supplementary material for: DNA signatures preserved in the official 1978 sample collection of the Shroud of Turin
Source: Sci Rep. 2026 Jul 9;16:21206. doi: 10.1038/s41598-026-60684-7 (PMC13350843; doi:10.1038/s41598-026-60684-7)
Supplement: Supplementary file 2 — Supplementary Material 2 [file 41598_2026_60684_MOESM2_ESM.xlsx]

## Sheet: S1A_Collect-Oper_GenomicData
Sample_id	TotalReadPairs	TrimmedReadPairs	MappedReads	PercMappedReads	PercDuplicates	AvgDepth
Operator	101437778	87523068	69321563	79.2037	25.51	1.819
Collector/Bollone	168233599	165858308	337477533	99.37	7.3277	9.15

## Sheet: S1B_TS_Merged_GenomicData
Order	Sample_id	trimmed_reads_total	mapped_reads_unique_filt	percentage_endogenous	avg_depth	avg_depth_MT	avg_depth_X	avg_depth_Y	read_length_mode	read_length_average	5pCtoT_FirstBase	3pGtoA_FirstBase	sex_ry	sex_rx	contammix	hapConX_CEU	hapConX_sites_1X
1	AB1	102490623	56640250	55.2638	1.3835	147.134	0.748301	0.190604	58	80	0.003	0.004	M	M	0.8630694(0.8501813-0.8746279)	0.089031(0.08589-0.092171)	98025
2	B12	144534127	40586577	28.081	1.1353	90.0249	0.698196	0.135679	69	91	0.003	0.003	?	M?	0.6300366(0.607402-0.652643)	0.267884(0.262516-0.273253)	88199
3	C3-ha	133838896	2094266	1.56477	0.0497	4.49164	0.0394531	0.0031276	59	78	0.006	0.007	?	?	0.7166838(0.5124583-0.847669)	0.388872(0.355926-0.421818)	6784
4	C10-gl	76910898	26997465	35.1023	0.5389	52.9619	0.2758	0.0688793	51	66	0.006	0.009	M	M	0.8789732(0.8579939-0.8968062)	0.016014(0.013511-0.018517)	41397
5	C12-fe	108586875	72629	0.0668856	0.0016	0.352948	0.00102043	0.000144812	31	71	0.007	0.005	?	M?		0.0(-0.175792-0.175792)	169
6	C/D12	118540407	4337421	3.65902	0.1023	13.2322	0.0593992	0.0127774	59	78	0.003	0.003	?	M?	0.3960003(0.3036254-0.483952)	0.20225(0.183778-0.220722)	9843
7	R58	120045509	679552	0.566079	0.0175	4.03561	0.0103042	0.00237079	59	84	0.005	0.005	M?	M	0.9879589(0.7479184-0.9981635)	0.149212(0.09668-0.201744)	1775

## Sheet: S1C_radiocarbon dating
Sample_id	Lab Nr MAMS	14C Age [yr BP]	±	δ13C AMS [‰]	Probability 68%	Probability 95%	C [%]	Material
TS_R58-01	82486	382	18	-22.4	cal AD 1457-1612	cal AD 1451-1622	41.1	textile
TS_R58-02	82487	230	17	-26.5	cal AD 1651-1795	cal AD 1642-1800	41.2	textile
