# Supplementary material for: DNA signatures preserved in the official 1978 sample collection of the Shroud of Turin
Source: Sci Rep. 2026 Jul 9;16:21206. doi: 10.1038/s41598-026-60684-7 (PMC13350843; doi:10.1038/s41598-026-60684-7)
Supplement: Supplementary file 8 — Supplementary Material 8 [file 41598_2026_60684_MOESM8_ESM.xlsx]

## Sheet: Metazoa
taxid	order	name	rank	AB1	C/D12	R58	C3_ha	C10_gl	C12_fe	B12_c	Total
6946	-	Acariformes	superorder	-	-	-	-	1	-	-	1
32524	-	Amniota	clade	63	6	3	2	11	-	43	128
6101	-	Anthozoa	class	-	-	-	4	-	-	-	4
8492	-	Archosauria	clade	1	-	1	1	-	-	-	3
6656	-	Arthropoda	phylum	1	-	-	-	-	-	-	1
3073809	-	Australaves	clade	-	-	1	-	-	-	-	1
8782	-	Aves	class	-	-	7	1	-	-	-	8
33213	-	Bilateria	clade	5	-	-	2	-	-	9	16
1437010	-	Boreoeutheria	clade	452	20	5	13	108	1	358	957
186625	-	Clupeocephala	no rank	-	-	-	-	-	-	1	1
13489	-	Dicentrarchus labrax	species	2	-	-	-	-	-	1	3
33392	-	Endopterygota	cohort	-	-	2	-	-	-	-	2
314146	-	Euarchontoglires	superorder	2174	36	10	31	282	2	1005	3540
2759	-	Eukaryota	superkingdom	5	1	-	2	-	-	13	21
1489922	-	Eupercaria	clade	-	-	-	-	-	-	1	1
117571	-	Euteleostomi	clade	-	1	-	-	-	-	1	2
9347	-	Eutheria	clade	3	1	-	-	-	-	2	6
119197	-	Galeomorphii	clade	1	-	-	-	-	-	-	1
1549675	-	Galloanserae	superorder	-	-	5	-	-	-	-	5
314147	-	Glires	clade	-	-	-	-	-	-	1	1
314145	-	Laurasiatheria	superorder	45	3	2	-	6	-	101	157
197563	-	Mandibulata	clade	-	-	1	-	-	-	-	1
33208	-	Metazoa	kingdom	-	-	-	1	-	-	-	1
3078114	-	Neoaves	clade	1	-	3	-	1	-	-	5
8825	-	Neognathae	infraclass	-	-	3	-	-	-	-	3
33340	-	Neoptera	infraclass	-	-	1	-	-	-	-	1
6132	-	Octocorallia	subclass	-	-	-	8	-	-	-	8
33154	-	Opisthokonta	clade	5	1	1	2	1	1	2	13
197562	-	Pancrustacea	clade	1	-	-	-	-	-	-	1
30870	-	Sciaenidae	family	-	-	-	-	-	-	1	1
3073808	-	Telluraves	clade	-	-	1	-	-	-	-	1
32523	-	Tetrapoda	clade	3	-	-	-	-	-	1	4
32525	-	Theria	clade	1	-	-	1	-	-	-	2
7742	-	Vertebrata	clade	-	1	-	-	-	-	-	1
8957	Accipitriformes	Accipiter gentilis	species	-	-	2	-	-	-	-	2
8955	Accipitriformes	Accipitrinae	subfamily	1	-	7	-	-	-	-	8
223781	Accipitriformes	Aquila chrysaetos chrysaetos	subspecies	-	-	4	-	-	-	-	4
30397	Accipitriformes	Buteo buteo	species	-	-	4	-	-	-	-	4
8969	Accipitriformes	Haliaeetus albicilla	species	-	-	1	-	-	-	-	1
7906	Acipenseriformes	Acipenser ruthenus	species	2	-	-	-	-	-	-	2
8835	Anseriformes	Anas	genus	1	-	-	-	-	-	-	1
8839	Anseriformes	Anas platyrhynchos	species	1	-	-	-	-	-	-	1
8830	Anseriformes	Anatidae	family	5	-	-	-	1	-	-	6
2068716	Anseriformes	Anatinae	subfamily	4	-	-	-	-	-	-	4
8842	Anseriformes	Anser	genus	2	-	-	-	-	-	-	2
8845	Anseriformes	Anser cygnoides	species	1	-	-	-	-	-	-	1
107022	Anseriformes	Bucephala clangula	species	-	-	2	-	-	-	-	2
6500	Aplysiida	Aplysia californica	species	-	-	-	-	-	-	1	1
2696672	Apterygiformes	Apteryx mantelli	species	-	-	1	-	-	-	-	1
202946	Apterygiformes	Apteryx mantelli mantelli	subspecies	-	1	1	-	-	-	2	4
94031	Araneae	Linyphia triangularis	species	1	-	-	-	-	-	-	1
1518524	Araneae	Macrothele cretica	species	1	-	-	-	-	-	-	1
114398	Araneae	Parasteatoda tepidariorum	species	-	-	1	-	-	-	-	1
202533	Araneae	Stegodyphus dumicola	species	-	-	1	-	-	-	-	1
175341	Araneae	Stegodyphus lineatus	species	-	-	1	-	-	-	-	1
9767	Artiodactyla	Balaenoptera acutorostrata	species	1	-	-	-	1	-	2	4
43346	Artiodactyla	Bison bison bison	subspecies	1	-	-	1	1	-	1	4
9903	Artiodactyla	Bos	genus	402	19	9	3	5	1	177	616
1705790	Artiodactyla	Bos gaurus x Bos taurus	species	1	-	-	-	-	-	1	2
30522	Artiodactyla	Bos indicus x Bos taurus	species	4	-	-	-	-	-	-	4
9906	Artiodactyla	Bos javanicus	species	3	-	-	-	-	-	-	3
72004	Artiodactyla	Bos mutus	species	20	2	1	-	-	-	8	31
9913	Artiodactyla	Bos taurus	species	86	7	4	4	3	-	43	147
9895	Artiodactyla	Bovidae	family	17	2	-	2	-	-	15	36
27592	Artiodactyla	Bovinae	subfamily	5	1	-	-	-	-	1	7
89462	Artiodactyla	Bubalus bubalis	species	2	-	-	-	-	-	1	3
3119969	Artiodactyla	Bubalus kerabau	species	2	-	-	-	-	-	3	5
9925	Artiodactyla	Capra hircus	species	4	-	-	2	2	-	86	94
34865	Artiodactyla	Capricornis sumatraensis	species	-	-	-	-	-	-	1	1
9935	Artiodactyla	Ovis	genus	4	-	-	3	-	-	6	13
9940	Artiodactyla	Ovis aries	species	10	-	-	10	1	-	9	30
37174	Artiodactyla	Ovis canadensis	species	-	-	-	-	-	-	2	2
112262	Artiodactyla	Ovis canadensis canadensis	subspecies	-	-	-	1	-	-	-	1
34869	Artiodactyla	Rupicapra rupicapra	species	1	-	-	-	-	-	3	4
9850	Artiodactyla	Cervidae	family	40	1	2	1	1	-	38	83
34878	Artiodactyla	Cervinae	subfamily	-	-	-	-	1	-	-	1
9860	Artiodactyla	Cervus elaphus	species	29	-	1	1	-	1	24	56
30532	Artiodactyla	Dama dama	species	-	-	-	-	-	-	1	1
9886	Artiodactyla	Muntiacus reevesi	species	30	-	1	-	-	-	22	53
3082113	Artiodactyla	Rangifer tarandus platyrhynchus	subspecies	33	-	-	1	-	-	26	60
9726	Artiodactyla	Delphinidae	family	-	-	-	-	-	-	3	3
9733	Artiodactyla	Orcinus orca	species	1	-	-	-	-	-	-	1
9739	Artiodactyla	Tursiops truncatus	species	3	-	-	-	-	-	1	4
68408	Artiodactyla	Moschus berezovskii	species	1	-	-	-	-	-	1	2
9742	Artiodactyla	Phocoena phocoena	species	-	1	-	-	-	-	-	1
42100	Artiodactyla	Phocoena sinus	species	1	-	-	-	-	-	-	1
41426	Artiodactyla	Phacochoerus africanus	species	3	-	-	-	-	-	-	3
9821	Artiodactyla	Suidae	family	9	-	1	-	-	-	1	11
48745	Artiodactyla	Mesoplodon bidens	species	-	-	-	-	-	-	1	1
91561	Artiodactyla	Artiodactyla	order	1	-	-	-	-	-	3	4
9963	Artiodactyla	Caprinae	subfamily	15	-	1	6	1	-	41	64
9721	Artiodactyla	Cetacea	infraorder	4	-	-	-	-	-	3	7
575201	Artiodactyla	Hippopotamus amphibius kiboko	subspecies	1	-	-	-	-	-	-	1
9761	Artiodactyla	Mysticeti	parvorder	1	-	-	-	-	-	-	1
9722	Artiodactyla	Odontoceti	parvorder	7	-	-	-	-	-	2	9
59534	Artiodactyla	Oryx dammah	species	-	-	-	-	-	-	1	1
37176	Artiodactyla	Ovibos moschatus	species	1	-	-	-	-	-	-	1
35500	Artiodactyla	Pecora	infraorder	19	1	2	3	1	-	15	41
9823	Artiodactyla	Sus scrofa	species	364	26	18	15	15	2	78	518
415978	Artiodactyla	Sus scrofa scrofa	subspecies	13	1	1	-	1	-	3	19
2653789	Artiodactyla	Whippomorpha	suborder	1	-	-	-	-	-	-	1
6978	Blattodea	Periplaneta americana	species	4	-	1	-	-	-	-	5
9608	Carnivora	Canidae	family	49	-	6	-	1	-	8	64
9612	Carnivora	Canis lupus	species	5260	188	996	34	44	14	830	7366
286419	Carnivora	Canis lupus dingo	subspecies	8	-	2	-	-	-	-	10
9615	Carnivora	Canis lupus familiaris	subspecies	442	17	83	3	4	-	65	614
95912	Carnivora	Hyaena hyaena	species	-	-	-	-	-	-	2	2
494514	Carnivora	Vulpes lagopus	species	2	-	-	-	-	-	2	4
9627	Carnivora	Vulpes vulpes	species	1	-	-	-	-	-	-	1
32536	Carnivora	Acinonyx jubatus	species	3	-	-	-	-	-	213	216
9681	Carnivora	Felidae	family	12	-	-	-	-	-	339	351
338152	Carnivora	Felinae	subfamily	6	-	2	-	-	-	382	390
9682	Carnivora	Felis	genus	-	-	-	-	-	-	7	7
9685	Carnivora	Felis catus	species	113	2	14	6	6	1	6369	6511
320633	Carnivora	Felis sp. NG192	species	-	-	-	-	-	-	1	1
46844	Carnivora	Leopardus geoffroyi	species	-	-	-	-	-	-	32	32
13124	Carnivora	Lynx	genus	1	-	-	-	-	-	10	11
61383	Carnivora	Lynx canadensis	species	-	-	-	-	-	-	31	31
61384	Carnivora	Lynx rufus	species	-	-	-	-	-	-	7	7
61452	Carnivora	Neofelis nebulosa	species	1	-	-	-	-	-	52	53
9688	Carnivora	Panthera	genus	1	-	-	-	-	-	44	45
9689	Carnivora	Panthera leo	species	-	-	-	-	-	-	11	11
9690	Carnivora	Panthera onca	species	4	-	-	-	-	-	132	136
9691	Carnivora	Panthera pardus	species	-	-	-	-	-	-	19	19
9694	Carnivora	Panthera tigris	species	-	-	-	-	-	-	10	10
29064	Carnivora	Panthera uncia	species	2	-	-	-	-	-	90	92
338153	Carnivora	Pantherinae	subfamily	1	-	-	-	-	-	42	43
37028	Carnivora	Prionailurus	genus	-	-	-	-	-	-	3	3
37029	Carnivora	Prionailurus bengalensis	species	-	-	-	-	-	-	21	21
61388	Carnivora	Prionailurus viverrinus	species	-	-	-	-	1	-	36	37
9696	Carnivora	Puma concolor	species	-	-	-	-	-	-	4	4
1608482	Carnivora	Puma yagouaroundi	species	-	-	-	-	-	-	42	42
2888765	Carnivora	Gulo gulo luscus	subspecies	1	-	-	-	-	-	13	14
76717	Carnivora	Lontra canadensis	species	-	-	-	-	-	-	1	1
9657	Carnivora	Lutra lutra	species	7	-	2	-	1	-	22	32
9658	Carnivora	Martes	genus	-	-	1	-	-	-	4	5
9659	Carnivora	Martes foina	species	1	-	-	-	-	-	6	7
29065	Carnivora	Martes martes	species	1	-	-	-	-	-	1	2
9662	Carnivora	Meles meles	species	3	-	-	-	-	-	32	35
9666	Carnivora	Mustela lutreola	species	2	-	-	-	-	-	9	11
9655	Carnivora	Mustelidae	family	3	2	2	1	-	-	34	42
34884	Carnivora	Callorhinus ursinus	species	-	-	-	-	-	-	1	1
34886	Carnivora	Eumetopias jubatus	species	-	-	-	-	-	-	2	2
9704	Carnivora	Zalophus californianus	species	-	-	-	-	-	-	1	1
9711	Carnivora	Halichoerus grypus	species	1	-	-	-	-	-	9	10
9714	Carnivora	Mirounga	genus	-	-	-	-	-	-	2	2
9716	Carnivora	Mirounga angustirostris	species	-	-	-	-	-	-	3	3
9715	Carnivora	Mirounga leonina	species	9	-	-	-	3	-	7	19
9720	Carnivora	Phoca vitulina	species	1	-	-	-	-	-	5	6
9709	Carnivora	Phocidae	family	2	-	-	-	-	-	2	4
9646	Carnivora	Ailuropoda melanoleuca	species	7	-	-	-	1	-	13	21
9632	Carnivora	Ursidae	family	-	-	-	-	-	-	1	1
9643	Carnivora	Ursus americanus	species	-	-	-	-	-	-	2	2
9644	Carnivora	Ursus arctos	species	-	-	-	-	-	-	5	5
379584	Carnivora	Caniformia	suborder	16	3	1	-	2	-	69	91
33554	Carnivora	Carnivora	order	22	1	1	1	3	-	24	52
379583	Carnivora	Feliformia	suborder	-	-	-	-	-	-	1	1
34880	Carnivora	Nyctereutes procyonoides	species	3	1	1	-	-	-	-	5
3072905	Carnivora	Pinnipedia	clade	-	-	-	-	-	-	2	2
37032	Carnivora	Suricata suricatta	species	-	-	-	-	-	-	7	7
256425	Caudata	Lissotriton helveticus	species	1	-	-	-	-	-	-	1
107379	Charadriiformes	Lymnocryptes minimus	species	-	-	2	-	-	-	-	2
9397	Chiroptera	Chiroptera	order	-	-	-	-	-	-	3	3
59451	Chiroptera	Eptesicus nilssonii	species	1	-	-	-	-	-	1	2
9433	Chiroptera	Miniopterus schreibersii	species	-	-	-	-	-	-	5	5
9434	Chiroptera	Myotis	genus	-	-	-	-	-	-	1	1
59474	Chiroptera	Pipistrellus pipistrellus	species	-	-	-	-	-	-	1	1
59479	Chiroptera	Rhinolophus ferrumequinum	species	1	1	-	-	-	-	-	2
77218	Chiroptera	Rhinolophus hipposideros	species	2	-	-	-	-	-	8	10
9431	Chiroptera	Vespertilionidae	family	2	-	-	-	-	-	1	3
184585	Clupeiformes	Engraulis encrasicolus	species	1	-	-	-	-	-	-	1
27697	Clupeiformes	Sardina pilchardus	species	1	-	-	-	-	-	-	1
102642	Coleoptera	Abax parallelepipedus	species	-	-	1	-	-	-	-	1
263631	Coleoptera	Coccinellini	tribe	1	-	-	-	-	-	-	1
115357	Coleoptera	Harmonia axyridis	species	1	-	-	-	-	-	-	1
247297	Coleoptera	Harpalus rubripes	species	1	-	-	-	-	-	-	1
122852	Coleoptera	Polydrusus	genus	1	-	-	-	-	-	-	1
41084	Coleoptera	Polyphaga	suborder	-	-	1	-	-	-	-	1
7048	Coleoptera	Sitophilus oryzae	species	1	-	-	-	-	-	-	1
7070	Coleoptera	Tribolium castaneum	species	-	-	1	-	-	-	-	1
8932	Columbiformes	Columba livia	species	1	-	-	-	-	-	-	1
8930	Columbiformes	Columbidae	family	2	-	-	-	-	2	-	4
187126	Columbiformes	Nesoenas mayeri	species	1	-	-	-	-	-	-	1
36242	Columbiformes	Streptopelia	genus	1	-	-	-	-	-	-	1
177155	Columbiformes	Streptopelia turtur	species	1	-	-	-	-	-	-	1
6398	Crassiclitellata	Lumbricus terrestris	species	-	-	-	3	1	-	-	4
40830	Cypriniformes	Barbus barbus	species	-	-	1	-	-	1	-	2
217509	Cypriniformes	Carassius carassius	species	-	-	-	-	-	-	1	1
27704	Cypriniformes	Gobio gobio	species	-	-	1	-	-	1	3	5
38527	Cypriniformes	Abramis brama	species	8	-	-	-	-	-	-	8
71183	Cypriniformes	Anaecypris hispanica	species	11	-	1	-	-	-	-	12
2743726	Cypriniformes	Leuciscidae	family	1	-	-	-	-	-	1	2
2743728	Cypriniformes	Leuciscinae	subfamily	180	-	-	-	-	-	7	187
155063	Cypriniformes	Leuciscus waleckii	species	13	-	-	-	-	-	-	13
58324	Cypriniformes	Phoxinus phoxinus	species	1	-	2	-	-	1	2	6
48668	Cypriniformes	Rutilus rutilus	species	30	-	-	-	1	-	-	31
58319	Cypriniformes	Scardinius erythrophthalmus	species	15	-	-	-	-	-	-	15
8284	Cypriniformes	Squalius cephalus	species	14	-	2	1	-	2	-	19
54556	Cypriniformes	Alburnus alburnus	species	11	-	-	-	-	-	-	11
135647	Cypriniformes	Barbatula barbatula	species	-	-	-	-	2	-	-	2
7959	Cypriniformes	Ctenopharyngodon idella	species	-	-	-	-	-	-	2	2
2743747	Cypriniformes	Xenocypridinae	subfamily	-	-	-	-	-	-	3	3
30727	Cypriniformes	Cyprinoidei	suborder	4	-	-	-	-	-	5	9
6706	Decapoda	Homarus americanus	species	3	-	-	-	-	-	-	3
133894	Decapoda	Penaeus	genus	1	-	-	-	-	-	-	1
6689	Decapoda	Penaeus vannamei	species	1	-	-	-	-	-	-	1
6728	Decapoda	Procambarus clarkii	species	-	-	1	-	-	-	-	1
146840	Dermaptera	Labia minor	species	-	-	-	-	-	-	1	1
110931	Dermoptera	Cynocephalus volans	species	1	-	-	-	-	-	-	1
482537	Dermoptera	Galeopterus variegatus	species	-	-	-	-	1	-	-	1
527138	Diplostraca	Macrothrix elegans	species	-	-	-	1	-	-	-	1
28612	Diptera	Rhagoletis zephyria	species	12	-	-	-	-	-	-	12
43741	Diptera	Acalyptratae	no rank	1	-	-	-	-	-	-	1
38358	Diptera	Bradysia coprophila	species	3	-	1	-	-	-	-	4
7373	Diptera	Calliphora vicina	species	1	-	-	-	-	-	-	1
27454	Diptera	Calliphora vomitoria	species	3	-	-	-	-	-	-	3
42434	Diptera	Culex pipiens pallens	subspecies	2	-	-	-	-	-	-	2
7176	Diptera	Culex quinquefasciatus	species	3	-	-	-	2	-	8	13
43817	Diptera	Culicinae	subfamily	1	-	-	-	-	-	-	1
480117	Diptera	Cyclorrhapha	clade	1	-	-	-	-	-	-	1
30019	Diptera	Drosophila busckii	species	-	-	-	-	-	1	-	1
7240	Diptera	Drosophila simulans	species	1	-	-	-	-	-	-	1
263140	Diptera	Sitodiplosis mosellana	species	1	-	-	-	-	-	-	1
2925353	Diptera	Smittia sp. YW1114-2	species	-	-	1	-	-	-	-	1
707887	Entomobryomorpha	Lepidocyrtus curvicollis	species	1	-	-	-	-	-	-	1
62283	Eulipotyphla	Sorex fumeus	species	-	-	-	-	-	-	1	1
9375	Eulipotyphla	Talpa europaea	species	1	-	-	-	-	-	3	4
8045	Gadiformes	Gadidae	family	4	-	-	-	-	-	-	4
8048	Gadiformes	Gadus	genus	2	-	-	-	-	-	-	2
80720	Gadiformes	Gadus macrocephalus	species	1	-	-	-	-	-	-	1
8049	Gadiformes	Gadus morhua	species	8	1	-	-	-	-	1	10
328277	Gadiformes	Gadus morhua 'NCC'	no rank	1	-	-	-	-	-	-	1
8063	Gadiformes	Merluccius merluccius	species	1	-	-	-	-	-	-	1
8996	Galliformes	Numida meleagris	species	2	-	6	-	-	-	-	8
9002	Galliformes	Centrocercus urophasianus	species	1	-	-	-	-	-	-	1
93934	Galliformes	Coturnix japonica	species	1	-	-	-	-	-	-	1
9031	Galliformes	Gallus gallus	species	129	5	2913	43	10	9	33	3142
64668	Galliformes	Lagopus muta	species	-	-	2	-	-	-	-	2
9103	Galliformes	Meleagris gallopavo	species	38	5	85	1	-	-	8	137
9005	Galliformes	Phasianidae	family	5	1	81	1	-	1	1	90
9072	Galliformes	Phasianinae	subfamily	-	-	3	-	-	-	-	3
9054	Galliformes	Phasianus colchicus	species	1	-	2	-	-	-	-	3
100830	Galliformes	Tetrao urogallus	species	6	1	38	-	1	-	2	48
466585	Galliformes	Tetraoninae	subfamily	-	-	3	-	-	-	-	3
109042	Galliformes	Tympanuchus pallidicinctus	species	-	-	3	-	-	-	-	3
8976	Galliformes	Galliformes	order	-	-	5	-	1	-	-	6
7029	Hemiptera	Acyrthosiphon pisum	species	2	-	-	-	-	1	-	3
27482	Hemiptera	Aphididae	family	2	-	-	-	-	-	-	2
80765	Hemiptera	Aphis gossypii	species	16	-	3	-	-	-	14	33
538890	Hemiptera	Coccus hesperidum	species	1	2	-	-	-	-	-	3
121845	Hemiptera	Diaphorina citri	species	-	-	-	1	-	-	1	2
33386	Hemiptera	Macrosiphini	tribe	5	-	-	-	-	-	-	5
44670	Hemiptera	Metopolophium dirhodum	species	7	-	-	-	-	-	-	7
13164	Hemiptera	Myzus persicae	species	2	-	-	-	-	-	-	2
85310	Hemiptera	Nezara viridula	species	1	-	-	-	-	-	-	1
1425412	Hemiptera	Periphyllus acericola	species	1	1	-	-	-	-	-	2
170843	Hemiptera	Planococcus citri	species	-	1	-	-	-	-	-	1
43146	Hemiptera	Rhopalosiphum maidis	species	1	-	-	-	-	-	-	1
40932	Hemiptera	Rhopalosiphum padi	species	2	-	-	-	-	-	-	2
33373	Hemiptera	Sternorrhyncha	suborder	1	-	-	-	-	-	-	1
7434	Hymenoptera	Aculeata	infraorder	-	-	-	1	-	-	-	1
488720	Hymenoptera	Lasius	subgenus	-	-	-	-	-	-	1	1
231986	Hymenoptera	Lasius fuliginosus	species	-	-	-	-	-	-	1	1
488582	Hymenoptera	Lasius platythorax	species	1	-	-	-	-	-	-	1
65147	Hymenoptera	Ophion obscuratus	species	-	-	1	-	-	-	-	1
219812	Hymenoptera	Tetramorium bicarinatum	species	1	1	-	-	-	1	1	4
7443	Hymenoptera	Vespa	genus	1	-	-	-	-	-	-	1
9979	Lagomorpha	Leporidae	family	11	-	-	-	-	-	-	11
9986	Lagomorpha	Oryctolagus cuniculus	species	84	1	-	-	-	-	2	87
9988	Lagomorpha	Sylvilagus floridanus	species	10	-	-	-	-	-	-	10
988060	Lepidoptera	Anorthoa munda	species	5	-	-	-	-	-	-	5
95189	Lepidoptera	Apamea	genus	1	-	-	-	-	-	-	1
254363	Lepidoptera	Autographa gamma	species	-	-	-	-	-	-	1	1
7091	Lepidoptera	Bombyx mori	species	-	-	-	1	-	-	-	1
56375	Lepidoptera	Catocala	genus	1	-	-	-	-	-	-	1
706635	Lepidoptera	Conistra vaccinii	species	1	-	-	-	-	-	-	1
695564	Lepidoptera	Erebidae	family	1	-	-	-	-	-	-	1
214276	Lepidoptera	Noctua	genus	1	-	-	-	-	-	-	1
93504	Lepidoptera	Ostrinia furnacalis	species	-	1	-	-	-	-	1	2
875884	Lepidoptera	Phlogophora meticulosa	species	1	-	-	-	-	-	-	1
58824	Lepidoptera	Plodia interpunctella	species	1	-	-	-	-	-	-	1
687122	Lepidoptera	Pyralis farinalis	species	-	-	-	5	-	-	-	5
41013	Lepidoptera	Tinea	genus	1	-	-	-	-	-	-	1
2480966	Lumbriculida	Lumbriculus sp. EZ-2019	species	-	1	-	-	-	-	-	1
3014158	Lyssacinosida	Bolosoma cyanae	species	-	-	-	2	-	-	-	2
1329944	Malacalcyonacea	Anthomastus grandiflorus	species	-	-	-	1	-	-	-	1
396355	Malacalcyonacea	Eunicella verrucosa	species	-	-	-	9	-	-	-	9
204384	Malacalcyonacea	Gorgonia ventalina	species	-	-	-	1	-	-	-	1
151771	Malacalcyonacea	Dendronephthya gigantea	species	-	-	-	9	-	-	-	9
204328	Malacalcyonacea	Muricea muricata	species	-	-	-	2	-	-	-	2
62625	Mesostigmata	Varroa jacobsoni	species	-	-	2	1	1	1	-	5
40214	Moraxellales	Acinetobacter johnsonii	species	-	-	-	-	1	-	-	1
48171	Mugiliformes	Chelon labrosus	species	14	-	-	-	-	-	1	15
1423826	Myopsida	Heterololigo bleekeri	species	1	-	-	-	-	-	-	1
34570	Myopsida	Sepioteuthis lessoniana	species	1	-	-	-	-	-	-	1
6550	Mytilida	Mytilus edulis	species	5	-	-	-	-	-	-	5
6645	Octopoda	Octopus vulgaris	species	1	-	-	-	-	-	-	1
114953	Orthoptera	Gryllinae	subfamily	-	-	1	-	-	-	-	1
323478	Orthoptera	Lebinthus bitaeniatus	species	-	-	1	-	-	-	-	1
494438	Orthoptera	Meconema thalassinum	species	1	-	-	-	-	-	-	1
1874760	Orthoptera	Velarifictorus hemelytrus	species	-	-	1	-	-	-	-	1
29159	Ostreida	Magallana gigas	species	2	-	-	-	-	-	-	2
30420	Passeriformes	Corvus	genus	-	-	-	-	-	-	1	1
9126	Passeriformes	Passeriformes	order	1	-	-	-	-	-	1	2
9135	Passeriformes	Serinus canaria	species	2	-	-	-	-	-	-	2
30871	Perciformes	Serranidae	family	1	-	-	-	-	-	-	1
77932	Perissodactyla	Diceros bicornis minor	subspecies	-	-	-	-	-	-	1	1
9793	Perissodactyla	Equus asinus	species	1	-	-	-	-	-	-	1
9796	Perissodactyla	Equus caballus	species	11	-	8	-	-	-	28	47
9798	Perissodactyla	Equus przewalskii	species	1	-	-	-	-	-	-	1
61478	Phasmatodea	Timema douglasi	species	5	-	-	-	3	-	4	12
170557	Phasmatodea	Timema poppense	species	1	-	-	-	-	-	-	1
143292	Pholidota	Manis pentadactyla	species	-	-	-	-	-	-	1	1
8267	Pleuronectiformes	Hippoglossus hippoglossus	species	1	-	-	-	-	-	-	1
8260	Pleuronectiformes	Platichthys flesus	species	-	-	-	-	-	-	1	1
52904	Pleuronectiformes	Scophthalmus maximus	species	-	1	-	-	-	-	13	14
90069	Pleuronectiformes	Solea solea	species	1	-	-	1	-	-	-	2
163714	Podocopida	Cyprideis torosa	species	-	-	1	-	2	4	-	7
69355	Podocopida	Darwinula stevensoni	species	-	-	8	7	3	11	1	30
399045	Podocopida	Notodromas monacha	species	10	2	1	1	6	1	-	21
37293	Primates	Aotus nancymaae	species	3	-	-	-	1	-	1	5
9509	Primates	Ateles geoffroyi	species	-	-	-	-	-	-	1	1
9483	Primates	Callithrix jacchus	species	2	-	-	-	-	-	4	6
1868482	Primates	Carlito syrichta	species	1	-	-	-	-	-	-	1
9526	Primates	Catarrhini	parvorder	705	27	9	25	148	1	1045	1960
9498	Primates	Cebidae	family	2	-	-	-	1	-	-	3
38070	Primates	Cebinae	subfamily	3	-	-	-	-	-	-	3
2715852	Primates	Cebus imitator	species	3	1	-	-	1	-	2	7
9531	Primates	Cercocebus atys	species	5	-	-	-	-	-	-	5
9527	Primates	Cercopithecidae	family	176	9	3	4	49	-	109	350
9528	Primates	Cercopithecinae	subfamily	27	-	1	1	6	-	25	60
392815	Primates	Chlorocebus	genus	1	-	-	-	-	-	-	1
9534	Primates	Chlorocebus aethiops	species	2	-	-	-	1	-	3	6
60711	Primates	Chlorocebus sabaeus	species	6	-	-	-	1	-	-	7
9569	Primates	Colobinae	subfamily	62	2	2	3	23	-	54	146
336983	Primates	Colobus angolensis palliatus	subspecies	2	-	-	-	2	-	1	5
9593	Primates	Gorilla gorilla	species	14	2	-	2	2	-	17	37
9595	Primates	Gorilla gorilla gorilla	subspecies	54	4	-	2	8	-	20	88
9604	Primates	Hominidae	family	212	12	3	4	61	1	1175	1468
207598	Primates	Homininae	subfamily	2962	201	38	87	988	4	3482	7762
314295	Primates	Hominoidea	superfamily	1070	43	9	28	243	-	837	2230
9606	Primates	Homo sapiens	species	3852440	80639	22781	45651	473018	1839	1829873	6306241
81572	Primates	Hylobates moloch	species	9	-	-	2	1	-	8	20
9577	Primates	Hylobatidae	family	27	1	-	-	6	-	11	45
9447	Primates	Lemur catta	species	2	-	-	-	-	-	-	2
376915	Primates	Lemuriformes	infraorder	-	1	-	-	-	-	1	2
9539	Primates	Macaca	genus	7	-	-	1	2	-	13	23
9541	Primates	Macaca fascicularis	species	49	-	-	2	3	-	66	120
9543	Primates	Macaca fuscata fuscata	subspecies	1	-	-	-	-	-	-	1
9544	Primates	Macaca mulatta	species	25	1	1	-	9	-	31	67
9545	Primates	Macaca nemestrina	species	4	-	-	-	2	-	1	7
257877	Primates	Macaca thibetana thibetana	subspecies	6	-	-	-	2	-	2	10
9568	Primates	Mandrillus leucophaeus	species	1	-	-	-	-	-	1	2
61853	Primates	Nomascus leucogenys	species	180	5	-	7	33	-	106	331
9470	Primates	Nycticebus coucang	species	-	-	-	-	-	-	1	1
30611	Primates	Otolemur garnettii	species	1	-	-	-	-	-	-	1
9596	Primates	Pan	genus	46	2	2	1	16	-	24	91
9597	Primates	Pan paniscus	species	36	1	1	1	11	-	27	77
9598	Primates	Pan troglodytes	species	418	14	3	7	116	-	272	830
9555	Primates	Papio anubis	species	82	5	2	4	15	-	44	152
591936	Primates	Piliocolobus tephrosceles	species	13	-	-	-	1	-	10	24
9479	Primates	Platyrrhini	parvorder	8	-	-	-	-	-	-	8
9599	Primates	Pongo	genus	19	1	-	-	3	-	15	38
9601	Primates	Pongo abelii	species	60	2	1	1	20	-	88	172
9600	Primates	Pongo pygmaeus	species	16	1	-	-	4	-	11	32
9443	Primates	Primates	order	1	-	-	-	-	-	3	4
542827	Primates	Rhinopithecus	genus	1	-	-	-	-	-	2	3
61621	Primates	Rhinopithecus bieti	species	3	-	-	-	2	-	-	5
61622	Primates	Rhinopithecus roxellana	species	9	1	-	-	5	-	8	23
100754	Primates	Saguinus sp.	species	-	-	-	-	1	-	-	1
39432	Primates	Saimiri boliviensis boliviensis	subspecies	1	-	-	-	1	-	1	3
9515	Primates	Sapajus apella	species	25	2	-	-	14	-	20	61
314293	Primates	Simiiformes	infraorder	158	8	-	3	41	-	148	358
376911	Primates	Strepsirrhini	suborder	-	-	-	-	-	-	1	1
9590	Primates	Symphalangus syndactylus	species	18	1	1	1	3	-	23	47
9565	Primates	Theropithecus gelada	species	7	-	-	-	-	-	-	7
54180	Primates	Trachypithecus francoisi	species	169	6	3	4	32	-	91	305
232653	Psittaciformes	Psittacula echo	species	-	-	-	-	-	-	1	1
1897924	Psocoptera	Lachesilla pedicularia	species	1	-	-	-	-	-	-	1
141969	Rhabditida	Oscheius tipulae	species	-	-	-	-	-	-	43	43
55784	Rhabditida	Panagrolaimus	genus	-	-	1	-	-	-	-	1
83528	Rodentia	Acomys minous	species	1	-	-	-	-	-	-	1
60746	Rodentia	Acomys russatus	species	3	-	-	-	-	-	-	3
10128	Rodentia	Apodemus	genus	2	-	-	-	-	-	-	2
39030	Rodentia	Apodemus agrarius	species	6	-	-	-	-	-	-	6
10129	Rodentia	Apodemus sylvaticus	species	3	-	-	-	-	-	-	3
61156	Rodentia	Arvicanthis niloticus	species	1	-	-	-	-	-	-	1
51338	Rodentia	Castor canadensis	species	1	-	-	-	-	-	-	1
10141	Rodentia	Cavia porcellus	species	2	2	-	-	-	-	-	4
269649	Rodentia	Chionomys nivalis	species	1	-	-	-	-	-	-	1
10045	Rodentia	Gerbillinae	subfamily	1	-	-	-	-	-	-	1
10181	Rodentia	Heterocephalus glaber	species	-	-	-	-	-	-	2	2
93162	Rodentia	Marmota flaviventris	species	2	-	-	-	-	-	2	4
13151	Rodentia	Micromys minutus	species	25	-	-	-	-	-	-	25
10066	Rodentia	Muridae	family	3	-	-	-	-	-	-	3
39107	Rodentia	Murinae	subfamily	25	1	-	-	-	-	-	26
337687	Rodentia	Muroidea	clade	4	1	-	-	-	-	-	5
862507	Rodentia	Mus	subgenus	9	1	-	-	-	-	-	10
10090	Rodentia	Mus musculus	species	396	2	1	-	1	-	-	400
10096	Rodentia	Mus spretus	species	2	-	-	-	-	-	-	2
447135	Rodentia	Myodes glareolus	species	-	-	-	-	1	-	-	1
337963	Rodentia	Neotominae	subfamily	2	-	-	-	-	-	-	2
38679	Rodentia	Onychomys arenicola	species	1	-	-	-	-	-	-	1
564181	Rodentia	Peromyscus californicus insignis	subspecies	1	-	-	-	-	-	-	1
42410	Rodentia	Peromyscus eremicus	species	2	-	-	-	-	-	-	2
10114	Rodentia	Rattus	genus	16	1	-	-	-	-	-	17
10116	Rodentia	Rattus norvegicus	species	379	7	-	-	-	-	1	387
10117	Rodentia	Rattus rattus	species	3	-	-	-	-	-	-	3
9989	Rodentia	Rodentia	order	-	1	-	-	-	-	-	1
10001	Rodentia	Sciurus	genus	2	-	-	-	-	-	-	2
27772	Salmoniformes	Coregonus	genus	4	-	-	1	-	-	2	7
59291	Salmoniformes	Coregonus lavaretus	species	1	-	-	-	-	-	1	2
8016	Salmoniformes	Oncorhynchus	genus	2	-	-	-	-	-	-	2
8018	Salmoniformes	Oncorhynchus keta	species	2	-	-	-	-	-	-	2
8019	Salmoniformes	Oncorhynchus kisutch	species	1	-	-	-	-	-	-	1
8022	Salmoniformes	Oncorhynchus mykiss	species	3	-	-	-	-	-	-	3
74940	Salmoniformes	Oncorhynchus tshawytscha	species	-	-	-	-	-	-	1	1
8028	Salmoniformes	Salmo	genus	1	-	-	-	-	-	2	3
8030	Salmoniformes	Salmo salar	species	-	-	-	-	-	-	1	1
8032	Salmoniformes	Salmo trutta	species	28	-	-	1	4	-	28	61
8015	Salmoniformes	Salmonidae	family	5	-	-	-	-	-	1	6
504568	Salmoniformes	Salmoninae	subfamily	2	-	-	-	-	-	-	2
6953	Sarcoptiformes	Dermatophagoides	genus	-	1	-	-	-	-	-	1
6954	Sarcoptiformes	Dermatophagoides farinae	species	39	-	-	-	2	-	1	42
6956	Sarcoptiformes	Dermatophagoides pteronyssinus	species	2	-	-	-	-	-	-	2
528221	Sarcoptiformes	Haplochthonius simplex	species	-	-	-	-	9	-	-	9
229889	Sarcoptiformes	Mixonomata	infraorder	-	-	-	-	1	-	-	1
334625	Sarcoptiformes	Oppiella nova	species	2	-	-	2	1	-	1	6
752206	Sarcoptiformes	Oribatida sp. Orib_01	species	-	-	-	1	-	-	-	1
128015	Sarcoptiformes	Platynothrus peltifer	species	-	-	-	-	2	-	-	2
126659	Scleractinia	Porites cylindrica	species	-	-	-	1	-	-	-	1
1309697	Scleralcyonacea	Callogorgia gracilis	species	-	-	-	29	-	-	-	29
2884899	Scleralcyonacea	Cavernularia habereri	species	-	-	-	1	-	-	-	1
44185	Scleralcyonacea	Coralliidae	family	-	-	-	15	-	-	-	15
44186	Scleralcyonacea	Corallium	genus	-	-	-	20	-	-	-	20
142104	Scleralcyonacea	Corallium rubrum	species	11	1	-	12005	26	-	-	12043
3028851	Scleralcyonacea	Scleralcyonacea	order	-	-	-	19	-	-	-	19
13677	Scombriformes	Scomber scombrus	species	1	-	-	-	-	-	-	1
8234	Scombriformes	Thunnus	genus	3	-	-	-	-	-	1	4
8236	Scombriformes	Thunnus albacares	species	1	-	-	-	-	-	-	1
8237	Scombriformes	Thunnus thynnus	species	-	1	-	-	-	-	-	1
6610	Sepiida	Sepia officinalis	species	12	-	-	-	-	-	-	12
7515	Siphonaptera	Ctenocephalides felis	species	1	-	-	-	-	-	-	1
127582	Sirenia	Trichechus manatus latirostris	subspecies	2	-	-	-	-	-	1	3
8169	Spariformes	Sparidae	family	1	-	-	-	-	-	1	2
8175	Spariformes	Sparus aurata	species	12	1	-	1	1	-	2	17
9233	Sphenisciformes	Aptenodytes forsteri	species	-	-	-	-	-	-	1	1
42163	Squamata	Podarcis	genus	1	-	-	-	-	-	-	1
90520	Squamata	Podarcis bocagei	species	1	-	-	-	-	-	-	1
8801	Struthioniformes	Struthio camelus	species	-	-	1	-	-	-	-	1
3034287	Stylommatophora	Deroceras lasithionense	species	-	-	-	1	1	-	-	2
8486	Testudines	Testudinoidea	superfamily	-	-	-	-	-	-	1	1
1490228	Trombidiformes	Bryobia eharai	species	1	-	-	-	-	-	-	1
166497	Trombidiformes	Bryobia praetiosa	species	4	-	-	-	-	-	-	4
481310	Trombidiformes	Demodex folliculorum	species	16	-	-	-	-	-	15	31
2945573	Trombidiformes	Lorryia sp.	species	-	-	-	1	-	-	-	1
2051764	Trombidiformes	Raphignathus sp. AD1059	species	-	-	-	-	-	1	-	1
32262	Trombidiformes	Tetranychidae	family	1	-	-	-	-	-	-	1
32264	Trombidiformes	Tetranychus urticae	species	1	-	-	-	-	-	1	2
708320	Trombidiformes	Tydeidae	family	-	-	-	1	-	-	-	1
1230840	Tubulidentata	Orycteropus afer afer	subspecies	1	-	-	-	-	-	-	1
55715	Venerida	Venus verrucosa	species	1	-	-	-	-	-	-	1
2963891	Zygentoma	Ctenolepisma calvum	species	-	-	-	1	-	-	-	1

## Sheet: Viridiplantae
taxid	family	name	rank	AB1	C/D12	R58	C3_ha	C10_gl	C12_fe	B12	Total
364270	-	Apiineae	suborder	-	-	-	-	3	-	-	3
73496	-	Asparagales	order	2	-	-	-	-	-	-	2
4209	-	Asterales	order	3	-	-	-	-	-	-	3
71274	-	asterids	clade	3	2	1	-	5	-	1	12
3699	-	Brassicales	order	2	-	-	-	-	-	-	2
91882	-	campanulids	clade	-	-	1	-	2	-	-	3
3524	-	Caryophyllales	order	2	-	-	-	-	-	-	2
4734	-	commelinids	clade	2	-	-	-	-	-	-	2
2759	-	Eukaryota	superkingdom	15	2	4	5	3	1	11	41
72025	-	Fabales	order	1	-	-	-	-	-	-	1
91835	-	fabids	clade	8	-	2	-	3	-	6	19
3502	-	Fagales	order	17	-	-	1	-	-	-	18
4143	-	Lamiales	order	-	-	2	-	1	-	-	3
91888	-	lamiids	clade	-	-	1	-	1	-	1	3
232347	-	Magnoliidae	clade	-	-	1	-	-	-	-	1
3398	-	Magnoliopsida	class	1	-	-	-	-	1	-	2
3646	-	Malpighiales	order	-	-	1	-	-	-	1	2
91836	-	malvids	clade	1	-	-	-	1	-	1	3
1437183	-	Mesangiospermae	clade	35	4	11	1	12	-	6	69
40550	-	Pandanales	order	1	-	-	-	-	-	-	1
1437201	-	Pentapetalae	clade	29	-	4	2	14	1	16	66
1437197	-	Petrosaviidae	subclass	4	-	-	-	-	-	-	4
38820	-	Poales	order	1	-	-	-	-	-	-	1
232378	-	Proteales	order	-	-	1	-	-	-	-	1
3744	-	Rosales	order	-	-	-	-	-	-	1	1
71275	-	rosids	clade	7	1	2	-	2	-	2	14
41937	-	Sapindales	order	1	-	1	1	6	-	4	13
41946	-	Saxifragales	order	2	1	-	1	-	-	1	5
58024	-	Spermatophyta	clade	9	-	-	-	-	-	-	9
31306	-	Ulotrichales	order	-	-	1	1	-	-	-	2
33090	-	Viridiplantae	kingdom	-	-	-	-	1	-	-	1
4618	-	Zingiberales	order	8	-	1	-	-	-	-	9
3624	Actinidiaceae	Actinidia	genus	1	-	1	1	1	-	-	4
3625	Actinidiaceae	Actinidia chinensis	species	1	-	-	-	-	-	-	1
165200	Actinidiaceae	Actinidia eriantha	species	3	-	-	-	-	-	-	3
4202	Adoxaceae	Sambucus nigra	species	1	-	-	-	-	-	-	1
2291176	Adoxaceae	Viburnum chinshanense	species	1	-	-	-	-	-	-	1
4679	Amaryllidaceae	Allium cepa	species	3	-	-	-	-	-	2	5
99398	Amblystegiaceae	Cratoneuron filicinum	species	-	-	-	-	-	-	1	1
4011	Anacardiaceae	Anacardiaceae	family	-	-	-	-	-	-	7	7
269719	Anacardiaceae	Cotinus coggygria	species	-	-	-	-	-	-	2	2
55512	Anacardiaceae	Pistacia	genus	-	-	1	-	-	-	7	8
55513	Anacardiaceae	Pistacia vera	species	-	-	-	-	-	-	10	10
4012	Anacardiaceae	Rhus	genus	-	-	-	-	-	-	4	4
2849586	Apiaceae	Anethum foeniculum	species	-	-	1	-	-	-	-	1
241793	Apiaceae	Apieae	tribe	1	1	-	-	1	-	-	3
241780	Apiaceae	apioid superclade	clade	1	-	-	-	2	-	-	3
241778	Apiaceae	Apioideae	subfamily	1	-	1	-	49	1	1	53
4045	Apiaceae	Apium graveolens	species	-	1	-	-	2	-	-	3
46367	Apiaceae	Bupleurum falcatum	species	1	-	-	-	-	-	-	1
52462	Apiaceae	Cuminum cyminum	species	-	-	-	-	2	-	-	2
241799	Apiaceae	Daucinae	subtribe	-	-	-	-	9	-	-	9
4038	Apiaceae	Daucus	genus	-	-	1	-	173	-	-	174
4039	Apiaceae	Daucus carota	species	3	1	1	-	2592	-	-	2597
79200	Apiaceae	Daucus carota subsp. sativus	subspecies	1	-	1	-	985	-	1	988
1873447	Apiaceae	Daucus sect. Daucus	section	-	-	-	-	10	-	-	10
52470	Apiaceae	Ferula	genus	-	-	-	-	3	-	-	3
1271632	Apiaceae	Ferula sinkiangensis	species	-	-	-	-	1	-	-	1
496678	Apiaceae	Oenanthe linearis	species	-	-	-	-	2	-	-	2
241787	Apiaceae	Oenantheae	tribe	1	-	-	-	2	-	-	3
4043	Apiaceae	Petroselinum crispum	species	1	-	-	1	-	-	-	2
241789	Apiaceae	Scandiceae	tribe	-	-	-	-	3	-	-	3
45043	Apiaceae	Spuriopimpinella brachycarpa	species	-	-	-	-	1	-	-	1
69389	Apocynaceae	Trachelospermum jasminoides	species	-	-	-	-	-	-	1	1
161101	Araceae	Lemna minuta	species	-	-	-	1	-	-	-	1
174217	Araceae	Monstera deliciosa	species	1	-	-	-	-	-	-	1
4050	Araliaceae	Araliaceae	family	-	-	-	-	1	-	-	1
4052	Araliaceae	Hedera helix	species	5	1	-	-	-	-	-	6
44682	Araliaceae	Panax stipuleanatus	species	-	-	-	-	1	-	-	1
51953	Arecaceae	Elaeis guineensis	species	-	-	-	-	-	-	1	1
102810	Asteraceae	Anthemideae	tribe	1	-	-	-	-	-	-	1
4219	Asteraceae	Artemisia	genus	4	-	-	-	-	-	-	4
4210	Asteraceae	Asteraceae	family	5	1	-	-	-	1	-	7
102804	Asteraceae	Asteroideae	subfamily	1	-	-	-	-	-	1	2
42336	Asteraceae	Bidens	genus	-	-	-	-	1	-	-	1
102818	Asteraceae	Cardueae	tribe	-	-	-	1	-	-	-	1
742010	Asteraceae	Carduinae	subtribe	1	-	-	-	-	-	-	1
65001	Asteraceae	Cheirolophus tagananensis	species	2	-	-	-	-	-	-	2
219121	Asteraceae	Cichorieae	tribe	3	2	-	-	-	2	6	13
4264	Asteraceae	Cynara	genus	-	-	-	-	-	-	1	1
4265	Asteraceae	Cynara cardunculus	species	3	-	-	-	-	-	-	3
59895	Asteraceae	Cynara cardunculus var. scolymus	varietas	3	-	-	-	1	-	-	4
293376	Asteraceae	Cynara cardunculus var. sylvestris	varietas	-	-	-	1	-	-	-	1
4232	Asteraceae	Helianthus annuus	species	2	-	-	-	-	-	4	6
4235	Asteraceae	Lactuca	genus	2	-	-	-	1	-	2	5
4236	Asteraceae	Lactuca sativa	species	3	1	2	-	4	-	1	11
745062	Asteraceae	Lactucinae	subtribe	2	-	-	-	-	-	1	3
127986	Asteraceae	Matricaria chamomilla var. recutita	varietas	-	-	-	-	-	1	2	3
102812	Asteraceae	Senecioneae	tribe	-	-	-	1	-	-	-	1
50190	Asteraceae	Sonchus	genus	-	-	-	-	-	2	2	4
49743	Asteraceae	Taraxacum	genus	-	-	-	3	-	-	-	3
41875	Bathycoccaceae	Bathycoccus prasinos	species	1	-	-	-	-	-	-	1
3681	Begoniaceae	Begonia	genus	-	-	-	-	-	-	1	1
3515	Betulaceae	Alnus	genus	1	-	-	-	-	-	-	1
3517	Betulaceae	Alnus glutinosa	species	1	-	-	-	-	1	1	3
3504	Betulaceae	Betula	genus	1	-	-	-	-	-	-	1
659875	Betulaceae	Betula pendula var. carelica	varietas	-	-	-	-	-	1	-	1
3514	Betulaceae	Betulaceae	family	2	-	-	-	-	-	2	4
176864	Betulaceae	Carpinus viminea	species	9	1	-	-	2	-	3	15
13450	Betulaceae	Corylus	genus	2	-	-	-	-	-	5	7
78632	Betulaceae	Corylus americana	species	2	-	-	-	-	-	2	4
13451	Betulaceae	Corylus avellana	species	-	-	-	-	-	-	3	3
423302	Bignoniaceae	Bignonieae	tribe	-	-	-	-	1	-	-	1
3705	Brassicaceae	Brassica	genus	6	1	3	3	1	-	1	15
3708	Brassicaceae	Brassica napus	species	1	-	-	-	-	-	1	2
3710	Brassicaceae	Brassica nigra	species	1	-	-	-	-	-	-	1
3712	Brassicaceae	Brassica oleracea	species	1	1	-	2	1	1	-	6
3711	Brassicaceae	Brassica rapa	species	2	-	-	-	-	-	-	2
3700	Brassicaceae	Brassicaceae	family	1	-	-	1	-	-	-	2
981071	Brassicaceae	Brassiceae	tribe	-	-	-	-	1	-	1	2
50460	Brassicaceae	Cardamine	genus	-	-	-	-	-	1	-	1
3101730	Brassicaceae	Cardamine chenopodiifolia	species	-	-	-	1	-	-	-	1
29727	Brassicaceae	Eruca vesicaria subsp. sativa	subspecies	-	-	-	-	1	-	-	1
3726	Brassicaceae	Raphanus sativus	species	-	-	-	-	1	-	-	1
4615	Bromeliaceae	Ananas comosus	species	3	-	-	-	-	-	-	3
50236	Butomaceae	Butomus umbellatus	species	-	-	-	-	1	-	-	1
4002	Buxaceae	Buxus sempervirens	species	-	-	1	-	-	-	-	1
106975	Cactaceae	Opuntia	genus	-	1	-	-	-	-	-	1
3431	Calycanthaceae	Calycanthus chinensis	species	1	-	-	-	-	-	-	1
82270	Campanulaceae	Adenophora	genus	-	-	-	-	-	-	1	1
3481	Cannabaceae	Cannabaceae	family	1	-	-	-	-	-	-	1
3483	Cannabaceae	Cannabis sativa	species	89	2	1	-	-	-	1	93
3486	Cannabaceae	Humulus lupulus	species	5	-	-	-	-	-	-	5
486692	Caprifoliaceae	Zabelia	genus	-	-	-	-	-	-	1	1
1141488	Caryophyllaceae	Alsineae	tribe	-	1	-	-	-	-	-	1
254029	Caryophyllaceae	Arenaria serpyllifolia	species	1	-	-	-	-	-	-	1
37657	Caryophyllaceae	Silene latifolia	species	1	-	-	-	-	-	-	1
2777055	Caryophyllaceae	Silene subgen. Behenantha	subgenus	-	-	-	-	-	1	-	1
123417	Celastraceae	Euonymus europaeus	species	-	-	-	-	1	-	-	1
13412	Cercidiphyllaceae	Cercidiphyllum	genus	1	-	-	-	-	-	-	1
3555	Chenopodiaceae	Beta vulgaris subsp. vulgaris	subspecies	2	-	-	-	-	-	1	3
3558	Chenopodiaceae	Chenopodium	genus	1	-	-	-	-	-	-	1
3559	Chenopodiaceae	Chenopodium album	species	6	-	-	-	-	-	1	7
3562	Chenopodiaceae	Spinacia oleracea	species	10	-	-	-	1	-	2	13
226581	Chloranthaceae	Hedyosmum orientale	species	-	-	1	-	-	-	-	1
3190	Chlorodendraceae	Scherffelia dubia	species	-	-	-	1	-	-	-	1
136204	Convolvulaceae	Calystegia soldanella	species	1	-	-	-	-	-	-	1
4118	Convolvulaceae	Convolvulaceae	family	1	-	-	-	-	-	-	1
292917	Convolvulaceae	Convolvuleae	tribe	2	-	-	-	-	-	-	2
4123	Convolvulaceae	Convolvulus arvensis	species	5	1	7	3	1	-	2	19
35885	Convolvulaceae	Ipomoea triloba	species	-	-	-	-	-	-	1	1
3653	Cucurbitaceae	Citrullus	genus	1	-	-	-	-	1	-	2
3654	Cucurbitaceae	Citrullus lanatus	species	2	-	-	-	1	-	-	3
3655	Cucurbitaceae	Cucumis	genus	-	-	-	-	1	-	-	1
3656	Cucurbitaceae	Cucumis melo	species	142	2	2	3	137	-	11	297
217619	Cucurbitaceae	Cucumis melo subsp. agrestis	subspecies	-	-	-	-	1	-	-	1
3659	Cucurbitaceae	Cucumis sativus	species	-	-	-	1	1	-	-	2
3660	Cucurbitaceae	Cucurbita	genus	5	-	-	1	-	-	2	8
3661	Cucurbitaceae	Cucurbita maxima	species	-	-	-	-	-	-	2	2
3663	Cucurbitaceae	Cucurbita pepo	species	5	1	-	-	-	-	2	8
3664	Cucurbitaceae	Cucurbita pepo subsp. pepo	subspecies	1	-	-	-	-	-	1	2
3650	Cucurbitaceae	Cucurbitaceae	family	-	-	-	-	2	-	-	2
383665	Cucurbitaceae	Indofevillea khasiana	species	1	-	-	-	-	-	-	1
3369	Cupressaceae	Cryptomeria japonica	species	-	-	-	-	-	-	2	2
241230	Cyperaceae	Carex rostrata	species	-	-	-	-	1	-	-	1
512623	Cyperaceae	Cyperus rotundus	species	1	-	-	-	-	-	-	1
276776	Daphniphyllaceae	Daphniphyllum macropodum	species	-	-	1	-	-	-	-	1
34296	Datiscaceae	Datisca cannabina	species	1	-	-	-	-	-	-	1
485958	Desmidiaceae	Cosmarium regnellii	species	-	-	2	-	-	5	-	7
55577	Dioscoreaceae	Dioscorea cayenensis subsp. rotundata	subspecies	6	1	-	1	-	1	2	11
13492	Ebenaceae	Diospyros	genus	-	-	-	-	-	-	1	1
55363	Ebenaceae	Diospyros lotus	species	-	-	-	-	-	-	2	2
13385	Ericaceae	Calluna vulgaris	species	1	-	-	-	-	-	-	1
4346	Ericaceae	Rhododendron	genus	-	-	-	-	1	-	-	1
180772	Ericaceae	Vaccinium vitis-idaea	species	-	-	-	-	1	-	1	2
3980	Euphorbiaceae	Hevea	genus	1	-	-	-	-	-	-	1
3983	Euphorbiaceae	Manihot esculenta	species	-	-	-	-	-	-	1	1
2231393	Fabaceae	50 kb inversion clade	clade	-	-	-	-	-	1	1	2
2231394	Fabaceae	Angylocalyceae	tribe	-	-	-	-	-	-	1	1
3817	Fabaceae	Arachis	genus	23	285	-	-	-	-	-	308
130453	Fabaceae	Arachis duranensis	species	1	19	-	-	-	-	-	20
281009	Fabaceae	Arachis glandulifera	species	-	2	-	-	-	-	-	2
3818	Fabaceae	Arachis hypogaea	species	19	262	-	-	-	-	-	281
130454	Fabaceae	Arachis ipaensis	species	-	14	-	-	-	-	-	14
217475	Fabaceae	Arachis stenosperma	species	2	-	-	-	-	-	-	2
20403	Fabaceae	Astragalus alpinus	species	1	-	-	-	-	-	-	1
3804	Fabaceae	Caesalpinioideae	subfamily	1	-	1	-	-	-	1	3
1978182	Fabaceae	Detarioideae	subfamily	1	-	-	-	-	-	-	1
3803	Fabaceae	Fabaceae	family	2	1	-	-	-	-	-	3
3847	Fabaceae	Glycine max	species	-	-	-	-	-	-	7	7
3848	Fabaceae	Glycine soja	species	-	-	-	-	-	-	4	4
1462606	Fabaceae	Glycine subgen. Soja	subgenus	-	-	-	-	-	-	53	53
2233855	Fabaceae	indigoferoid/millettioid clade	clade	-	-	1	-	-	-	12	13
162809	Fabaceae	Inga	genus	1	-	-	-	-	-	-	1
486065	Fabaceae	Inga leiocalycina	species	-	-	-	-	-	1	-	1
2233839	Fabaceae	IRL clade	clade	-	1	-	-	-	-	-	1
3877	Fabaceae	Medicago	genus	4	-	-	-	1	-	-	5
47085	Fabaceae	Medicago lupulina	species	4	-	-	-	-	-	-	4
3879	Fabaceae	Medicago sativa	species	1	-	-	-	-	-	-	1
2231382	Fabaceae	NPAAA clade	clade	-	-	1	-	-	-	-	1
163735	Fabaceae	Phaseoleae	tribe	-	-	-	-	-	-	1	1
3885	Fabaceae	Phaseolus vulgaris	species	4	-	1	-	-	-	-	5
3888	Fabaceae	Pisum sativum	species	1	1	-	1	-	-	-	3
100169	Fabaceae	Pterocarpus	genus	-	1	-	-	-	-	-	1
2231390	Fabaceae	Pterocarpus clade	clade	-	1	-	-	-	-	-	1
3894	Fabaceae	Sesbania	genus	-	-	2	-	-	-	-	2
3897	Fabaceae	Styphnolobium japonicum	species	1	-	-	-	-	-	-	1
163742	Fabaceae	Trifolieae	tribe	-	-	1	-	-	-	-	1
3898	Fabaceae	Trifolium	genus	1	-	4	-	-	-	2	7
97023	Fabaceae	Trifolium fragiferum	species	-	-	1	-	-	-	-	1
3899	Fabaceae	Trifolium repens	species	9	-	-	1	-	1	1	12
21020	Fagaceae	Castanea sativa	species	1	-	-	-	-	-	-	1
3503	Fagaceae	Fagaceae	family	3	-	-	-	1	-	-	4
28930	Fagaceae	Fagus sylvatica	species	3	-	2	-	-	-	22	27
3511	Fagaceae	Quercus	genus	2	-	-	3	1	1	-	7
58334	Fagaceae	Quercus ilex	species	3	-	-	-	-	-	-	3
207531	Grossulariaceae	Ribes meyeri	species	1	-	-	-	-	-	-	1
54455	Hamamelidaceae	Rhodoleia	genus	-	-	-	-	-	-	1	1
4653	Heliconiaceae	Heliconia	genus	1	-	-	-	-	-	1	2
13402	Juglandaceae	Carya	genus	2	-	-	-	-	-	-	2
32201	Juglandaceae	Carya illinoinensis	species	4	-	1	-	-	-	-	5
16714	Juglandaceae	Juglandaceae	family	46	-	-	-	-	-	-	46
16718	Juglandaceae	Juglans	genus	30	-	-	-	-	-	-	30
91216	Juglandaceae	Juglans hindsii	species	2	-	-	-	-	-	-	2
91218	Juglandaceae	Juglans mandshurica	species	8	-	-	-	-	-	-	8
2249226	Juglandaceae	Juglans microcarpa x Juglans regia	species	11	-	2	-	-	-	-	13
51240	Juglandaceae	Juglans regia	species	57	3	1	-	-	-	-	61
212655	Juglandaceae	Platycarya longipes	species	1	-	-	-	-	-	-	1
91225	Juglandaceae	Pterocarya stenoptera	species	1	-	-	-	-	-	-	1
60426	Juglandaceae	Rhoiptelea chiliantha	species	1	-	-	-	-	-	-	1
3174	Klebsormidiaceae	Klebsormidium	genus	-	-	-	-	-	1	1	2
21819	Lamiaceae	Mentha	genus	-	-	1	-	-	-	-	1
38860	Lamiaceae	Mentha suaveolens	species	1	-	-	-	-	-	-	1
216718	Lamiaceae	Mentheae	tribe	-	-	4	-	-	-	-	4
216706	Lamiaceae	Nepetoideae	subfamily	-	-	1	-	-	-	-	1
39173	Lamiaceae	Ocimum	genus	1	-	-	-	-	-	-	1
3433	Lauraceae	Lauraceae	family	1	-	-	-	-	-	-	1
3642	Lecythidaceae	Lecythidaceae	family	-	-	-	-	-	-	1	1
13747	Lentibulariaceae	Utricularia	genus	-	-	-	-	-	-	1	1
82331	Liliaceae	Lilium tsingtauense	species	1	-	-	-	-	-	-	1
4006	Linaceae	Linum usitatissimum	species	2	-	-	-	-	-	-	2
3415	Magnoliaceae	Liriodendron tulipifera	species	-	-	1	-	-	-	-	1
3402	Magnoliaceae	Magnolia	genus	2	-	-	-	-	-	-	2
3633	Malvaceae	Gossypium	genus	1	-	-	-	-	-	1	2
34274	Malvaceae	Gossypium herbaceum	species	1	-	-	-	-	-	1	2
3635	Malvaceae	Gossypium hirsutum	species	-	-	-	-	-	-	3	3
29730	Malvaceae	Gossypium raimondii	species	-	-	-	-	-	-	2	2
3629	Malvaceae	Malvaceae	family	2	-	-	-	-	-	-	2
214907	Malvaceae	Malvoideae	subfamily	1	-	-	-	-	-	-	1
214912	Malvaceae	Sterculioideae	subfamily	1	-	-	-	-	-	-	1
3641	Malvaceae	Theobroma cacao	species	4	-	-	-	-	-	7	11
1522114	Malvaceae	Tilia amurensis	species	1	-	-	-	-	-	-	1
82423	Malvaceae	Tilia platyphyllos	species	-	-	-	-	-	-	1	1
210075	Marantaceae	Stromanthe stromanthoides	species	1	-	-	-	-	-	-	1
443222	Meliaceae	Toona sinensis	species	-	-	-	-	-	-	1	1
3455	Menispermaceae	Menispermaceae	family	1	-	-	-	-	-	-	1
461633	Menispermaceae	Stephania japonica	species	-	-	1	-	-	-	-	1
163317	Microsporaceae	Microspora stagnorum	species	1	-	-	-	-	-	-	1
241857	Moraceae	Antiaris toxicaria	species	-	-	-	-	-	-	1	1
172644	Moraceae	Broussonetia papyrifera	species	-	-	-	-	-	-	1	1
3493	Moraceae	Ficus	genus	-	-	-	-	-	-	1	1
3494	Moraceae	Ficus carica	species	3	-	-	2	-	-	56	61
3487	Moraceae	Moraceae	family	1	-	-	-	-	-	1	2
4640	Musaceae	Musa	genus	469	10	4	4	2	2	7	498
4641	Musaceae	Musa acuminata	species	29	2	-	-	-	-	-	31
214697	Musaceae	Musa acuminata AAA Group	genotype	4	-	-	-	-	-	-	4
213592	Musaceae	Musa acuminata subsp. burmannicoides	subspecies	4	1	-	-	-	-	-	5
214687	Musaceae	Musa acuminata subsp. malaccensis	subspecies	20	2	-	-	-	-	1	23
214685	Musaceae	Musa acuminata var. zebrina	varietas	24	2	1	1	-	-	-	28
213591	Musaceae	Musa banksii	species	13	1	-	-	-	-	-	14
491892	Musaceae	Musa hybrid cultivar	species	59	4	1	1	-	-	1	66
228183	Musaceae	Musa textilis	species	2	-	-	-	-	-	-	2
4637	Musaceae	Musaceae	family	22	-	-	-	-	-	-	22
91354	Mychonastaceae	Mychonastes	genus	-	-	-	-	-	1	-	1
210225	Nymphaeaceae	Nymphaea colorata	species	-	-	-	-	-	-	1	1
4289	Nyssaceae	Nyssaceae	family	-	-	-	-	-	-	1	1
56036	Oleaceae	Fraxinus pennsylvanica	species	-	-	-	-	-	-	1	1
13597	Oleaceae	Ligustrum vulgare	species	1	-	-	-	-	-	-	1
4146	Oleaceae	Olea europaea	species	1	-	-	-	-	-	-	1
4144	Oleaceae	Oleaceae	family	1	-	-	-	-	-	-	1
426106	Oleaceae	Oleeae	tribe	-	-	-	-	-	1	-	1
4034	Oxalidaceae	Oxalis	genus	1	-	-	-	-	-	-	1
45372	Pinaceae	Abies alba	species	-	-	1	-	-	-	-	1
3322	Pinaceae	Cedrus deodara	species	1	-	-	-	-	2	4	7
3325	Pinaceae	Larix	genus	-	-	1	-	-	-	-	1
3328	Pinaceae	Picea	genus	9	-	2	3	6	-	2	22
3329	Pinaceae	Picea abies	species	9	-	-	3	5	1	7	25
3330	Pinaceae	Picea glauca	species	9	-	1	-	6	-	6	22
3332	Pinaceae	Picea sitchensis	species	1	-	-	-	-	-	1	2
123602	Pinaceae	Picea smithiana	species	1	-	-	-	1	-	-	2
3318	Pinaceae	Pinaceae	family	-	-	-	1	-	1	-	2
3337	Pinaceae	Pinus	genus	-	-	-	1	-	-	-	1
3343	Pinaceae	Pinus lambertiana	species	-	-	-	-	-	1	-	1
71647	Pinaceae	Pinus pinaster	species	-	-	1	-	-	-	-	1
3348	Pinaceae	Pinus strobus	species	1	-	-	-	-	-	-	1
139271	Pinaceae	Pinus subgen. Pinus	subgenus	-	-	-	2	-	-	-	2
88731	Pinaceae	Pinus tabuliformis	species	1	-	-	-	-	-	-	1
3352	Pinaceae	Pinus taeda	species	2	1	-	7	3	2	-	15
90295	Plagiotheciaceae	Plagiothecium denticulatum	species	-	-	-	1	-	-	-	1
26867	Plantaginaceae	Plantago	genus	2	-	-	-	-	-	-	2
4173	Plantaginaceae	Veronica	genus	-	-	1	-	-	-	-	1
4402	Platanaceae	Platanus	genus	-	-	6	-	-	-	-	6
307271	Platanaceae	Platanus occidentalis var. occidentalis	varietas	-	-	-	-	1	-	-	1
307270	Platanaceae	Platanus rzedowskii	species	1	-	-	-	-	-	-	1
4480	Poaceae	Aegilops	genus	-	-	-	-	-	-	1	1
4481	Poaceae	Aegilops crassa	species	1	-	-	-	-	-	-	1
4573	Poaceae	Aegilops speltoides	species	1	-	-	-	-	-	2	3
37682	Poaceae	Aegilops tauschii	species	27	2	1	-	-	-	17	47
200361	Poaceae	Aegilops tauschii subsp. strangulata	subspecies	21	1	1	1	4	-	10	38
4491	Poaceae	Aegilops umbellulata	species	20	-	2	-	4	-	23	49
4593	Poaceae	Agropyron cristatum	species	-	-	-	-	-	-	1	1
147429	Poaceae	Andropogoneae	tribe	2	-	-	-	-	-	7	9
1648033	Poaceae	Andropogonodae	no rank	-	-	-	-	-	-	1	1
4496	Poaceae	Avena	genus	3	-	1	-	-	-	1	5
4500	Poaceae	Avena longiglumis	species	-	-	-	-	-	1	-	1
4498	Poaceae	Avena sativa	species	10	-	8	8	-	-	5	31
359160	Poaceae	BOP clade	clade	1	-	-	2	-	-	-	3
15367	Poaceae	Brachypodium	genus	-	-	-	2	1	-	-	3
15368	Poaceae	Brachypodium distachyon	species	-	-	-	1	-	-	-	1
1071398	Poaceae	Brachypodium hybridum	species	-	-	-	2	-	-	-	2
404567	Poaceae	Cenchrus americanus x Cenchrus squamulatus	species	1	-	-	-	-	-	-	1
1010633	Poaceae	Digitaria exilis	species	3	-	1	-	-	-	-	4
121769	Poaceae	Digitaria sanguinalis	species	2	-	-	-	1	-	5	8
45618	Poaceae	Echinochloa	genus	-	-	1	-	-	-	-	1
751762	Poaceae	Eleusininae	subtribe	1	-	-	-	-	-	-	1
110835	Poaceae	Eragrostis tef	species	-	-	-	-	-	-	1	1
4605	Poaceae	Festuca	genus	1	-	-	3	-	-	1	5
2715085	Poaceae	Festuca asplundii	species	-	-	-	1	-	-	-	1
4608	Poaceae	Festuca pratensis	species	1	-	-	2	-	-	-	3
52153	Poaceae	Festuca rubra	species	-	-	-	1	-	-	-	1
112521	Poaceae	Hordeum pubiflorum	species	-	-	-	-	-	-	1	1
4513	Poaceae	Hordeum vulgare	species	1	-	-	-	1	-	11	13
112509	Poaceae	Hordeum vulgare subsp. vulgare	subspecies	5	-	1	-	2	-	5	13
640630	Poaceae	Loliinae	subtribe	1	-	-	2	-	-	-	3
2948571	Poaceae	Loliodinae	clade	-	-	-	1	-	-	-	1
4520	Poaceae	Lolium	genus	-	-	-	1	-	-	-	1
4522	Poaceae	Lolium perenne	species	19	-	4	7	1	-	1	32
89674	Poaceae	Lolium rigidum	species	1	-	-	-	-	-	-	1
2949676	Poaceae	Molininae	subtribe	1	-	-	-	-	-	-	1
4527	Poaceae	Oryza	genus	22	-	-	-	1	-	4	27
4529	Poaceae	Oryza rufipogon	species	1	-	-	-	-	-	-	1
4530	Poaceae	Oryza sativa	species	11	1	-	1	-	-	2	15
39946	Poaceae	Oryza sativa Indica Group	no rank	-	1	2	-	-	-	-	3
39947	Poaceae	Oryza sativa Japonica Group	no rank	2	-	-	1	-	-	2	5
147370	Poaceae	PACMAD clade	clade	4	-	-	-	-	-	2	6
147369	Poaceae	Panicoideae	subfamily	1	-	-	-	-	-	4	5
4540	Poaceae	Panicum miliaceum	species	1	1	-	-	-	-	1	3
1648023	Poaceae	Parianinae	subtribe	-	-	-	-	-	-	1	1
29695	Poaceae	Phragmites australis	species	3	-	-	-	-	-	-	3
269367	Poaceae	Poa chaixii	species	1	2	-	6	2	1	1	13
4479	Poaceae	Poaceae	family	3	-	-	-	-	-	2	5
147387	Poaceae	Poeae	tribe	-	-	-	-	-	-	1	1
1652081	Poaceae	Poeae Chloroplast Group 2 (Poeae type)	clade	1	-	1	2	-	-	-	4
147368	Poaceae	Pooideae	subfamily	-	-	1	2	-	-	1	4
4604	Poaceae	Pseudoroegneria spicata	species	1	-	-	-	-	-	-	1
286192	Poaceae	Saccharum officinarum species complex	no rank	2	-	-	-	-	-	-	2
4550	Poaceae	Secale cereale	species	1	-	8	-	2	-	13	24
4554	Poaceae	Setaria	genus	-	-	-	-	-	-	1	1
4555	Poaceae	Setaria italica	species	1	-	-	-	-	-	-	1
4556	Poaceae	Setaria viridis	species	1	-	-	1	-	-	-	2
4558	Poaceae	Sorghum bicolor	species	1	1	7	1	-	-	4	14
147383	Poaceae	Stipeae	tribe	1	-	-	-	-	-	-	1
666556	Poaceae	Thinopyrum pycnanthum	species	-	1	-	-	-	-	1	2
1648029	Poaceae	Tripsacinae	subtribe	1	-	-	-	-	-	1	2
147389	Poaceae	Triticeae	tribe	22	8	5	2	5	1	19	62
1648030	Poaceae	Triticinae	subtribe	196	19	34	17	41	3	173	483
4564	Poaceae	Triticum	genus	430	39	85	11	61	5	366	997
4565	Poaceae	Triticum aestivum	species	605	45	131	23	70	5	545	1424
69993	Poaceae	Triticum compactum	species	-	-	-	-	-	-	1	1
85692	Poaceae	Triticum dicoccoides	species	6	-	2	1	2	1	5	17
4568	Poaceae	Triticum monococcum	species	125	17	20	3	9	2	125	301
52163	Poaceae	Triticum monococcum subsp. aegilopoides	subspecies	1	-	2	-	-	-	-	3
408188	Poaceae	Triticum monococcum subsp. monococcum	subspecies	2	-	-	-	-	1	-	3
4571	Poaceae	Triticum turgidum	species	6	1	2	-	-	-	5	14
4567	Poaceae	Triticum turgidum subsp. durum	subspecies	14	1	1	-	2	-	13	31
4572	Poaceae	Triticum urartu	species	25	2	3	-	2	1	22	55
37562	Poaceae	Urochloa	genus	-	1	-	-	-	-	-	1
4575	Poaceae	Zea	genus	4	-	-	1	-	-	5	10
4576	Poaceae	Zea diploperennis	species	-	-	-	-	-	-	1	1
15945	Poaceae	Zea luxurians	species	-	-	-	-	-	-	1	1
4577	Poaceae	Zea mays	species	182	-	-	6	2	-	205	395
381124	Poaceae	Zea mays subsp. mays	subspecies	4	-	-	-	-	-	6	10
467325	Polygonaceae	Calligonum	genus	1	-	-	-	1	-	-	2
76024	Polygonaceae	Fallopia	genus	-	1	-	-	-	-	-	1
457184	Polygonaceae	Persicaria maculosa	species	7	-	-	-	-	-	-	7
46786	Polygonaceae	Polygonum	genus	2	-	-	-	-	-	-	2
137693	Polygonaceae	Polygonum aviculare	species	1	-	-	-	-	-	-	1
1988022	Pottiaceae	Bryoerythrophyllum caledonicum	species	-	-	1	-	-	-	-	1
4329	Proteaceae	Macadamia	genus	1	-	1	-	-	-	-	2
387291	Ranunculaceae	Hepatica maxima	species	-	-	-	-	1	-	-	1
3440	Ranunculaceae	Ranunculaceae	family	-	-	-	-	-	-	1	1
3608	Rhamnaceae	Rhamnaceae	family	1	-	-	-	-	-	-	1
171637	Rosaceae	Amygdaloideae	subfamily	1	-	-	-	1	-	5	7
3746	Rosaceae	Fragaria	genus	2	-	-	-	2	-	1	5
3747	Rosaceae	Fragaria x ananassa	species	3	-	-	-	1	-	1	5
721813	Rosaceae	Maleae	tribe	4	-	-	-	-	-	2	6
3749	Rosaceae	Malus	genus	8	1	-	1	3	-	2	15
3750	Rosaceae	Malus domestica	species	9	-	2	-	2	1	2	16
721810	Rosaceae	Osmaronieae	tribe	-	-	-	-	-	-	1	1
2675832	Rosaceae	Photinia beckii	species	1	-	-	-	-	-	-	1
721789	Rosaceae	Potentilleae	tribe	-	-	1	-	-	-	1	2
3754	Rosaceae	Prunus	genus	15	-	-	2	4	-	83	104
36596	Rosaceae	Prunus armeniaca	species	2	1	-	-	-	-	3	6
151428	Rosaceae	Prunus brigantina	species	2	-	-	-	-	-	4	6
3755	Rosaceae	Prunus dulcis	species	15	1	-	1	-	-	110	127
3760	Rosaceae	Prunus persica	species	-	-	-	-	-	-	26	26
378228	Rosaceae	Prunus speciosa	species	2	-	-	-	-	-	2	4
23211	Rosaceae	Pyrus communis	species	9	-	2	-	-	-	2	13
225117	Rosaceae	Pyrus x bretschneideri	species	1	-	-	-	-	-	-	1
74645	Rosaceae	Rosa rugosa	species	2	-	-	-	-	-	-	2
3745	Rosaceae	Rosaceae	family	2	-	-	-	-	-	2	4
171638	Rosaceae	Rosoideae	subfamily	-	-	-	-	-	-	1	1
13443	Rubiaceae	Coffea arabica	species	1	-	-	-	-	-	-	1
29788	Rubiaceae	Galium aparine	species	2	-	-	-	-	-	-	2
1728959	Rutaceae	Aurantioideae	subfamily	4	1	-	1	-	-	1	7
2706	Rutaceae	Citrus	genus	9	-	-	-	-	1	9	19
2711	Rutaceae	Citrus sinensis	species	55	1	4	2	2	-	23	87
43166	Rutaceae	Citrus x aurantium	species	-	-	-	-	-	-	1	1
23513	Rutaceae	Rutaceae	family	1	1	-	1	-	-	-	3
3689	Salicaceae	Populus	genus	5	-	-	-	-	-	1	6
43335	Salicaceae	Populus alba	species	-	-	-	-	1	-	1	2
3691	Salicaceae	Populus nigra	species	9	3	-	1	-	-	1	14
3694	Salicaceae	Populus trichocarpa	species	1	-	-	-	-	-	-	1
3688	Salicaceae	Salicaceae	family	1	-	-	-	-	-	-	1
238069	Salicaceae	Saliceae	tribe	4	-	-	1	-	-	-	5
40685	Salicaceae	Salix	genus	5	-	-	1	-	-	1	7
75706	Salicaceae	Salix babylonica	species	-	-	-	1	-	-	-	1
172267	Salicaceae	Salix caprea	species	3	-	-	-	-	-	-	3
1413687	Salicaceae	Salix dunnii	species	-	-	-	2	-	-	-	2
4022	Sapindaceae	Acer	genus	-	-	-	-	36	-	1	37
66205	Sapindaceae	Acer campestre	species	2	-	-	2	28	-	-	32
4023	Sapindaceae	Acer negundo	species	-	-	-	-	1	-	-	1
4026	Sapindaceae	Acer pseudoplatanus	species	-	-	-	-	14	-	-	14
47965	Sapindaceae	Acer truncatum	species	-	-	-	-	3	-	-	3
1977919	Sapindaceae	Acereae	tribe	-	-	-	-	4	-	-	4
1977920	Sapindaceae	Hippocastaneae	tribe	1	-	-	-	-	-	-	1
23672	Sapindaceae	Sapindaceae	family	-	-	1	-	8	-	-	9
57655	Sapindaceae	Sapindus mukorossi	species	-	-	-	-	1	-	-	1
99658	Sapindaceae	Xanthoceras sorbifolium	species	-	-	-	-	-	-	1	1
141643	Sarcinofilaceae	Sarcinofilum mucosum	species	-	-	-	-	-	1	-	1
3088	Scenedesmaceae	Tetradesmus obliquus	species	-	-	-	-	5	-	-	5
2768810	Simaroubaceae	Ailanthus altissimus	species	1	-	-	-	-	1	-	2
4071	Solanaceae	Capsicum	genus	2	-	-	-	21	-	1	24
4072	Solanaceae	Capsicum annuum	species	-	-	-	-	151	-	1	152
4073	Solanaceae	Capsicum frutescens	species	-	-	-	-	1	-	-	1
462292	Solanaceae	Capsicum rhomboideum	species	-	-	-	-	8	-	-	8
4085	Solanaceae	Nicotiana	genus	1	-	-	-	5	-	-	6
4096	Solanaceae	Nicotiana sylvestris	species	-	-	-	-	-	-	2	2
4097	Solanaceae	Nicotiana tabacum	species	1	-	-	-	12	-	4	17
4098	Solanaceae	Nicotiana tomentosiformis	species	1	-	-	-	2	-	1	4
424573	Solanaceae	Physaleae	tribe	1	-	-	-	-	-	-	1
4070	Solanaceae	Solanaceae	family	1	-	-	-	5	-	4	10
424551	Solanaceae	Solanoideae	subfamily	2	-	-	1	3	-	4	10
4107	Solanaceae	Solanum	genus	52	-	-	-	4	-	10	66
317818	Solanaceae	Solanum ambosinum	species	1	-	-	-	-	-	-	1
4081	Solanaceae	Solanum lycopersicum	species	38	12	1	3	2	1	109	166
4112	Solanaceae	Solanum nigrum	species	1	-	-	-	1	-	1	3
28526	Solanaceae	Solanum pennellii	species	1	-	-	-	-	-	1	2
50273	Solanaceae	Solanum pinnatisectum	species	2	-	-	-	-	-	-	2
172797	Solanaceae	Solanum stenotomum	species	1	-	-	-	-	-	-	1
49274	Solanaceae	Solanum subgen. Lycopersicon	subgenus	6	-	-	1	-	-	6	13
4113	Solanaceae	Solanum tuberosum	species	88	1	-	1	2	-	6	98
315347	Solanaceae	Solanum verrucosum	species	8	-	-	-	-	-	-	8
13804	Sphagnaceae	Sphagnum	genus	-	-	-	-	1	-	-	1
37433	Stichococcaceae	Stichococcus bacillaris	species	1	-	1	-	-	-	-	2
312850	Trebouxiaceae	Lobosphaera incisa	species	1	-	-	-	-	-	-	1
3171	Trebouxiaceae	Myrmecia israelensis	species	1	-	-	-	-	-	-	1
1825957	Trebouxiaceae	Trebouxia lynnae	species	1	-	-	-	-	-	-	1
4020	Tropaeolaceae	Tropaeolum majus	species	-	-	-	-	1	-	-	1
4731	Typhaceae	Typhaceae	family	-	-	-	-	-	-	1	1
24735	Ulmaceae	Ulmus	genus	2	-	-	-	1	-	-	3
172265	Ulmaceae	Ulmus glabra	species	37	1	-	-	1	1	-	40
205396	Ulotrichaceae	Capsosiphon fulvescens	species	-	-	-	-	-	1	-	1
43941	Ulotrichaceae	Ulothrix zonata	species	-	-	4	3	5	3	-	15
13186	Urticaceae	Parietaria	genus	-	-	1	-	-	-	-	1
33127	Urticaceae	Parietaria judaica	species	13	2	2	-	-	-	2	19
3500	Urticaceae	Urtica	genus	2	-	1	-	-	-	-	3
3501	Urticaceae	Urtica dioica	species	56	9	16	1	1	1	34	118
473050	Urticaceae	Urtica urens	species	1	-	-	1	-	-	-	2
3602	Vitaceae	Vitaceae	family	-	1	-	1	-	-	-	2
3603	Vitaceae	Vitis	genus	11	-	-	-	-	-	-	11
29760	Vitaceae	Vitis vinifera	species	4	-	-	-	-	-	-	4
884147	Vitaceae	Vitis x doaniana	species	2	-	-	-	-	-	-	2

## Sheet: Fungi
taxid	order	name	rank	AB1	C/D12	R58	C3_ha	C10_gl	C12_fe	B12	total
155619	-	Agaricomycetes	class	1	-	-	1	-	-	4	6
355688	-	Agaricomycetes incertae sedis	no rank	-	-	-	1	-	-	3	4
5204	-	Basidiomycota	phylum	3	5	3	3	2	-	10	26
794803	-	Cenococcum geophilum 1.58	strain	-	-	-	-	-	-	1	1
1168221	-	Coniosporium apollinis CBS 100218	strain	-	-	5	-	-	1	2	8
451864	-	Dikarya	subkingdom	5	3	1	5	2	2	5	23
147541	-	Dothideomycetes	class	1	-	2	2	-	-	2	7
451867	-	Dothideomycetidae	subclass	-	-	1	-	-	-	2	3
2759	-	Eukaryota	superkingdom	9	2	4	3	14	2	5	39
147545	-	Eurotiomycetes	class	-	-	-	-	1	1	-	2
1180682	-	Eurotiomycetes sp. genotype 613	species	-	-	-	2	-	-	-	2
451871	-	Eurotiomycetidae	subclass	1	-	-	1	-	-	-	2
4751	-	Fungi	kingdom	16	6	8	6	5	1	10	52
222543	-	Hypocreomycetidae	subclass	1	-	-	-	1	-	-	2
716546	-	leotiomyceta	clade	6	1	4	6	5	1	3	26
147548	-	Leotiomycetes	class	-	-	1	-	1	-	-	2
1538075	-	Malasseziomycetes	class	1	-	-	-	-	-	-	1
33154	-	Opisthokonta	clade	32	3	7	8	3	4	31	88
716545	-	saccharomyceta	clade	2	2	-	-	-	-	1	5
147537	-	Saccharomycotina	subphylum	1	1	1	-	-	-	-	3
1715249	-	Scytalidium sp.	species	1	-	-	-	-	-	-	1
715989	-	sordariomyceta	clade	1	-	-	-	-	-	1	2
147550	-	Sordariomycetes	class	1	-	1	-	1	-	2	5
222544	-	Sordariomycetidae	subclass	-	-	-	-	-	-	1	1
155616	-	Tremellomycetes	class	-	-	-	-	-	-	1	1
175245	-	uncultured fungus	species	1	1	4	1	2	-	6	15
452284	-	Ustilaginomycotina	subphylum	1	-	-	-	-	-	-	1
1609008	Acarosporales	Acarospora glaucocarpa	species	-	-	-	-	-	1	-	1
5338	Agaricales	Agaricales	order	-	-	-	-	1	-	1	2
1291657	Agaricales	Agaricales sp. MES-2013	species	1	-	-	-	-	-	-	1
2982305	Agaricales	Agaricineae	suborder	-	1	-	-	-	-	-	1
5341	Agaricales	Agaricus bisporus	species	-	1	-	-	-	-	1	2
47424	Agaricales	Armillaria	genus	1	-	-	-	-	-	3	4
47428	Agaricales	Armillaria ostoyae	species	11	2	-	-	1	-	14	28
1906949	Agaricales	Armillaria sp.	species	-	-	-	-	-	-	1	1
50966	Agaricales	Clitocybe	genus	-	-	-	-	-	-	1	1
123925	Agaricales	Collybia sordida	species	1	-	-	-	-	-	2	3
71717	Agaricales	Coprinellus micaceus	species	3	-	-	-	-	-	2	5
240176	Agaricales	Coprinopsis cinerea okayama7#130	strain	-	-	-	-	-	-	1	1
1609760	Agaricales	Cristinia eichleri	species	-	-	-	-	-	-	1	1
1973307	Agaricales	Cyclocybe aegerita	species	1	-	-	-	-	-	-	1
38945	Agaricales	Flammulina velutipes	species	5	-	1	-	-	-	6	12
253439	Agaricales	Galerina cf. mniophila O-154072	species	-	-	-	-	-	-	1	1
93827	Agaricales	Gymnopus	genus	-	-	-	1	-	-	-	1
557324	Agaricales	Hygrocybe punicea	species	-	-	1	-	-	-	-	1
39966	Agaricales	Hypsizygus marmoreus	species	-	-	-	-	-	-	1	1
1169566	Agaricales	Inocybe tigrina	species	2	-	-	-	-	-	-	2
5353	Agaricales	Lentinula edodes	species	-	-	-	-	-	-	1	1
181124	Agaricales	Marasmius oreades	species	-	1	-	-	-	-	-	1
862241	Agaricales	Physalacriaceae	family	1	-	-	-	-	-	-	1
5320	Agaricales	Pleurotus	genus	1	-	-	-	-	-	1	2
5322	Agaricales	Pleurotus ostreatus	species	4	-	-	-	-	-	9	13
104241	Agaricales	Pterula aff. epiphylloides	species	-	-	-	-	-	-	1	1
5334	Agaricales	Schizophyllum commune	species	-	-	-	5	2	1	1	9
578458	Agaricales	Schizophyllum commune H4-8	strain	3	-	-	2	6	5	7	23
40144	Agaricales	Tricholoma	genus	-	-	-	-	-	-	1	1
45131	Botryosphaeriales	Botryosphaeriaceae	family	-	-	-	-	-	-	1	1
45133	Botryosphaeriales	Lasiodiplodia theobromae	species	2	-	2	-	-	-	-	4
35725	Botryosphaeriales	Macrophomina phaseolina	species	-	1	-	2	1	-	-	4
407951	Botryosphaeriales	Neofusicoccum	genus	-	-	-	-	-	-	1	1
310453	Botryosphaeriales	Neofusicoccum parvum	species	-	-	-	-	-	-	1	1
121624	Botryosphaeriales	Phyllosticta capitalensis	species	-	-	-	1	-	-	-	1
5250	Cantharellales	Ceratobasidiaceae	family	-	-	-	-	-	-	1	1
2047347	Cantharellales	Rhizoctonia sp.	species	-	-	-	-	-	-	1	1
935292	Cantharellales	Rhizoctonia sp. AG-Fa	species	-	1	-	-	-	-	1	2
2875195	Cephalothecales	Cryptendoxyla sp. IHEM 28163	species	-	-	1	-	-	-	-	1
1758292	Chaetothyriales	Arthrocladium fulminans	species	-	-	-	-	-	-	1	1
1664694	Chaetothyriales	Cyphellophora attinorum	species	-	1	-	-	-	-	-	1
1182545	Chaetothyriales	Exophiala aquamarina CBS 119918	strain	-	-	-	-	1	1	-	2
212818	Chaetothyriales	Exophiala mesophila	species	1	-	-	-	-	-	-	1
215243	Chaetothyriales	Exophiala oligosperma	species	-	-	1	-	-	-	1	2
348802	Chaetothyriales	Exophiala xenobiotica	species	4	-	-	-	-	-	-	4
1690604	Chaetothyriales	Lithohypha guttulata	species	3	-	-	2	-	-	4	9
5498	Cladosporiales	Cladosporium	genus	34	2	7	10	2	1	19	75
1970646	Cladosporiales	Cladosporium anthropophilum	species	3	-	-	-	-	-	2	5
29917	Cladosporiales	Cladosporium cladosporioides	species	4	-	-	-	2	1	9	16
1052096	Cladosporiales	Cladosporium halotolerans	species	17	3	2	7	3	-	9	41
29918	Cladosporiales	Cladosporium herbarum	species	-	-	-	-	-	-	1	1
1707700	Cladosporiales	Cladosporium sp.	species	12	1	2	1	2	-	9	27
92950	Cladosporiales	Cladosporium sphaerospermum	species	10	1	-	-	-	-	3	14
741275	Corticiales	Punctularia strigosozonata HHB-11173 SS5	strain	-	-	1	-	-	-	-	1
82525	Cystofilobasidiales	Tausonia pullulans	species	4	2	-	6	-	-	1	13
42658	Cystofilobasidiales	Udeniomyces	genus	-	-	-	-	1	-	-	1
660469	Diaporthales	Cryphonectria parasitica EP155	strain	1	-	-	-	-	-	1	2
36922	Diaporthales	Diaporthe	genus	-	-	-	-	1	-	1	2
1214568	Diaporthales	Diaporthe amygdali	species	-	-	-	-	-	-	1	1
748121	Diaporthales	Diaporthe batatas	species	-	-	-	-	1	-	3	4
83186	Diaporthales	Diaporthe citri	species	-	-	-	1	-	-	1	2
2972384	Diaporthales	Diaporthe eres species complex	no rank	1	-	-	-	-	-	-	1
54899	Diaporthales	Diaporthe longicolla	species	-	-	1	-	-	-	-	1
43971	Dipodascales	Blastobotrys	genus	-	-	1	-	-	-	-	1
44072	Dipodascales	Blastobotrys aristatus	species	2	-	-	-	-	-	-	2
191334	Dipodascales	Blastobotrys mucifer	species	1	-	-	-	-	-	-	1
43987	Dipodascales	Geotrichum	genus	-	-	-	-	-	-	2	2
1173061	Dipodascales	Geotrichum candidum	species	5	-	-	-	-	-	3	8
4952	Dipodascales	Yarrowia lipolytica	species	1	1	1	-	-	-	2	5
5579	Dothideales	Aureobasidium	genus	1	-	1	-	-	-	-	2
46634	Dothideales	Aureobasidium melanogenum	species	3	-	4	1	-	2	1	11
1043004	Dothideales	Aureobasidium namibiae CBS 147.97	strain	-	-	-	-	-	1	-	1
5580	Dothideales	Aureobasidium pullulans	species	73	3	39	-	1	1	7	124
1043002	Dothideales	Aureobasidium pullulans EXF-150	strain	9	-	3	-	1	-	2	15
57485	Dothideales	Rhizosphaera kalkhoffii	species	1	-	-	-	-	-	-	1
1570301	Dothideales	Saccotheciaceae	family	1	-	-	-	-	-	-	1
4872	Endogonales	Endogone pisiformis	species	-	-	1	-	-	-	-	1
62636	Entylomatales	Entyloma	genus	-	-	1	-	-	-	-	1
84747	Entylomatales	Entyloma ficariae	species	-	-	-	1	-	-	-	1
58919	Entylomatales	Tilletiopsis washingtonensis	species	9	-	1	14	-	-	31	55
34372	Erysiphales	Blumeria	genus	-	-	-	-	-	-	1	1
62690	Erysiphales	Blumeria graminis f. sp. tritici	forma specialis	1	3	-	-	-	-	27	31
34371	Erysiphales	Erysiphaceae	family	1	-	-	-	-	-	-	1
5121	Erysiphales	Erysiphe	genus	1	1	-	-	-	-	-	2
157594	Erysiphales	Erysiphe alphitoides	species	1	-	-	-	-	-	-	1
52586	Erysiphales	Erysiphe necator	species	1	-	-	-	-	-	1	2
36044	Erysiphales	Erysiphe pisi	species	2	-	-	-	-	-	-	2
425177	Erysiphales	Erysiphe quercicola	species	1	-	-	-	-	-	-	1
62708	Erysiphales	Golovinomyces cichoracearum	species	-	-	-	-	8	-	-	8
1131492	Eurotiales	Aspergillaceae	family	7	3	-	11	5	-	1	27
5052	Eurotiales	Aspergillus	genus	27	6	2	25	8	1	1	70
690307	Eurotiales	Aspergillus aculeatus ATCC 16872	strain	-	-	-	-	-	-	1	1
1070780	Eurotiales	Aspergillus affinis	species	-	1	-	2	1	-	-	4
767769	Eurotiales	Aspergillus brasiliensis CBS 101740	strain	-	-	-	1	-	-	-	1
1392248	Eurotiales	Aspergillus campestris IBT 28561	strain	-	-	3	-	-	-	1	4
41067	Eurotiales	Aspergillus candidus	species	6	-	-	-	-	-	-	6
182096	Eurotiales	Aspergillus chevalieri	species	41	12	6	86	19	11	92	267
1577496	Eurotiales	Aspergillus citrinoterreus	species	-	-	3	2	4	-	-	9
1915367	Eurotiales	Aspergillus clavatophorus	species	1	-	-	-	2	1	1	5
5057	Eurotiales	Aspergillus clavatus	species	-	-	-	-	1	-	-	1
344612	Eurotiales	Aspergillus clavatus NRRL 1	strain	-	-	-	1	-	-	-	1
138285	Eurotiales	Aspergillus coremiiformis	species	2	-	-	1	1	1	-	5
1448317	Eurotiales	Aspergillus costaricaensis CBS 115574	strain	-	-	-	1	-	-	-	1
573508	Eurotiales	Aspergillus cristatus	species	10	4	1	14	11	2	2	44
1287682	Eurotiales	Aspergillus felis	species	-	-	-	-	-	1	-	1
331117	Eurotiales	Aspergillus fischeri NRRL 181	strain	1	-	-	-	-	-	-	1
5059	Eurotiales	Aspergillus flavus	species	7	-	1	1	1	1	11	22
746128	Eurotiales	Aspergillus fumigatus	species	7	-	-	-	-	-	4	11
1915370	Eurotiales	Aspergillus glabripes	species	-	-	-	1	-	-	-	1
1160497	Eurotiales	Aspergillus glaucus CBS 516.65	strain	63	22	4	39	10	14	58	210
41419	Eurotiales	Aspergillus halophilicus	species	1	-	-	-	-	-	-	1
1448321	Eurotiales	Aspergillus heteromorphus CBS 117.55	strain	1	-	-	1	-	1	-	3
1450537	Eurotiales	Aspergillus homomorphus CBS 101889	strain	1	-	-	1	-	-	-	2
1448316	Eurotiales	Aspergillus ibericus CBS 121593	strain	1	-	-	-	-	-	-	1
34381	Eurotiales	Aspergillus japonicus	species	1	-	1	1	1	2	-	6
41062	Eurotiales	Aspergillus leporis	species	-	-	-	1	-	-	-	1
1069201	Eurotiales	Aspergillus luchuensis	species	1	-	-	-	-	-	-	1
1915373	Eurotiales	Aspergillus magnivesiculatus	species	3	-	-	-	-	2	2	7
138277	Eurotiales	Aspergillus melleus	species	-	-	-	1	-	-	-	1
162425	Eurotiales	Aspergillus nidulans	species	2	-	-	-	-	-	-	2
227321	Eurotiales	Aspergillus nidulans FGSC A4	strain	6	-	-	-	-	-	-	6
5061	Eurotiales	Aspergillus niger	species	7	-	-	-	-	-	2	9
41061	Eurotiales	Aspergillus nomiae	species	-	-	-	1	-	-	-	1
1405805	Eurotiales	Aspergillus pseudoglaucus	species	1	1	-	3	1	-	4	10
1220207	Eurotiales	Aspergillus puulaauensis	species	953	88	12	3	7	-	17	1080
1388766	Eurotiales	Aspergillus ruber CBS 135680	strain	24	17	1	18	4	-	21	85
1450539	Eurotiales	Aspergillus saccharolyticus JOP 1030-1	strain	-	-	-	1	-	-	-	1
319627	Eurotiales	Aspergillus sclerotioniger	species	-	1	-	1	2	-	1	5
41058	Eurotiales	Aspergillus sojae	species	1	-	-	1	-	-	-	2
1392250	Eurotiales	Aspergillus steynii IBT 23096	strain	1	-	-	1	-	-	-	2
2720874	Eurotiales	Aspergillus subgen. Aspergillus	subgenus	61	24	11	46	24	15	41	222
2720871	Eurotiales	Aspergillus subgen. Circumdati	subgenus	5	1	4	11	3	1	4	29
2720872	Eurotiales	Aspergillus subgen. Fumigati	subgenus	1	-	-	1	-	1	-	3
2720870	Eurotiales	Aspergillus subgen. Nidulantes	subgenus	1	-	-	-	-	-	-	1
1036612	Eurotiales	Aspergillus sydowii CBS 593.65	strain	14	2	-	4	3	-	2	25
41047	Eurotiales	Aspergillus thermomutatus	species	-	-	-	1	1	-	-	2
1448315	Eurotiales	Aspergillus uvarum CBS 121591	strain	-	-	-	-	-	-	6	6
3033834	Eurotiales	Aspergillus verrucosus	species	31	11	4	108	37	9	6	206
46472	Eurotiales	Aspergillus versicolor	species	3	-	-	-	-	-	-	3
1036611	Eurotiales	Aspergillus versicolor CBS 583.65	strain	15	3	-	3	-	-	1	22
469283	Eurotiales	Aspergillus vitricola	species	1	1	-	-	-	1	-	3
5066	Eurotiales	Aspergillus wentii	species	1	-	-	4	-	-	-	5
5042	Eurotiales	Eurotiales	order	-	-	1	1	-	-	-	2
5098	Eurotiales	Monascus purpureus	species	-	-	-	2	-	-	1	3
264951	Eurotiales	Paecilomyces variotii	species	3	-	-	2	1	-	-	6
1073090	Eurotiales	Penicilliopsis zonata CBS 506.65	strain	-	-	-	1	-	-	-	1
5073	Eurotiales	Penicillium	genus	192	14	7	15	6	-	14	248
1506179	Eurotiales	Penicillium alfredii	species	4	-	-	-	-	-	-	4
116970	Eurotiales	Penicillium angulare	species	1	-	-	1	-	-	-	2
416450	Eurotiales	Penicillium antarcticum	species	1	-	-	1	-	-	-	2
1835702	Eurotiales	Penicillium arizonense	species	-	-	-	1	-	-	-	1
126998	Eurotiales	Penicillium bovifimosum	species	1	-	-	1	-	-	-	2
5074	Eurotiales	Penicillium brevicompactum	species	16	5	4	6	7	-	3	41
189055	Eurotiales	Penicillium canariense	species	1	-	-	-	-	-	-	1
5083	Eurotiales	Penicillium canescens	species	-	-	-	-	1	-	-	1
2100454	Eurotiales	Penicillium cataractarum	species	-	-	-	-	1	-	-	1
5076	Eurotiales	Penicillium chrysogenum	species	9	1	2	2	-	-	2	16
254878	Eurotiales	Penicillium chrysogenum species complex	no rank	49	3	1	6	2	-	6	67
70096	Eurotiales	Penicillium cinerascens	species	1	-	-	-	-	-	1	2
5077	Eurotiales	Penicillium citrinum	species	1	-	1	-	-	-	2	4
310288	Eurotiales	Penicillium coffeae	species	1	-	-	-	-	-	-	1
1131564	Eurotiales	Penicillium cosmopolitanum	species	-	-	-	-	-	-	2	2
36656	Eurotiales	Penicillium crustosum	species	17	1	-	-	-	-	-	18
63821	Eurotiales	Penicillium daleae	species	1	-	-	-	-	-	-	1
36651	Eurotiales	Penicillium digitatum	species	22	2	5	-	-	-	8	37
27334	Eurotiales	Penicillium expansum	species	3	-	2	-	-	-	-	5
463681	Eurotiales	Penicillium fuscoglaucum	species	158	9	3	2	2	1	15	190
1080232	Eurotiales	Penicillium hispanicum	species	2	12	-	1	-	-	-	15
94218	Eurotiales	Penicillium lagena	species	-	-	-	-	1	-	-	1
1343394	Eurotiales	Penicillium maclennaniae	species	-	-	-	1	-	-	-	1
303699	Eurotiales	Penicillium macrosclerotiorum	species	-	1	-	-	-	-	-	1
203109	Eurotiales	Penicillium manginii	species	-	-	-	1	-	-	-	1
268346	Eurotiales	Penicillium mononematosum	species	9	1	-	-	-	-	1	11
60175	Eurotiales	Penicillium nalgiovense	species	1	-	-	-	-	-	-	1
1167516	Eurotiales	Penicillium odoratum	species	-	-	-	1	-	-	-	1
69781	Eurotiales	Penicillium oxalicum	species	2	-	-	1	-	-	6	9
176176	Eurotiales	Penicillium paradoxum	species	-	-	-	1	1	-	-	2
60169	Eurotiales	Penicillium polonicum	species	41	2	1	1	-	-	3	48
1002107	Eurotiales	Penicillium psychrosexuale	species	1	-	-	-	-	-	-	1
1562058	Eurotiales	Penicillium pulvis	species	5	-	-	-	-	-	-	5
1903569	Eurotiales	Penicillium riverlandense	species	-	-	-	2	-	-	-	2
1792511	Eurotiales	Penicillium robsamsonii	species	3	-	-	-	-	-	-	3
5082	Eurotiales	Penicillium roqueforti	species	33	3	-	-	3	-	3	42
1108849	Eurotiales	Penicillium rubens	species	12	3	1	1	-	-	2	19
500485	Eurotiales	Penicillium rubens Wisconsin 54-1255	strain	125	19	12	17	1	-	12	186
1882272	Eurotiales	Penicillium samsonianum	species	1	-	-	3	-	-	-	4
69788	Eurotiales	Penicillium sclerotiorum	species	1	-	1	-	-	-	-	2
60172	Eurotiales	Penicillium solitum	species	179	5	-	-	3	3	-	190
69789	Eurotiales	Penicillium soppii	species	6	-	-	1	-	-	-	7
5081	Eurotiales	Penicillium sp.	species	-	1	-	-	-	-	-	1
1316194	Eurotiales	Penicillium subrubescens	species	-	-	1	5	7	2	2	17
29844	Eurotiales	Penicillium urticae	species	1	-	-	-	-	-	-	1
1562060	Eurotiales	Penicillium verhagenii	species	-	-	-	2	-	-	-	2
60171	Eurotiales	Penicillium verrucosum	species	16	-	-	1	1	-	-	18
69791	Eurotiales	Penicillium waksmanii	species	1	-	-	1	-	-	4	6
89139	Eurotiales	Rasamsonia byssochlamydoides	species	-	-	-	1	-	-	-	1
1196081	Eurotiales	Talaromyces amestolkiae	species	1	-	-	-	-	-	2	3
28572	Eurotiales	Talaromyces funiculosus	species	-	1	-	-	-	-	-	1
37727	Eurotiales	Talaromyces marneffei	species	-	-	-	-	-	-	1	1
128442	Eurotiales	Talaromyces pinophilus	species	-	-	-	-	-	-	3	3
121627	Eurotiales	Talaromyces rugulosus	species	38	1	3	6	1	-	-	49
2752537	Eurotiales	Talaromyces sect. Talaromyces	section	-	-	1	-	-	-	-	1
5541	Eurotiales	Thermomyces lanuginosus	species	1	-	-	-	-	-	-	1
271129	Exobasidiales	Exobasidium cylindrosporum	species	1	-	-	-	-	-	-	1
5209	Filobasidiales	Filobasidium	genus	1	-	-	-	-	-	-	1
5210	Filobasidiales	Filobasidium floriforme	species	4	1	2	1	-	-	1	9
670483	Gloeophyllales	Gloeophyllum trabeum ATCC 11539	strain	-	-	-	-	-	-	4	4
4876	Glomerales	Rhizophagus intraradices	species	-	-	-	-	1	-	-	1
690256	Glomerellales	Colletotrichum fructicola	species	1	-	-	-	-	-	-	1
474922	Glomerellales	Colletotrichum gloeosporioides	species	-	-	-	-	-	-	1	1
31870	Glomerellales	Colletotrichum graminicola	species	-	-	-	-	-	-	1	1
1929893	Glomerellales	Plectosphaerella sp.	species	-	-	-	-	-	-	1	1
33196	Helotiales	Botrytis	genus	20	4	4	-	-	-	3	31
139641	Helotiales	Botrytis byssoidea	species	1	-	-	-	-	-	-	1
40559	Helotiales	Botrytis cinerea	species	69	2	2	2	-	2	9	86
332648	Helotiales	Botrytis cinerea B05.10	strain	3	1	-	-	-	-	-	4
999810	Helotiales	Botrytis cinerea T4	strain	1	-	-	-	-	-	-	1
2478750	Helotiales	Botrytis deweyae	species	1	-	-	-	-	-	-	1
149040	Helotiales	Mollisia scopiformis	species	-	-	-	-	4	-	-	4
61207	Helotiales	Monilinia vaccinii-corymbosi	species	4	-	-	-	-	-	-	4
28983	Helotiales	Sclerotiniaceae	family	1	-	-	-	-	-	-	1
694068	Hymenochaetales	Fomitiporia mediterranea MF3/22	strain	2	-	-	-	-	-	-	2
139386	Hymenochaetales	Fuscoporia viticola	species	-	-	-	-	1	-	4	5
40424	Hymenochaetales	Hymenochaetaceae	family	-	-	-	-	-	-	1	1
139380	Hymenochaetales	Hymenochaetales	order	-	-	-	-	-	-	1	1
27342	Hymenochaetales	Schizopora paradoxa	species	1	-	-	-	-	-	-	1
98761	Hymenochaetales	Schizopora radula	species	-	-	-	-	-	-	1	1
159075	Hypocreales	Acremonium	genus	1	-	-	-	-	-	-	1
148958	Hypocreales	Acremonium charticola	species	1	-	-	-	-	-	-	1
305424	Hypocreales	Acremonium sp. SMH 2748	species	1	-	-	-	-	-	-	1
176275	Hypocreales	Beauveria bassiana	species	-	-	-	-	-	-	4	4
491253	Hypocreales	Cladobotryum mycophilum	species	1	-	-	-	-	-	-	1
5111	Hypocreales	Claviceps purpurea	species	2	-	-	-	-	-	-	2
34397	Hypocreales	Clavicipitaceae	family	1	-	-	-	-	-	-	1
110584	Hypocreales	Clonostachys pityrodes	species	-	-	-	-	-	-	1	1
73501	Hypocreales	Cordyceps militaris	species	1	-	-	-	-	-	-	1
474943	Hypocreales	Cordycipitaceae	family	2	-	-	-	-	-	-	2
5112	Hypocreales	Epichloe	genus	-	1	-	-	-	-	-	1
5113	Hypocreales	Epichloe typhina	species	1	-	-	-	-	-	-	1
5506	Hypocreales	Fusarium	genus	5	-	-	-	58	-	1	64
5515	Hypocreales	Fusarium acuminatum	species	2	-	-	-	5	-	-	7
282267	Hypocreales	Fusarium asiaticum	species	1	-	-	-	-	-	-	1
1034079	Hypocreales	Fusarium cf. incarnatum PUF029	species	1	-	-	-	-	-	-	1
231269	Hypocreales	Fusarium coffeatum	species	13	-	-	-	-	-	-	13
5516	Hypocreales	Fusarium culmorum	species	1	-	-	-	-	-	-	1
195108	Hypocreales	Fusarium falciforme	species	1	-	-	-	-	-	-	1
2675880	Hypocreales	Fusarium flagelliforme	species	2	-	-	1	-	-	1	4
171627	Hypocreales	Fusarium fujikuroi species complex	species group	1	-	-	-	1	-	-	2
5518	Hypocreales	Fusarium graminearum	species	4	-	-	-	-	-	4	8
450425	Hypocreales	Fusarium incarnatum-equiseti species complex	species group	-	-	-	-	1	-	1	2
1089451	Hypocreales	Fusarium odoratissimum NRRL 54006	strain	-	-	-	-	8	-	-	8
5507	Hypocreales	Fusarium oxysporum	species	7	-	1	-	1826	-	-	1834
72712	Hypocreales	Fusarium oxysporum f. sp. albedinis	forma specialis	-	-	-	-	1	-	-	1
61366	Hypocreales	Fusarium oxysporum f. sp. cubense	forma specialis	-	1	-	-	12	-	-	13
654392	Hypocreales	Fusarium oxysporum f. sp. koae	forma specialis	-	-	-	-	11	-	-	11
120040	Hypocreales	Fusarium oxysporum f. sp. lini	forma specialis	-	-	-	-	1	-	-	1
59765	Hypocreales	Fusarium oxysporum f. sp. lycopersici	forma specialis	-	-	-	-	1	-	-	1
426428	Hypocreales	Fusarium oxysporum f. sp. lycopersici 4287	strain	-	-	-	-	52	-	-	52
61372	Hypocreales	Fusarium oxysporum f. sp. radicis-lycopersici	forma specialis	-	-	-	-	1	-	-	1
61374	Hypocreales	Fusarium oxysporum f. sp. vasinfectum	forma specialis	1	-	-	-	42	-	-	43
660027	Hypocreales	Fusarium oxysporum Fo47	strain	-	-	-	-	8	-	-	8
171631	Hypocreales	Fusarium oxysporum species complex	species group	2	-	-	-	485	-	-	487
36050	Hypocreales	Fusarium poae	species	-	-	-	-	1	-	-	1
948311	Hypocreales	Fusarium proliferatum	species	5	-	-	-	1	-	-	6
48865	Hypocreales	Fusarium redolens	species	-	-	-	-	2	-	-	2
5128	Hypocreales	Fusarium sambucinum	species	-	-	-	-	1	-	-	1
569360	Hypocreales	Fusarium sambucinum species complex	species group	3	-	-	-	-	-	2	5
2211609	Hypocreales	Fusarium scirpi	species	1	-	-	-	-	-	-	1
169388	Hypocreales	Fusarium solani	species	1	-	-	-	1	-	-	2
232080	Hypocreales	Fusarium solani species complex	species group	2	-	-	-	-	-	-	2
2747967	Hypocreales	Fusarium solani-melongenae	species	-	-	-	-	1	-	-	1
42677	Hypocreales	Fusarium subglutinans	species	-	-	-	-	1	-	-	1
56646	Hypocreales	Fusarium venenatum	species	-	1	-	-	1	-	-	2
117187	Hypocreales	Fusarium verticillioides	species	5	1	-	1	25	-	-	32
334819	Hypocreales	Fusarium verticillioides 7600	strain	-	-	-	-	1	-	-	1
111463	Hypocreales	Hirsutella rhossiliensis	species	1	-	-	-	-	-	-	1
5125	Hypocreales	Hypocreales	order	12	-	-	-	1	-	1	14
696354	Hypocreales	Hypocrella siamensis	species	-	-	-	-	1	-	-	1
1079257	Hypocreales	Ilyonectria robusta	species	2	-	-	-	-	-	-	2
29855	Hypocreales	Nectria cinnabarina	species	1	-	-	-	-	-	-	1
110618	Hypocreales	Nectriaceae	family	-	-	-	-	1	-	-	1
474995	Hypocreales	Ophiocordyceps	genus	-	-	-	-	-	-	1	1
1105340	Hypocreales	Orbiocrella petchii	species	1	-	-	-	-	-	-	1
1892809	Hypocreales	Parengyodontium	genus	1	-	-	-	-	-	-	1
99896	Hypocreales	Pleurocordyceps sinensis	species	1	-	-	-	-	-	-	1
1380566	Hypocreales	Pochonia chlamydosporia 170	strain	-	-	-	-	-	-	1	1
1052105	Hypocreales	Purpureocillium	genus	2	-	-	-	-	-	-	2
33203	Hypocreales	Purpureocillium lilacinum	species	3	-	-	-	-	-	-	3
2060973	Hypocreales	Purpureocillium takamizusanense	species	1	-	-	-	-	-	-	1
93593	Hypocreales	Simplicillium lamellicola	species	6	-	-	-	-	-	-	6
74721	Hypocreales	Stachybotrys	genus	1	-	-	-	-	-	-	1
29909	Hypocreales	Tolypocladium	genus	1	-	-	-	-	-	-	1
5543	Hypocreales	Trichoderma	genus	-	-	-	1	1	-	-	2
101201	Hypocreales	Trichoderma asperellum	species	-	-	-	-	-	-	1	1
63577	Hypocreales	Trichoderma atroviride	species	3	-	-	14	-	-	-	17
1491458	Hypocreales	Trichoderma balearicum	species	1	-	-	-	-	-	-	1
2034170	Hypocreales	Trichoderma breve	species	-	-	-	-	-	-	1	1
58853	Hypocreales	Trichoderma citrinoviride	species	1	-	-	-	4	-	1	6
654480	Hypocreales	Trichoderma cornu-damae	species	-	-	-	-	-	-	1	1
1195189	Hypocreales	Trichoderma gracile	species	1	-	-	-	-	-	-	1
51453	Hypocreales	Trichoderma reesei	species	-	-	-	-	9	-	-	9
209465	Hypocreales	uncultured Hypocreales	species	-	-	-	-	1	-	-	1
1159556	Hypocreales	Ustilaginoidea virens	species	1	-	-	-	-	-	-	1
264952	Hypocreales	Zelopaecilomyces penicillatus	species	1	-	-	-	-	-	-	1
39934	Lecanorales	Lecanora	genus	-	-	-	-	-	-	1	1
318829	Magnaporthales	Pyricularia oryzae	species	-	-	-	-	-	-	12	12
55193	Malasseziales	Malassezia	genus	2118	68	11	42	5	1	980	3225
1514897	Malasseziales	Malassezia arunalokei	species	3278	77	14	18	16	-	213	3616
1821822	Malasseziales	Malassezia brasiliensis	species	1	-	-	-	-	-	5	6
1381934	Malasseziales	Malassezia caprae	species	6	-	-	-	-	-	11	17
948313	Malasseziales	Malassezia cuniculi	species	2	-	-	-	-	-	11	13
169489	Malasseziales	Malassezia dermatis	species	1	1	-	-	-	-	1	3
1381935	Malasseziales	Malassezia equina	species	1	-	-	-	1	-	-	2
55194	Malasseziales	Malassezia furfur	species	3	-	-	-	-	-	15	18
76773	Malasseziales	Malassezia globosa	species	4186	115	86	45	53	6	548	5039
223818	Malasseziales	Malassezia japonica	species	3	1	-	5	3	-	2	14
180528	Malasseziales	Malassezia nana	species	-	-	-	-	-	-	2	2
76774	Malasseziales	Malassezia obtusa	species	4	-	-	-	-	-	16	20
77020	Malasseziales	Malassezia pachydermatis	species	9	-	-	-	1	-	2	12
76775	Malasseziales	Malassezia restricta	species	13794	1024	170	481	113	55	15024	30661
425264	Malasseziales	Malassezia restricta CBS 7877	strain	1338	87	19	45	6	7	1379	2881
76776	Malasseziales	Malassezia slooffiae	species	2	-	-	-	-	-	-	2
3031751	Malasseziales	Malassezia sp. CBS 17886	species	-	-	-	-	-	-	3	3
76777	Malasseziales	Malassezia sympodialis	species	8	1	-	2	-	-	34	45
742845	Malasseziales	Malasseziaceae	family	-	-	-	-	-	-	2	2
5593	Microascales	Microascaceae	family	-	-	-	-	4	-	-	4
563466	Microascales	Scedosporium apiospermum	species	1	-	-	-	2	-	-	3
561152	Microascales	Scopulariopsis brevicaulis	species	2	-	-	-	1	-	-	3
688661	Mucorales	Lichtheimia ornata	species	1	-	-	-	-	-	-	1
4830	Mucorales	Mucor	genus	-	-	2	-	-	-	2	4
4841	Mucorales	Mucor racemosus	species	-	-	-	-	-	-	1	1
1715236	Mucorales	Mucor sp.	species	-	-	1	-	-	-	-	1
708070	Mucorales	Mucor velutinosus	species	1	-	6	-	-	-	1	8
34489	Mucorales	Mucoraceae	family	1	-	-	-	-	-	-	1
4827	Mucorales	Mucorales	order	-	-	-	-	-	-	1	1
1344963	Mucorales	Mucorineae	suborder	1	-	1	-	-	-	-	2
4837	Mucorales	Phycomyces blakesleeanus	species	-	-	1	-	-	-	-	1
29002	Mycosphaerellales	Cercospora	genus	4	-	-	-	-	1	-	5
122368	Mycosphaerellales	Cercospora beticola	species	5	-	-	-	1	-	6	12
2929575	Mycosphaerellales	Cercospora sp. J1 LZ-2022	species	-	-	-	-	-	-	1	1
91943	Mycosphaerellales	Hortaea werneckii	species	-	-	2	-	-	-	-	2
1515599	Mycosphaerellales	Pseudoteratosphaeria	genus	-	-	1	-	-	-	-	1
574656	Mycosphaerellales	Recurvomyces mirabilis	species	1	-	-	-	-	-	-	1
215465	Mycosphaerellales	Septoria linicola	species	-	-	1	-	-	-	-	1
40997	Myriangiales	Elsinoe fawcettii	species	-	1	-	-	-	-	-	1
2219007	Onygenales	Arachnomyces peruvianus	species	12	-	5	1	3	-	-	21
229219	Onygenales	Blastomyces	genus	-	-	-	-	-	-	1	1
5500	Onygenales	Coccidioides	genus	1	-	-	-	-	-	-	1
1387563	Onygenales	Ophidiomyces ophidiicola	species	-	-	-	1	-	-	-	1
2268375	Ophiostomatales	Leptographium flavum	species	1	-	-	-	-	-	-	1
5159	Ophiostomatales	Ophiostoma	genus	1	-	-	-	-	-	-	1
42373	Ophiostomatales	Ophiostoma novo-ulmi	species	1	-	-	-	-	-	-	1
2813651	Orbiliales	Orbilia oligospora	species	-	-	-	1	-	-	-	1
62758	Pezizales	Morchella semilibera	species	-	-	-	-	-	-	1	1
44115	Pezizales	Peziza ostracoderma	species	-	-	-	-	-	-	1	1
1484957	Phacidiales	Allantophomopsis cytisporea	species	-	1	-	-	-	-	-	1
4903	Phaffomycetales	Cyberlindnera jadinii	species	-	-	-	-	-	8	-	8
5477	Pichiales	[Candida] boidinii	species	6	-	-	-	-	-	1	7
5007	Pichiales	Brettanomyces bruxellensis	species	2	-	-	-	-	-	-	2
36015	Pichiales	Pichia kluyveri	species	-	-	-	-	-	-	1	1
4909	Pichiales	Pichia kudriavzevii	species	1	-	-	-	-	-	2	3
763406	Pichiales	Pichia membranifaciens NRRL Y-2026	strain	2	-	-	-	-	-	2	4
5598	Pleosporales	Alternaria	genus	184	15	51	26	62	-	15	353
5599	Pleosporales	Alternaria alternata	species	30	2	4	6	16	1	4	63
187734	Pleosporales	Alternaria alternata complex	species group	1	-	-	-	-	-	-	1
156630	Pleosporales	Alternaria arborescens	species	6	-	23	-	-	-	6	35
119953	Pleosporales	Alternaria atra	species	-	1	1	-	-	-	-	2
29911	Pleosporales	Alternaria brassicae	species	14	2	2	-	4	-	-	22
1187904	Pleosporales	Alternaria burnsii	species	5	-	-	-	2	-	-	7
181017	Pleosporales	Alternaria conjuncta	species	1	-	-	-	-	-	-	1
1187925	Pleosporales	Alternaria hordeiaustralica	species	-	-	-	1	-	-	-	1
1187938	Pleosporales	Alternaria postmessia	species	1	-	-	-	1	-	-	2
1187941	Pleosporales	Alternaria rosae	species	2	-	-	-	-	-	-	2
2499237	Pleosporales	Alternaria sect. Alternaria	section	13	-	5	1	7	-	1	27
2499258	Pleosporales	Alternaria sect. Infectoriae	section	4	-	1	-	-	-	2	7
2499262	Pleosporales	Alternaria sect. Porri	section	-	-	-	-	-	-	1	1
48100	Pleosporales	Alternaria solani	species	1	-	-	-	-	-	-	1
1187951	Pleosporales	Alternaria ventricosa	species	1	-	-	-	-	-	-	1
5453	Pleosporales	Ascochyta	genus	-	-	-	-	-	-	2	2
749586	Pleosporales	Ascochyta pisi	species	-	-	1	3	-	-	-	4
5454	Pleosporales	Ascochyta rabiei	species	1	1	2	1	-	-	-	5
74410	Pleosporales	Bipolaris cookei	species	1	-	-	1	-	-	-	2
101162	Pleosporales	Bipolaris oryzae	species	1	-	-	-	-	-	-	1
749465	Pleosporales	Boeremia exigua	species	1	-	1	4	-	-	1	7
1077358	Pleosporales	Coniothyrium glycines	species	-	-	-	2	-	-	-	2
95742	Pleosporales	Curvularia clavata	species	2	-	-	-	-	-	-	2
55170	Pleosporales	Didymella	genus	-	-	-	1	-	-	-	1
1150837	Pleosporales	Didymella exigua CBS 183.55	strain	2	-	-	1	-	-	-	3
749633	Pleosporales	Didymella pinodella	species	1	-	1	4	-	-	-	6
683158	Pleosporales	Didymellaceae	family	7	1	2	11	-	-	2	23
1932322	Pleosporales	Didymosphaeria variabile	species	1	-	-	-	-	-	-	1
104397	Pleosporales	Epicoccum	genus	-	-	1	3	-	-	-	4
105696	Pleosporales	Epicoccum nigrum	species	-	-	-	2	-	-	-	2
91493	Pleosporales	Exserohilum	genus	1	-	-	-	-	-	-	1
1659837	Pleosporales	Exserohilum rostratum	species	-	1	-	1	-	-	-	2
671987	Pleosporales	Exserohilum turcica Et28A	strain	-	3	1	-	1	-	-	5
301207	Pleosporales	Macroventuria anomochaeta	species	-	-	-	3	-	-	-	3
13684	Pleosporales	Parastagonospora nodorum	species	6	1	1	1	-	-	-	9
321614	Pleosporales	Parastagonospora nodorum SN15	strain	1	1	-	-	-	-	-	2
1573585	Pleosporales	Phoma sp. 1 OB-2014	species	-	-	-	7	-	-	1	8
225343	Pleosporales	Plenodomus lingam/Leptosphaeria maculans 'lepidii' group	no rank	1	-	-	-	-	-	-	1
220671	Pleosporales	Plenodomus lingam/Leptosphaeria maculans species complex	no rank	-	-	-	1	-	-	-	1
28556	Pleosporales	Pleosporaceae	family	2	-	2	-	-	-	-	4
92860	Pleosporales	Pleosporales	order	3	-	-	1	-	-	-	4
715340	Pleosporales	Pleosporineae	suborder	4	1	1	4	-	-	5	15
1892770	Pleosporales	Pseudopithomyces chartarum	species	2	-	-	-	-	-	-	2
5027	Pleosporales	Pyrenophora	genus	1	-	-	-	-	-	-	1
53485	Pleosporales	Pyrenophora teres	species	1	2	1	-	-	-	-	4
45151	Pleosporales	Pyrenophora tritici-repentis	species	1	1	-	-	-	-	1	3
2802321	Pleosporales	Stagonosporopsis rhizophila	species	1	-	16	2	-	-	-	19
2735507	Polyporales	Amaropostia stiptica	species	-	-	-	1	-	-	-	1
5331	Polyporales	Bjerkandera adusta	species	1	-	-	-	-	-	-	1
40433	Polyporales	Daedalea confragosa	species	1	-	-	-	1	1	-	3
2478900	Polyporales	Earliella scabrosa	species	1	-	-	-	-	-	-	1
139415	Polyporales	Fomitopsis serialis	species	-	-	1	-	-	-	1	2
5314	Polyporales	Ganoderma	genus	1	-	-	-	-	-	1	2
34465	Polyporales	Ganoderma resinaceum	species	-	-	-	-	-	-	22	22
34466	Polyporales	Ganoderma subamboinense	species	-	-	-	-	-	-	1	1
5627	Polyporales	Grifola frondosa	species	1	-	-	-	-	-	-	1
5630	Polyporales	Laetiporus sulphureus	species	-	-	-	-	-	-	1	1
5365	Polyporales	Lentinus tigrinus	species	-	-	-	-	-	-	2	2
1328758	Polyporales	Lentinus tigrinus ALCF2SS1-7	strain	-	-	-	-	-	-	2	2
1040649	Polyporales	Pappia fissilis	species	1	-	-	-	-	-	1	2
5307	Polyporales	Phlebia	genus	-	-	1	-	-	-	-	1
5308	Polyporales	Phlebia radiata	species	-	-	-	-	-	-	4	4
5317	Polyporales	Polyporaceae	family	-	-	-	-	-	-	2	2
5303	Polyporales	Polyporales	order	1	-	-	-	-	1	1	3
139434	Polyporales	Rigidoporus sanguinolentus	species	1	-	-	-	-	-	-	1
5324	Polyporales	Trametes	genus	1	-	-	1	1	-	1	4
575983	Polyporales	Trametes cingulata	species	1	-	-	-	-	-	-	1
5327	Polyporales	Trametes hirsuta	species	-	-	-	1	-	-	-	1
5325	Polyporales	Trametes versicolor	species	-	-	-	1	-	-	1	2
717944	Polyporales	Trametes versicolor FP-101664 SS1	strain	6	-	1	10	-	1	13	31
81056	Polyporales	Wolfiporia cocos	species	1	-	-	-	-	-	-	1
747676	Pucciniales	Melampsora larici-populina 98AG31	strain	2	-	-	-	-	-	-	2
170000	Pucciniales	Phakopsora pachyrhizi	species	1	-	-	-	-	-	-	1
418459	Pucciniales	Puccinia graminis f. sp. tritici CRL 75-36-700-3	strain	-	-	-	-	-	-	1	1
168172	Pucciniales	Puccinia striiformis f. sp. tritici	forma specialis	-	1	-	-	-	-	-	1
40463	Russulales	Peniophora	genus	-	-	-	-	-	-	1	1
154539	Russulales	Peniophora lycii	species	-	-	-	-	-	-	3	3
2075237	Russulales	Peniophora rufomarginata	species	-	-	-	-	-	-	1	1
721885	Russulales	Stereum hirsutum FP-91666 SS1	strain	6	-	1	-	2	-	14	23
28985	Saccharomycetales	Kluyveromyces lactis	species	1	-	-	-	-	-	-	1
4911	Saccharomycetales	Kluyveromyces marxianus	species	-	-	-	-	-	-	1	1
61262	Saccharomycetales	Maudiozyma barnettii	species	2	-	-	-	-	-	1	3
27293	Saccharomycetales	Monosporozyma servazzii	species	5	-	-	-	-	-	-	5
374468	Saccharomycetales	Nakaseomyces	genus	-	-	-	-	-	-	1	1
5478	Saccharomycetales	Nakaseomyces glabratus	species	3	-	-	-	-	-	227	230
4930	Saccharomycetales	Saccharomyces	genus	70	11	23	2	1	-	6	113
4932	Saccharomycetales	Saccharomyces cerevisiae	species	54	5	17	1	1	1	15	94
1294357	Saccharomycetales	Saccharomyces cerevisiae YJM1385	strain	1	-	-	-	-	-	-	1
56406	Saccharomycodales	Hanseniaspora guilliermondii	species	-	-	-	-	-	-	1	1
2268990	Saccharomycodales	Hanseniaspora mollemarum	species	1	-	1	-	-	-	-	2
126659	Scleractinia	Porites cylindrica	species	-	-	-	1	-	-	-	1
148631	Serinales	[Candida] anglica	species	3	-	-	-	-	-	-	3
45577	Serinales	[Candida] psychrophila	species	2	2	-	-	-	-	-	4
39397	Serinales	[Candida] sake	species	1	-	-	-	-	-	-	1
5476	Serinales	Candida albicans	species	3	-	-	-	-	-	41	44
5480	Serinales	Candida parapsilosis	species	2	3	1	-	-	-	8	14
5482	Serinales	Candida tropicalis	species	9	-	-	-	-	-	-	9
36911	Serinales	Clavispora lusitaniae	species	1	-	-	-	-	-	-	1
4958	Serinales	Debaryomyces	genus	24	6	-	-	-	-	-	30
58627	Serinales	Debaryomyces fabryi	species	23	8	-	-	-	-	-	31
4959	Serinales	Debaryomyces hansenii	species	42367	2235	18	21	12	-	21	44674
284592	Serinales	Debaryomyces hansenii CBS767	strain	208	8	1	1	-	-	2	220
58641	Serinales	Debaryomyces hansenii var. hansenii	varietas	3	1	-	-	-	-	-	4
766764	Serinales	Debaryomycetaceae	family	17	2	-	-	-	-	3	22
717740	Serinales	Hyphopichia burtonii	species	-	1	-	-	-	-	-	1
36914	Serinales	Lodderomyces elongisporus	species	-	-	-	-	-	-	1	1
4929	Serinales	Meyerozyma guilliermondii	species	-	-	-	-	1	-	-	1
294746	Serinales	Meyerozyma guilliermondii ATCC 6260	strain	10	1	1	-	5	-	3	20
45354	Serinales	Sungouiella intermedia	species	1	-	1	-	-	-	9	11
35718	Sordariales	Chaetomiaceae	family	1	-	-	-	-	-	-	1
5149	Sordariales	Chaetomium	genus	13	-	-	-	-	-	-	13
1854472	Sordariales	Chaetomium fimeti	species	8	-	-	-	-	-	-	8
306901	Sordariales	Chaetomium globosum CBS 148.51	strain	10	-	-	-	-	-	1	11
1854479	Sordariales	Chaetomium tenue	species	4	-	-	-	-	-	-	4
1157608	Sordariales	Madurella fahalii	species	1	-	-	-	-	-	-	1
5140	Sordariales	Neurospora	genus	5	-	-	-	-	-	-	5
5141	Sordariales	Neurospora crassa	species	3	-	-	-	-	-	-	3
367110	Sordariales	Neurospora crassa OR74A	strain	1	-	-	-	-	-	-	1
588809	Sordariales	Neurospora hispaniola	species	2	-	-	-	-	-	1	3
40127	Sordariales	Neurospora tetrasperma	species	1	-	-	-	-	-	-	1
510951	Sordariales	Neurospora tetrasperma FGSC 2508	strain	1	-	-	-	-	-	-	1
5147	Sordariales	Sordaria macrospora	species	1	-	-	-	-	-	-	1
5139	Sordariales	Sordariales	order	1	-	-	-	-	-	-	1
759272	Sordariales	Thermochaetoides thermophila DSM 1495	strain	1	-	-	-	-	-	-	1
573729	Sordariales	Thermothelomyces thermophilus ATCC 42464	strain	1	-	-	-	-	-	-	1
1799703	Sporidiobolales	Rhodosporidiobolus	genus	-	-	-	-	-	-	1	1
5533	Sporidiobolales	Rhodotorula	genus	-	-	1	1	-	-	-	2
5537	Sporidiobolales	Rhodotorula mucilaginosa	species	8	-	-	1	-	-	11	20
1799696	Sporidiobolales	Sporidiobolaceae	family	1	-	-	-	-	-	-	1
5429	Sporidiobolales	Sporobolomyces	genus	-	-	-	1	-	-	-	1
86828	Sporidiobolales	Sporobolomyces ruberrimus	species	1	-	-	-	-	-	-	1
1928706	Sporidiobolales	Sporobolomyces sp.	species	3	-	-	-	-	-	-	3
655981	Thelebolales	Pseudogymnoascus destructans	species	-	-	-	-	-	-	1	1
4972	Tremellales	Dioszegia hungarica	species	1	-	-	-	-	2	-	3
4979	Tremellales	Hannaella oryzae	species	-	1	-	2	-	-	-	3
5217	Tremellales	Tremella mesenterica	species	1	-	-	-	-	-	-	1
1503101	Tremellales	uncultured Filobasidiella	species	1	-	-	-	-	-	-	1
880194	Tremellales	uncultured Hannaella	species	-	-	1	-	-	-	-	1
1838142	Trichosporonales	Cutaneotrichosporon	genus	1	-	-	-	-	-	-	1
279322	Trichosporonales	Cutaneotrichosporon cavernicola	species	1	-	-	-	-	-	1	2
129132	Trichosporonales	Cutaneotrichosporon dermatis	species	-	-	1	-	-	-	-	1
879819	Trichosporonales	Cutaneotrichosporon oleaginosum	species	1	-	-	-	-	-	-	1
82508	Trichosporonales	Trichosporon asahii	species	2	-	-	-	-	-	-	2
1055549	Tritirachiales	Tritirachium cinnamomeum	species	1	-	-	-	-	-	-	1
1398559	Ustilaginales	Melanopsichium pennsylvanicum 4	strain	3	-	-	-	-	-	-	3
84753	Ustilaginales	Moesziomyces antarcticus	species	6	-	-	-	-	-	6	12
5270	Ustilaginales	Mycosarcoma maydis	species	2	-	-	-	-	-	-	2
5268	Ustilaginales	Ustilaginaceae	family	-	-	1	1	1	-	4	7
5269	Ustilaginales	Ustilago	genus	4	-	-	-	-	-	-	4
307758	Ustilaginales	Ustilago bromivora	species	-	1	-	-	-	-	-	1
120017	Ustilaginales	Ustilago hordei	species	5	-	-	-	-	-	-	5
253628	Venturiales	Verruconis gallopava	species	1	-	-	-	-	-	-	1
1299270	Wallemiales	Wallemia ichthyophaga EXF-994	strain	1	-	-	-	-	-	-	1
671144	Wallemiales	Wallemia mellicola CBS 633.66	strain	8	2	6	11	1	-	3	31
326628	Xylariales	Annulohypoxylon stygium	species	1	-	-	-	-	-	1	2
335848	Xylariales	Apiospora aurea	species	-	-	1	-	-	-	-	1
1337665	Xylariales	Apiospora kogelbergensis	species	1	-	1	-	-	-	-	2
335849	Xylariales	Apiospora marii	species	1	-	1	-	-	-	-	2
2751867	Xylariales	Dematophora necatrix	species	-	-	-	-	-	-	1	1
63214	Xylariales	Hypoxylon fragiforme	species	-	-	-	-	-	-	4	4
389665	Xylariales	Nemania diffusa	species	-	-	-	-	-	-	1	1
1562163	Xylariales	Neopestalotiopsis cubana	species	-	-	-	-	-	-	1	1
335854	Xylariales	Nigrospora oryzae	species	2	-	1	8	-	-	3	14
889755	Xylariales	Peroneutypa	genus	-	-	-	-	-	-	2	2
37992	Xylariales	Xylaria hypoxylon	species	-	1	-	1	-	-	-	2
37989	Xylariales	Xylariales	order	-	-	-	-	-	-	1	1

## Sheet: Bacteria
taxid	phylum	name	rank	AB1	C/D12	R58	C3_ha	C10_gl	C12_fe	B12	total
1783272	-	Bacillati	kingdom	22	8	4	4	14	-	42	94
2	-	Bacteria	superkingdom	294	109	48	47	85	30	379	992
1869227	-	bacterium	species	7	-	2	1	1	-	1	12
2715735	-	Candidatus Chazhemtobacterium aquaticus	species	-	-	-	-	1	-	-	1
2891165	-	Candidatus Dependentiae bacterium Noda2021	species	-	-	1	-	-	-	-	1
48479	-	environmental samples	no rank	2	-	-	1	-	-	1	4
1783270	-	FCB group	clade	-	-	-	-	-	1	-	1
3379134	-	Pseudomonadati	kingdom	2	5	1	1	3	1	8	21
77133	-	uncultured bacterium	species	29	20	26	17	48	19	84	243
548897	-	uncultured bacterium 1042	species	-	-	-	-	-	1	-	1
1701362	-	uncultured bacterium 32o03	species	-	-	-	-	-	1	-	1
1256549	-	uncultured bacterium A1Q1_fos_150	species	-	-	-	1	-	-	2	3
1256569	-	uncultured bacterium A1Q1_fos_25	species	-	-	1	-	1	-	-	2
1256583	-	uncultured bacterium A1Q1_fos_550	species	-	-	-	-	-	1	-	1
1256588	-	uncultured bacterium A1Q1_fos_660	species	-	1	-	-	1	-	-	2
526647	-	uncultured bacterium AD17-E3	species	-	-	1	-	-	-	-	1
1328261	-	uncultured bacterium AST2	species	1	-	-	-	-	-	-	1
1624668	-	uncultured bacterium BD_contig00979	species	-	-	-	-	-	-	1	1
1181524	-	uncultured bacterium contig00036	species	-	-	-	-	1	-	-	1
1393530	-	uncultured bacterium Contig203	species	-	-	-	-	-	-	1	1
1424807	-	uncultured bacterium ctg7180000000753	species	1	-	-	-	-	-	-	1
1348858	-	uncultured bacterium EB5	species	1	-	-	-	-	-	3	4
1447241	-	uncultured bacterium lac160	species	-	-	-	-	-	-	1	1
1552141	-	uncultured bacterium TB312_p	species	1	-	-	-	-	-	-	1
2355	-	unidentified bacterial endosymbiont	species	1	-	-	-	-	-	-	1
3385906	-			-	-	-	-	-	-	1	1
3390202	-			-	-	-	-	-	-	1	1
3390026	-			-	-	-	1	-	1	1	3
33905;1254439	-			-	-	-	3	-	-	-	3
3409759	-			3	-	-	1	7	-	-	11
3390273	-			5	1	-	2	2	1	5	16
3409772	-			78	6	13	3	120	-	3	223
57723	Acidobacteriota	Acidobacteriota	phylum	-	-	-	-	1	1	-	2
1978231	Acidobacteriota	Acidobacteriota bacterium	species	-	-	-	-	-	-	1	1
2802972	Acidobacteriota	Bryobacterales bacterium F-183	species	-	-	1	-	-	-	-	1
1933044	Acidobacteriota	Edaphobacter flagellatus	species	-	1	-	1	-	-	2	4
44675	Acidobacteriota	Geothrix	genus	-	-	1	-	1	1	-	3
2927975	Acidobacteriota	Geothrix oryzae	species	-	-	2	2	-	-	1	5
1962974	Acidobacteriota	Geothrix sp.	species	-	-	-	-	6	1	1	8
3068889	Acidobacteriota	Geothrix sp. 21YS21S-4	species	-	-	3	1	-	-	-	4
3068640	Acidobacteriota	Geothrix sp. PMB-07	species	-	-	1	-	1	-	-	2
574976	Acidobacteriota	Holophagaceae	family	-	-	1	1	-	-	-	2
2478486	Acidobacteriota	Holophagales bacterium	species	-	-	-	-	1	-	-	1
2004797	Acidobacteriota	Luteitalea	genus	-	-	-	-	-	1	-	1
1855912	Acidobacteriota	Luteitalea pratensis	species	2	1	-	-	-	-	1	4
2802971	Acidobacteriota	Luteitalea sp. TBR-22	species	-	-	-	-	-	-	1	1
2927979	Acidobacteriota	Mesoterricola silvestris	species	-	-	1	1	-	-	-	2
2651171	Acidobacteriota	Thermoanaerobaculia bacterium	species	-	-	1	-	-	-	-	1
2510637	Acidobacteriota	Thermoanaerobaculum sp.	species	-	-	-	-	-	1	-	1
2647902	Acidobacteriota	unclassified Geothrix	no rank	-	-	-	-	3	-	-	3
171953	Acidobacteriota	uncultured Acidobacteriota bacterium	species	-	-	-	-	1	-	-	1
188475	Acidobacteriota	uncultured Holophaga sp.	species	-	-	1	1	-	1	-	3
2910145	Acidobacteriota	Vicinamibacterales	order	-	-	1	-	-	-	-	1
2910147	Acidobacteriota	Vicinamibacterales bacterium	species	-	-	-	1	1	-	-	2
1909395	Actinomycetota	[Actinomadura] parvosata subsp. kistnae	subspecies	-	-	-	-	-	-	2	2
1464011	Actinomycetota	[Kitasatospora] papulosa	species	-	-	-	-	-	1	-	1
2480908	Actinomycetota	[Mycobacterium] chelonae subsp. gwanakae	subspecies	-	-	-	3	-	-	-	3
84992	Actinomycetota	Acidimicrobiia	class	-	-	-	-	-	-	1	1
2957203	Actinomycetota	Acidimicrobiia bacterium EGI L10123	species	3	-	-	-	-	-	-	3
1912215	Actinomycetota	Acidipropionibacterium	genus	2	-	-	1	-	-	2	5
1748	Actinomycetota	Acidipropionibacterium acidipropionici	species	9	-	-	-	1	-	1	11
1171373	Actinomycetota	Acidipropionibacterium acidipropionici ATCC 4875	strain	-	-	-	-	-	-	1	1
1749	Actinomycetota	Acidipropionibacterium jensenii	species	-	1	-	4	-	-	-	5
2057246	Actinomycetota	Acidipropionibacterium virtanenii	species	-	-	-	-	-	-	1	1
3061014	Actinomycetota	Acidothermaceae bacterium B102	species	-	-	1	-	-	-	-	1
2072503	Actinomycetota	Actinoalloteichus sp. AHMU CJ021	species	-	-	-	4	-	-	-	4
1848255	Actinomycetota	Actinobacteria bacterium IMCC25003	species	-	-	6	3	2	2	2	15
1848756	Actinomycetota	Actinobacteria bacterium IMCC26103	species	-	-	-	1	-	-	-	1
2487353	Actinomycetota	Actinobacteria bacterium YIM 96077	species	-	-	-	-	1	-	-	1
39845	Actinomycetota	Actinokineospora	genus	-	-	-	-	-	-	1	1
155976	Actinomycetota	Actinokineospora auranticolor	species	-	-	-	1	-	-	1	2
2268449	Actinomycetota	Actinokineospora sp. UTMC 2448	species	-	-	-	-	-	-	1	1
1988	Actinomycetota	Actinomadura	genus	2	-	1	2	2	-	2	9
46158	Actinomycetota	Actinomadura citrea	species	1	-	-	-	-	-	-	1
46163	Actinomycetota	Actinomadura luteofluorescens	species	1	-	-	-	1	-	-	2
1993	Actinomycetota	Actinomadura madurae	species	-	-	-	2	1	-	-	3
1994	Actinomycetota	Actinomadura rugatobispora	species	-	-	-	-	-	-	2	2
2742128	Actinomycetota	Actinomadura sp. NAK00032	species	-	-	-	-	2	-	1	3
2591108	Actinomycetota	Actinomadura sp. WMMA1423	species	-	-	1	1	-	-	-	2
1219491	Actinomycetota	Actinomadura sp. WMMB 499	species	-	-	-	1	-	-	1	2
2789776	Actinomycetota	Actinomarinicola tropica	species	1	-	-	-	1	-	-	2
1654	Actinomycetota	Actinomyces	genus	1640	24	10	7	83	-	57	1821
2755559	Actinomycetota	Actinomyces capricornis	species	-	-	-	-	-	-	12	12
1960083	Actinomycetota	Actinomyces gaoshouyii	species	-	-	-	-	2	-	-	2
52769	Actinomycetota	Actinomyces gerencseriae	species	1	-	-	-	-	-	-	1
55565	Actinomycetota	Actinomyces graevenitzii	species	13	-	-	1	2	-	4	20
1659	Actinomycetota	Actinomyces israelii	species	152	2	2	3	10	-	79	248
461393	Actinomycetota	Actinomyces massiliensis	species	90	2	-	11	19	-	6	128
1655	Actinomycetota	Actinomyces naeslundii	species	590	8	3	3	53	1	12	670
544580	Actinomycetota	Actinomyces oris	species	738	6	8	2	30	-	26	810
871541	Actinomycetota	Actinomyces oris K20	strain	72	-	-	1	6	-	2	81
1852377	Actinomycetota	Actinomyces pacaensis	species	2	-	1	-	-	-	1	4
111015	Actinomycetota	Actinomyces radicidentis	species	3	-	-	-	-	-	2	5
2744574	Actinomycetota	Actinomyces respiraculi	species	1	-	-	-	-	-	62	63
1851395	Actinomycetota	Actinomyces sp. Chiba101	species	6	-	-	-	-	-	-	6
2789425	Actinomycetota	Actinomyces sp. HMT 175	species	174	2	-	-	1	-	5	182
2789424	Actinomycetota	Actinomyces sp. HMT897	species	5	-	-	-	1	-	6	12
712116	Actinomycetota	Actinomyces sp. oral taxon 169	species	149	6	9	2	15	-	7	188
706439	Actinomycetota	Actinomyces sp. oral taxon 171 str. F0337	strain	82	4	-	3	22	-	1	112
712122	Actinomycetota	Actinomyces sp. oral taxon 414	species	361	11	1	12	61	1	18	465
2081702	Actinomycetota	Actinomyces sp. oral taxon 897	species	5	-	1	-	-	-	3	9
2079536	Actinomycetota	Actinomyces sp. Z16	species	2	-	-	-	-	-	-	2
2763540	Actinomycetota	Actinomyces trachealis	species	1	-	-	-	-	-	-	1
103621	Actinomycetota	Actinomyces urogenitalis	species	-	-	-	-	-	-	1	1
1656	Actinomycetota	Actinomyces viscosus	species	35	-	-	1	8	-	2	46
675090	Actinomycetota	Actinomyces weissii	species	1	-	-	-	-	-	22	23
2057743	Actinomycetota	Actinomyces wuliandei	species	5	-	-	-	-	-	-	5
2049	Actinomycetota	Actinomycetaceae	family	114	3	-	-	4	-	126	247
2788945	Actinomycetota	Actinomycetaceae bacterium zg-1166	species	1	-	-	-	-	-	-	1
1760	Actinomycetota	Actinomycetes	class	198	22	14	44	54	9	296	637
1883427	Actinomycetota	Actinomycetes bacterium	species	-	-	6	7	-	2	1	16
2975952	Actinomycetota	Actinomycetospora sp. NBC_00405	species	6	1	1	3	1	3	3	18
201174	Actinomycetota	Actinomycetota	phylum	4	1	4	-	-	5	4	18
2900548	Actinomycetota	Actinomycetota bacterium	species	1	-	-	-	-	1	-	2
1865	Actinomycetota	Actinoplanes	genus	3	-	-	-	-	1	-	4
1868	Actinomycetota	Actinoplanes digitatis	species	2	-	-	-	-	-	-	2
1246995	Actinomycetota	Actinoplanes friuliensis DSM 7358	strain	1	-	-	-	-	-	-	1
122358	Actinomycetota	Actinoplanes ianthinogenes	species	1	-	-	-	-	-	-	1
512565	Actinomycetota	Actinoplanes missouriensis 431	strain	1	-	-	-	-	-	1	2
512349	Actinomycetota	Actinoplanes sichuanensis	species	1	-	-	-	-	-	-	1
946334	Actinomycetota	Actinoplanes sp. OR16	species	2	-	-	-	-	-	-	2
457423	Actinomycetota	Actinoplanes teichomyceticus ATCC 31121	strain	-	-	-	-	-	-	1	1
117157	Actinomycetota	Actinopolymorpha singaporensis	species	1	-	-	-	-	-	1	2
414996	Actinomycetota	Actinopolyspora erythraea	species	-	1	-	-	-	-	-	1
40566	Actinomycetota	Actinosynnema	genus	-	-	-	1	-	-	-	1
1653174	Actinomycetota	Actinotignum	genus	10	-	-	-	-	-	454	464
59505	Actinomycetota	Actinotignum schaalii	species	14	1	-	-	-	-	542	557
1870995	Actinomycetota	Actinotignum timonense	species	7	-	1	-	-	-	335	343
190146	Actinomycetota	Actinotignum urinale	species	5	-	-	-	-	-	12	17
446660	Actinomycetota	Adlercreutzia equolifaciens	species	-	-	-	-	-	-	1	1
1384484	Actinomycetota	Adlercreutzia equolifaciens DSM 19450	strain	1	-	-	-	-	-	-	1
394340	Actinomycetota	Adlercreutzia equolifaciens subsp. celatus	subspecies	1	-	-	-	-	-	-	1
2040	Actinomycetota	Aeromicrobium	genus	4	-	-	-	-	-	-	4
1736691	Actinomycetota	Aeromicrobium choanae	species	2	-	-	3	-	-	1	6
2041	Actinomycetota	Aeromicrobium erythreum	species	-	-	1	-	-	-	-	1
2107713	Actinomycetota	Aeromicrobium sp. A1-2	species	1	-	-	-	-	-	1	2
3341830	Actinomycetota	Aeromicrobium sp. CTD01-1L150	species	-	1	-	1	-	-	-	2
3009077	Actinomycetota	Aeromicrobium sp. HA	species	2	-	-	-	-	-	1	3
1736306	Actinomycetota	Aeromicrobium sp. Leaf245	species	1	-	-	-	1	-	1	3
2969247	Actinomycetota	Aeromicrobium wangtongii	species	-	-	-	-	-	-	1	1
2662028	Actinomycetota	Aeromicrobium yanjiei	species	1	-	-	-	-	-	1	2
2773266	Actinomycetota	Agreia sp. COWG	species	-	-	1	1	2	-	-	4
46352	Actinomycetota	Agrococcus	genus	2	-	-	1	1	-	-	4
3068634	Actinomycetota	Agrococcus beijingensis	species	1	1	1	-	-	-	-	3
684552	Actinomycetota	Agrococcus carbonis	species	2	-	-	-	1	-	-	3
399736	Actinomycetota	Agrococcus jejuensis	species	1	-	-	2	-	2	2	7
2810513	Actinomycetota	Agrococcus sp. Marseille-Q4369	species	5	-	-	1	-	-	2	8
3153752	Actinomycetota	Agrococcus sp. ProA11	species	3	-	10	-	1	-	1	15
2933290	Actinomycetota	Agrococcus sp. SCSIO52902	species	6	-	-	-	-	-	1	7
2070347	Actinomycetota	Agrococcus sp. SGAir0287	species	1	-	-	1	-	-	-	2
2995141	Actinomycetota	Agrococcus sp. SL85	species	-	-	-	-	-	-	1	1
574649	Actinomycetota	Agrococcus terreus	species	1	-	1	-	-	-	1	3
33877	Actinomycetota	Agromyces	genus	1	-	-	-	-	1	-	2
2781962	Actinomycetota	Agromyces archimandritae	species	-	-	-	-	-	1	-	1
2080742	Actinomycetota	Agromyces badenianii	species	1	-	-	1	-	-	-	2
589382	Actinomycetota	Agromyces flavus	species	-	1	-	-	-	1	-	2
2585717	Actinomycetota	Agromyces laixinhei	species	1	-	-	-	-	-	1	2
1858653	Actinomycetota	Agromyces mangrovi	species	2	-	-	1	-	-	-	3
1389020	Actinomycetota	Agromyces marinus	species	-	-	-	1	1	-	1	3
2509455	Actinomycetota	Agromyces protaetiae	species	-	-	-	1	1	-	-	2
659012	Actinomycetota	Agromyces soli	species	-	-	-	-	-	-	3	3
3156399	Actinomycetota	Agromyces sp. G08B096	species	1	-	1	1	-	-	-	3
3243765	Actinomycetota	Agromyces sp. MMS24-JH15	species	1	-	-	-	-	-	-	1
3372850	Actinomycetota	Agromyces sp. MMS24-K17	species	-	-	-	1	-	-	-	1
1653480	Actinomycetota	Alloactinosynnema sp. L-07	species	-	-	-	-	-	-	1	1
211114	Actinomycetota	Allokutzneria albata	species	-	-	-	-	-	-	1	1
2665642	Actinomycetota	Allosaccharopolyspora coralli	species	1	-	-	-	-	-	-	1
595671	Actinomycetota	Amnibacterium kyonggiense	species	1	-	-	-	-	-	-	1
1813	Actinomycetota	Amycolatopsis	genus	1	1	2	-	-	-	2	6
715475	Actinomycetota	Amycolatopsis mongoliensis	species	1	-	-	-	-	-	-	1
715472	Actinomycetota	Amycolatopsis nalaikhensis	species	-	-	1	-	-	-	-	1
31958	Actinomycetota	Amycolatopsis orientalis	species	-	-	-	-	-	-	1	1
1911175	Actinomycetota	Amycolatopsis sp. BJA-103	species	-	-	-	-	1	-	-	1
2865832	Actinomycetota	Amycolatopsis sp. DSM 110486	species	1	-	-	-	-	-	1	2
2742131	Actinomycetota	Amycolatopsis sp. Hca4	species	1	-	-	-	-	-	-	1
2975955	Actinomycetota	Amycolatopsis sp. NBC_00345	species	1	-	-	-	-	-	1	2
2975957	Actinomycetota	Amycolatopsis sp. NBC_00355	species	-	-	-	-	-	-	1	1
3076764	Actinomycetota	Amycolatopsis sp. WGS_07	species	-	-	1	-	-	-	-	1
2880260	Actinomycetota	Antiquaquibacter oligotrophicus	species	-	-	-	-	-	3	1	4
2849779	Actinomycetota	Aquihabitans sp. G128	species	-	-	-	-	1	-	-	1
2801844	Actinomycetota	Arachnia	genus	-	-	-	-	1	-	-	1
1750	Actinomycetota	Arachnia propionica	species	23	4	-	21	13	-	7	68
1547448	Actinomycetota	Arachnia rubra	species	5	-	-	-	1	-	1	7
999183	Actinomycetota	Arcanobacterium canis	species	-	-	-	-	-	-	5	5
149017	Actinomycetota	Arcanobacterium hippocoleae	species	-	-	-	-	-	-	1	1
1803177	Actinomycetota	Arcanobacterium wilhelmae	species	-	-	-	-	-	-	1	1
2663847	Actinomycetota	Arsenicicoccus cauae	species	7	-	-	-	-	-	1	8
1658671	Actinomycetota	Arsenicicoccus sp. oral taxon 190	species	-	1	-	-	-	-	-	1
1663	Actinomycetota	Arthrobacter	genus	1	-	1	2	-	-	3	7
37921	Actinomycetota	Arthrobacter agilis	species	2	-	3	1	-	-	2	8
656366	Actinomycetota	Arthrobacter alpinus	species	1	-	1	-	-	-	-	2
2895818	Actinomycetota	Arthrobacter antioxidans	species	1	-	-	-	1	-	1	3
37928	Actinomycetota	Arthrobacter crystallopoietes	species	1	-	-	-	-	2	1	4
2211210	Actinomycetota	Arthrobacter dokdonellae	species	-	-	1	-	-	-	-	1
199136	Actinomycetota	Arthrobacter koreensis	species	-	-	-	-	-	3	-	3
409290	Actinomycetota	Arthrobacter oryzae	species	1	-	2	-	-	-	-	3
1667	Actinomycetota	Arthrobacter sp.	species	1	-	-	-	1	-	1	3
2575374	Actinomycetota	Arthrobacter sp. 24S4-2	species	-	-	1	-	-	-	-	1
2879617	Actinomycetota	Arthrobacter sp. FW305-BF8	species	-	-	1	-	-	-	1	2
2879621	Actinomycetota	Arthrobacter sp. FW306-06-A	species	-	-	1	-	-	-	-	1
2654190	Actinomycetota	Arthrobacter sp. JZ12	species	1	-	-	-	1	-	1	3
2839623	Actinomycetota	Arthrobacter sp. K5	species	1	-	-	-	-	-	-	1
1690248	Actinomycetota	Arthrobacter sp. LS16	species	-	1	-	-	-	-	-	1
1571833	Actinomycetota	Arthrobacter sp. MN05-02	species	-	-	-	-	-	1	-	1
2831000	Actinomycetota	Arthrobacter sp. NicSoilC5	species	1	-	-	-	-	-	-	1
2830983	Actinomycetota	Arthrobacter sp. NtRootA1	species	-	1	-	-	-	-	-	1
3021713	Actinomycetota	Arthrobacter sp. OVS8	species	1	-	1	-	5	-	1	8
1494608	Actinomycetota	Arthrobacter sp. PAMC 25486	species	3	-	-	-	-	-	-	3
2861279	Actinomycetota	Arthrobacter sp. PAMC25284	species	1	-	-	-	-	-	-	1
2079227	Actinomycetota	Arthrobacter sp. PGP41	species	-	-	1	-	-	-	-	1
1357915	Actinomycetota	Arthrobacter sp. QXT-31	species	-	-	1	-	-	-	-	1
2830996	Actinomycetota	Arthrobacter sp. StoSoilB22	species	1	1	1	-	-	-	-	3
1849032	Actinomycetota	Arthrobacter sp. U41	species	1	-	1	1	-	-	-	3
3039385	Actinomycetota	Arthrobacter sp. Y-9	species	-	-	-	-	1	-	-	1
1652545	Actinomycetota	Arthrobacter sp. YC-RL1	species	-	-	-	1	1	-	1	3
2964616	Actinomycetota	Arthrobacter zhaoxinii	species	-	-	-	-	2	-	-	2
1643824	Actinomycetota	Atopobiaceae	family	-	-	-	-	-	-	1	1
712157	Actinomycetota	Atopobium sp. oral taxon 416	species	7	-	-	3	1	-	12	23
1987356	Actinomycetota	Aurantimicrobium photophilum	species	-	-	-	-	3	3	-	6
2986279	Actinomycetota	Aurantimicrobium sp. INA4	species	-	-	1	-	-	-	1	2
675864	Actinomycetota	Auraticoccus monumenti	species	-	-	-	-	1	-	-	1
1160973	Actinomycetota	Auritidibacter	genus	2	-	-	-	-	-	-	2
678932	Actinomycetota	Auritidibacter ignavus	species	1	-	-	-	-	-	2	3
100225	Actinomycetota	Austwickia chelonae	species	-	1	-	-	-	-	-	1
1872664	Actinomycetota	Austwickia sp.	species	-	-	-	-	1	-	2	3
2600304	Actinomycetota	Baekduia	genus	-	-	-	-	1	-	-	1
2997333	Actinomycetota	Baekduia alba	species	-	-	-	1	-	-	-	1
496014	Actinomycetota	Baekduia soli	species	-	-	-	-	-	-	1	1
1535208	Actinomycetota	Barrientosiimonas endolithica	species	-	-	1	-	-	-	-	1
471853	Actinomycetota	Beutenbergia cavernae DSM 12333	strain	1	-	-	-	-	-	-	1
31953	Actinomycetota	Bifidobacteriaceae	family	-	-	1	-	-	-	4	5
1678	Actinomycetota	Bifidobacterium	genus	10	-	1	238	27	-	132	408
1680	Actinomycetota	Bifidobacterium adolescentis	species	11	-	-	-	-	-	845	856
28025	Actinomycetota	Bifidobacterium animalis	species	1	-	-	1	-	-	3	5
3059038	Actinomycetota	Bifidobacterium aquikefiricola	species	-	-	-	3	-	-	-	3
1684	Actinomycetota	Bifidobacterium asteroides	species	1	-	-	-	1	-	-	2
1681	Actinomycetota	Bifidobacterium bifidum	species	-	-	4	3	-	-	-	7
1207542	Actinomycetota	Bifidobacterium bifidum LMG 13195	strain	-	-	-	-	-	-	1	1
1685	Actinomycetota	Bifidobacterium breve	species	-	-	-	2	-	-	1	3
1686	Actinomycetota	Bifidobacterium catenulatum	species	3	-	-	-	-	-	4	7
630129	Actinomycetota	Bifidobacterium catenulatum subsp. kashiwanohense	subspecies	1	-	-	-	-	-	1	2
1689	Actinomycetota	Bifidobacterium dentium	species	8	-	-	1	23	-	81	113
1454229	Actinomycetota	Bifidobacterium faecale	species	-	-	-	-	-	-	4	4
216816	Actinomycetota	Bifidobacterium longum	species	17	-	2	-	1	-	110	130
1682	Actinomycetota	Bifidobacterium longum subsp. infantis	subspecies	-	-	-	1	-	-	-	1
1679	Actinomycetota	Bifidobacterium longum subsp. longum	subspecies	-	-	-	-	-	-	2	2
1035817	Actinomycetota	Bifidobacterium longum subsp. longum KACC 91563	strain	-	-	-	-	-	-	1	1
212365	Actinomycetota	Bifidobacterium porcinum	species	1	-	-	347	20	-	11	379
28026	Actinomycetota	Bifidobacterium pseudocatenulatum	species	4	-	-	1	-	-	59	64
1694	Actinomycetota	Bifidobacterium pseudolongum	species	1	-	2	-	-	-	-	3
78344	Actinomycetota	Bifidobacterium pullorum subsp. gallinarum	subspecies	1	-	-	-	-	1	4	6
77635	Actinomycetota	Bifidobacterium subtile	species	-	-	-	14	3	-	5	22
79262	Actinomycetota	Bifidobacterium thermacidophilum subsp. thermacidophilum	subspecies	-	-	-	3	-	-	-	3
38501	Actinomycetota	Blastococcus	genus	5	-	-	-	2	1	2	10
1564165	Actinomycetota	Blastococcus brunescens	species	3	-	-	-	-	-	4	7
3144973	Actinomycetota	Blastococcus montanus	species	1	1	-	-	-	1	1	4
1146883	Actinomycetota	Blastococcus saxobsidens DD2	strain	5	-	1	1	-	1	1	9
3144843	Actinomycetota	Blastococcus sp. HT6-30	species	1	-	-	-	-	-	6	7
2933797	Actinomycetota	Blastococcus sp. PRF04-17	species	2	-	-	-	-	-	1	3
43668	Actinomycetota	Brachybacterium	genus	8	-	2	5	3	5	3	26
2017485	Actinomycetota	Brachybacterium avium	species	4	-	-	-	-	1	-	5
446465	Actinomycetota	Brachybacterium faecium DSM 4810	strain	3	1	-	4	2	-	3	13
1331682	Actinomycetota	Brachybacterium ginsengisoli	species	3	-	-	1	-	2	3	9
2887346	Actinomycetota	Brachybacterium halotolerans subsp. kimchii	subspecies	1	-	-	1	-	-	1	3
1652028	Actinomycetota	Brachybacterium huguangmaarense	species	1	-	-	-	2	-	-	3
556288	Actinomycetota	Brachybacterium saurashtrense	species	1	-	-	2	1	-	1	5
3023517	Actinomycetota	Brachybacterium sp. GPGPB12	species	9	1	1	6	1	1	6	25
3069708	Actinomycetota	Brachybacterium sp. GU-2	species	15	1	-	7	1	1	14	39
2996004	Actinomycetota	Brachybacterium sp. NBEC-018	species	3	-	-	-	-	-	-	3
1903186	Actinomycetota	Brachybacterium sp. P6-10-X1	species	6	-	-	1	1	-	2	10
2571029	Actinomycetota	Brachybacterium sp. SGAir0954	species	6	-	-	1	-	-	-	7
2759167	Actinomycetota	Brachybacterium sp. Z12	species	6	-	1	1	1	-	2	11
2017484	Actinomycetota	Brachybacterium vulturis	species	2	-	1	2	1	4	2	12
1696	Actinomycetota	Brevibacterium	genus	162	9	2	3	4	4	83	267
273384	Actinomycetota	Brevibacterium aurantiacum	species	219	4	6	14	10	6	202	461
33889	Actinomycetota	Brevibacterium casei	species	26	3	1	2	14	-	25	71
1698	Actinomycetota	Brevibacterium epidermidis	species	-	-	-	1	-	-	-	1
2697565	Actinomycetota	Brevibacterium limosum	species	-	-	-	-	-	-	2	2
1703	Actinomycetota	Brevibacterium linens	species	6	2	-	2	-	-	5	15
199591	Actinomycetota	Brevibacterium luteolum	species	-	-	-	-	7	2	7	16
358099	Actinomycetota	Brevibacterium oceani	species	1	-	-	-	-	-	-	1
53364	Actinomycetota	Brevibacterium otitidis	species	2	-	-	-	1	-	45	48
629680	Actinomycetota	Brevibacterium sandarakinum	species	268	6	-	2	1	2	9	288
1136497	Actinomycetota	Brevibacterium siliguriense	species	1	-	-	-	-	-	-	1
3020906	Actinomycetota	Brevibacterium sp. BDJS002	species	14	-	-	-	-	1	3	18
2999062	Actinomycetota	Brevibacterium sp. BRM-1	species	-	-	-	1	-	-	-	1
3140787	Actinomycetota	Brevibacterium sp. CBA3109	species	50	-	-	2	1	-	50	103
2575923	Actinomycetota	Brevibacterium sp. CS2	species	14	1	-	3	13	-	21	52
2886045	Actinomycetota	Brevibacterium sp. JSBI002	species	1	-	-	-	1	-	1	3
2725563	Actinomycetota	Brevibacterium sp. 'Marine'	species	1	-	-	-	-	-	-	1
2777556	Actinomycetota	Brevibacterium sp. SMBL_HHYL_HB1	species	13	-	1	-	-	2	2	18
2823518	Actinomycetota	Brevibacterium sp. W7.2	species	7	-	-	-	-	-	-	7
2909672	Actinomycetota	Brevibacterium spongiae	species	1	-	-	-	-	-	-	1
2898795	Actinomycetota	Brevibacterium zhoupengii	species	14	-	1	-	1	-	3	19
3041175	Actinomycetota	Brooklawnia propionicigenes	species	2	1	-	2	1	1	11	18
2767323	Actinomycetota	Buchananella	genus	-	-	-	-	-	-	1	1
3231489	Actinomycetota	Buchananella sp. 14KM1171	species	-	-	-	-	-	-	23	23
3231490	Actinomycetota	Buchananella sp. 17KM0085	species	-	-	-	-	-	-	30	30
3231491	Actinomycetota	Buchananella sp. 22MD1345	species	-	-	-	-	-	-	22	22
3231492	Actinomycetota	Buchananella sp. 22MD1512	species	3	-	1	-	-	-	700	704
3121374	Actinomycetota	Candidatus Microbacterium phytovorans	species	-	-	-	-	-	-	3	3
2943498	Actinomycetota	Candidatus Mycobacterium methanotrophicum	species	-	-	1	1	1	1	-	4
3027808	Actinomycetota	Candidatus Mycobacterium wuenschmannii	species	-	-	-	-	-	1	-	1
622681	Actinomycetota	Candidatus Planktophila	genus	-	-	1	-	1	1	-	3
1884914	Actinomycetota	Candidatus Planktophila dulcis	species	-	-	-	1	-	-	-	1
1884913	Actinomycetota	Candidatus Planktophila lacus	species	-	-	4	2	2	2	1	11
573600	Actinomycetota	Candidatus Planktophila limnetica	species	-	-	-	1	-	-	1	2
1884904	Actinomycetota	Candidatus Planktophila sulfonica	species	-	-	15	5	9	10	1	40
1884905	Actinomycetota	Candidatus Planktophila versatilis	species	-	-	-	-	-	-	2	2
2884022	Actinomycetota	Capillimicrobium parvum	species	-	-	-	-	-	-	2	2
479433	Actinomycetota	Catenulispora acidiphila DSM 44928	strain	-	-	-	-	-	-	1	1
1707	Actinomycetota	Cellulomonas	genus	-	-	-	1	-	-	-	1
2819978	Actinomycetota	Cellulomonas fengjieae	species	1	-	-	-	-	-	-	1
1708	Actinomycetota	Cellulomonas fimi	species	-	-	-	-	-	-	1	1
593907	Actinomycetota	Cellulomonas gilvus ATCC 13127	strain	-	-	1	-	-	-	-	1
2566013	Actinomycetota	Cellulomonas shaoxiangyii	species	1	-	-	-	-	-	-	1
3073064	Actinomycetota	Cellulomonas sp. ATA003	species	2	-	-	-	-	1	1	4
2871170	Actinomycetota	Cellulomonas sp. C5510	species	1	-	-	-	-	-	1	2
3039384	Actinomycetota	Cellulomonas sp. ES6	species	1	-	-	-	-	-	3	4
2973977	Actinomycetota	Cellulomonas sp. NS3	species	1	-	1	-	1	-	-	3
2962632	Actinomycetota	Cellulomonas sp. NTE-D12	species	1	5	2	1	-	1	1	11
2904790	Actinomycetota	Cellulomonas sp. S1-8	species	-	1	-	-	-	-	-	1
2591145	Actinomycetota	Cellulomonas sp. Y8	species	2	-	1	-	-	-	1	4
157920	Actinomycetota	Cellulosimicrobium	genus	-	-	1	-	-	-	3	4
1710	Actinomycetota	Cellulosimicrobium cellulans	species	2	-	-	2	-	-	1	5
2758440	Actinomycetota	Changpingibacter yushuensis	species	2	1	-	-	-	-	6	9
169134	Actinomycetota	Citricoccus muralis	species	-	-	-	-	15	-	4	19
3073268	Actinomycetota	Citricoccus sp. I39-566	species	3	-	-	1	3	-	2	9
3004095	Actinomycetota	Citricoccus sp. NR2	species	-	-	-	-	-	-	1	1
2567881	Actinomycetota	Citricoccus sp. SGAir0253	species	-	-	-	1	-	-	3	4
1573	Actinomycetota	Clavibacter	genus	1	-	-	-	1	-	-	2
1401995	Actinomycetota	Clavibacter californiensis	species	1	-	-	-	-	-	-	1
28447	Actinomycetota	Clavibacter michiganensis	species	-	-	-	-	-	1	-	1
31965	Actinomycetota	Clavibacter michiganensis subsp. tessellarius	subspecies	-	-	-	-	-	1	-	1
31963	Actinomycetota	Clavibacter nebraskensis	species	-	-	-	-	1	1	-	2
1734031	Actinomycetota	Clavibacter phaseoli	species	-	-	-	-	1	-	-	1
1619308	Actinomycetota	Cnuibacter physcomitrellae	species	1	1	1	-	1	5	2	11
102106	Actinomycetota	Collinsella	genus	7	-	-	-	-	-	62	69
74426	Actinomycetota	Collinsella aerofaciens	species	8	1	2	-	1	-	166	178
411903	Actinomycetota	Collinsella aerofaciens ATCC 25986	strain	1	-	-	-	-	-	24	25
3132705	Actinomycetota	Collinsella sp. i05-0019-G5	species	-	-	-	-	-	-	8	8
147206	Actinomycetota	Collinsella stercoris	species	2	-	-	-	-	-	5	7
2812560	Actinomycetota	Conexibacter sp. SYSU D00693	species	1	-	-	-	-	-	-	1
469383	Actinomycetota	Conexibacter woesei DSM 14684	strain	1	-	-	-	-	-	-	1
84107	Actinomycetota	Coriobacteriaceae	family	1	-	-	-	-	-	55	56
2011094	Actinomycetota	Coriobacteriaceae bacterium	species	2	-	1	-	-	-	27	30
84999	Actinomycetota	Coriobacteriales	order	1	-	-	-	-	-	-	1
84998	Actinomycetota	Coriobacteriia	class	-	-	-	-	-	-	1	1
1653	Actinomycetota	Corynebacteriaceae	family	103	3	2	2	-	-	297	407
1164002	Actinomycetota	Corynebacteriaceae bacterium 'ARUP UnID 227'	species	21	-	-	1	-	-	54	76
1716	Actinomycetota	Corynebacterium	genus	5410	184	75	104	299	14	3719	9805
38284	Actinomycetota	Corynebacterium accolens	species	3905	83	53	14	26	2	3820	7903
38286	Actinomycetota	Corynebacterium afermentans	species	140	4	2	-	-	-	13	159
144183	Actinomycetota	Corynebacterium afermentans subsp. afermentans	subspecies	200	8	3	9	-	1	18	239
144184	Actinomycetota	Corynebacterium afermentans subsp. lipophilum	subspecies	765	15	6	2	5	2	78	873
1697	Actinomycetota	Corynebacterium ammoniagenes	species	5	1	2	1	-	-	-	9
43765	Actinomycetota	Corynebacterium amycolatum	species	99	5	1	2	-	-	323	430
1161099	Actinomycetota	Corynebacterium appendicis CIP 107643	strain	19	-	-	1	1	1	636	658
1190508	Actinomycetota	Corynebacterium aquatimens	species	9	-	-	-	-	2	3	14
1348662	Actinomycetota	Corynebacterium argentoratense DSM 44202	strain	-	-	-	-	1	-	1	2
1336740	Actinomycetota	Corynebacterium atrinae	species	-	-	-	-	-	-	3	3
191610	Actinomycetota	Corynebacterium atypicum	species	10	-	1	-	2	-	1	14
169292	Actinomycetota	Corynebacterium aurimucosum	species	36	2	2	1	8	-	119	168
548476	Actinomycetota	Corynebacterium aurimucosum ATCC 700975	strain	-	-	-	-	-	-	1	1
44750	Actinomycetota	Corynebacterium auris	species	2	-	-	-	-	-	-	2
99807	Actinomycetota	Corynebacterium auriscanis	species	3	-	-	-	-	-	2	5
2014537	Actinomycetota	Corynebacterium belfantii	species	11	2	-	-	-	-	2	15
36808	Actinomycetota	Corynebacterium bovis	species	-	-	-	-	-	-	1	1
3049799	Actinomycetota	Corynebacterium breve	species	-	-	1	-	1	-	1	3
1121353	Actinomycetota	Corynebacterium callunae DSM 20147	strain	1	-	-	1	1	-	1	4
161896	Actinomycetota	Corynebacterium camporealensis	species	-	-	-	-	1	-	-	1
679663	Actinomycetota	Corynebacterium canis	species	-	-	1	-	-	-	594	595
1285583	Actinomycetota	Corynebacterium casei LMG S-19264	strain	37	4	2	1	2	-	-	46
71254	Actinomycetota	Corynebacterium confusum	species	8	-	-	1	-	1	11	21
53374	Actinomycetota	Corynebacterium coyleae	species	26	-	5	5	3	-	4	43
2014528	Actinomycetota	Corynebacterium dentalis	species	15	3	-	1	4	-	35	58
1717	Actinomycetota	Corynebacterium diphtheriae	species	82	6	2	3	1	-	41	135
1806053	Actinomycetota	Corynebacterium diphtheriae bv. mitis	no rank	6	-	-	-	1	-	-	7
698968	Actinomycetota	Corynebacterium diphtheriae HC02	strain	1	-	-	-	-	-	-	1
698970	Actinomycetota	Corynebacterium diphtheriae HC04	strain	1	-	-	-	-	-	-	1
61592	Actinomycetota	Corynebacterium durum	species	86	7	3	10	54	-	4	164
196164	Actinomycetota	Corynebacterium efficiens YS-314	strain	3	-	-	2	-	-	2	7
2488819	Actinomycetota	Corynebacterium endometrii	species	1	-	-	-	-	-	1	2
1758466	Actinomycetota	Corynebacterium faecale	species	2	-	-	-	1	-	-	3
108486	Actinomycetota	Corynebacterium falsenii	species	3	1	-	-	-	-	-	4
28028	Actinomycetota	Corynebacterium flavescens	species	2	-	1	1	-	-	7	11
1852390	Actinomycetota	Corynebacterium fournieri	species	74	2	-	-	-	-	8	84
1437875	Actinomycetota	Corynebacterium frankenforstense DSM 45800	strain	67	3	-	1	12	1	653	737
556548	Actinomycetota	Corynebacterium freiburgense	species	1	-	-	-	-	-	2	3
134034	Actinomycetota	Corynebacterium freneyi	species	-	1	-	-	1	2	9	13
585529	Actinomycetota	Corynebacterium genitalium ATCC 33030	strain	34	2	1	31	2	1	59	130
187491	Actinomycetota	Corynebacterium glaucum	species	5	-	-	47	1	-	2	55
39791	Actinomycetota	Corynebacterium glucuronolyticum	species	328	14	6	9	7	-	51	415
1718	Actinomycetota	Corynebacterium glutamicum	species	5	-	1	2	6	-	6	20
1404245	Actinomycetota	Corynebacterium glyciniphilum AJ 3170	strain	3	-	-	-	-	-	1	4
2041036	Actinomycetota	Corynebacterium gottingense	species	29	3	-	4	2	-	7	45
2026255	Actinomycetota	Corynebacterium hadale	species	28	-	2	1	2	-	8	41
2754726	Actinomycetota	Corynebacterium haemomassiliense	species	3309	69	5	13	10	1	94	3501
1121362	Actinomycetota	Corynebacterium halotolerans YIM 70093 = DSM 44683	strain	2	-	-	1	3	-	-	6
394964	Actinomycetota	Corynebacterium hansenii	species	-	-	-	-	-	-	1	1
2055947	Actinomycetota	Corynebacterium heidelbergense	species	1	-	-	-	-	-	-	1
2913502	Actinomycetota	Corynebacterium hesseae	species	151	3	7	5	7	3	25	201
1223515	Actinomycetota	Corynebacterium humireducens NBRC 106098 = DSM 45392	strain	2	-	-	-	1	-	-	3
1232427	Actinomycetota	Corynebacterium ihumii	species	198	3	3	10	1	1	15	231
156978	Actinomycetota	Corynebacterium imitans	species	23	-	-	2	1	2	7	35
2754725	Actinomycetota	Corynebacterium incognita	species	7	-	1	-	2	-	1	11
1414719	Actinomycetota	Corynebacterium jeddahense	species	33	-	-	-	2	-	2	37
38289	Actinomycetota	Corynebacterium jeikeium	species	76	3	1	5	6	2	446	539
306537	Actinomycetota	Corynebacterium jeikeium K411	strain	12	1	-	2	1	1	81	98
2675216	Actinomycetota	Corynebacterium kalinowskii	species	-	-	-	-	-	-	1	1
1979527	Actinomycetota	Corynebacterium kefirresidentii	species	3457	178	28	28	78	3	344	4116
161879	Actinomycetota	Corynebacterium kroppenstedtii	species	645	21	3	6	405	1	35	1116
645127	Actinomycetota	Corynebacterium kroppenstedtii DSM 44385	strain	1	-	-	-	2	-	-	3
2736648	Actinomycetota	Corynebacterium kroppenstedtii subsp. demodicis	subspecies	4341	117	20	28	286	2	159	4953
35755	Actinomycetota	Corynebacterium kutscheri	species	1	-	-	-	2	-	1	4
1408189	Actinomycetota	Corynebacterium lactis RW2-5	strain	1	-	-	-	-	-	3	4
2079535	Actinomycetota	Corynebacterium liangguodongii	species	1	1	-	1	2	-	1	6
2763010	Actinomycetota	Corynebacterium lujinxingii	species	23	-	1	1	-	-	2	27
38290	Actinomycetota	Corynebacterium macginleyi	species	48	5	4	-	1	-	4243	4301
1224162	Actinomycetota	Corynebacterium marinum DSM 44953	strain	3	-	-	-	1	-	-	4
1224163	Actinomycetota	Corynebacterium maris DSM 45190	strain	-	-	-	1	-	-	-	1
1121364	Actinomycetota	Corynebacterium massiliense DSM 45435	strain	6	1	-	-	1	-	83	91
43768	Actinomycetota	Corynebacterium matruchotii	species	1181	13	2	5	25	-	4	1230
38301	Actinomycetota	Corynebacterium minutissimum	species	206	2	24	3	3	2	87	327
571915	Actinomycetota	Corynebacterium mustelae	species	-	-	-	-	-	-	1	1
38302	Actinomycetota	Corynebacterium mycetoides	species	2	-	-	-	-	-	4	6
863239	Actinomycetota	Corynebacterium nuruki S6-4	strain	-	-	-	-	1	-	-	1
2675219	Actinomycetota	Corynebacterium occultum	species	-	-	1	-	-	-	-	1
29321	Actinomycetota	Corynebacterium otitidis	species	6	1	-	-	5	-	-	12
43769	Actinomycetota	Corynebacterium propinquum	species	58	6	11	6	6	-	2375	2462
1737425	Actinomycetota	Corynebacterium provencense	species	-	-	1	-	1	-	1	3
37637	Actinomycetota	Corynebacterium pseudodiphtheriticum	species	106	7	-	-	2	-	27	142
38303	Actinomycetota	Corynebacterium pseudogenitalium	species	42	-	-	-	1	-	15	58
2804917	Actinomycetota	Corynebacterium pseudokroppenstedtii	species	149	9	-	2	61	1	66	288
1719	Actinomycetota	Corynebacterium pseudotuberculosis	species	1	-	-	-	-	-	1	2
598660	Actinomycetota	Corynebacterium pyruviciproducens	species	97	3	1	-	4	-	4	109
662755	Actinomycetota	Corynebacterium resistens DSM 45100	strain	2	-	-	-	-	-	3	5
156976	Actinomycetota	Corynebacterium riegelii	species	7	-	1	2	-	-	13	23
2594913	Actinomycetota	Corynebacterium sanguinis	species	4	1	-	-	1	1	-	7
43990	Actinomycetota	Corynebacterium segmentosum	species	51	2	1	-	-	-	37	91
2320431	Actinomycetota	Corynebacterium silvaticum	species	-	-	-	-	1	-	-	1
146827	Actinomycetota	Corynebacterium simulans	species	245	6	2	5	2	1	31	292
161899	Actinomycetota	Corynebacterium singulare	species	263	6	1	3	3	-	8	284
1720	Actinomycetota	Corynebacterium sp.	species	1	-	-	-	-	-	1	2
3062461	Actinomycetota	Corynebacterium sp. BD556	species	2	-	-	1	-	-	-	3
2778078	Actinomycetota	Corynebacterium sp. FDAARGOS 1242	species	114	-	7	4	3	1	30	159
3373097	Actinomycetota	Corynebacterium sp. L4756	species	1	-	-	1	-	1	1	4
702967	Actinomycetota	Corynebacterium sp. NML98-0116	species	29	-	-	-	-	-	13	42
3059080	Actinomycetota	Corynebacterium sp. P3-F1	species	2	-	-	-	-	-	47	49
3059081	Actinomycetota	Corynebacterium sp. P4-C1	species	-	-	-	-	-	-	7	7
3059082	Actinomycetota	Corynebacterium sp. P8-C1	species	-	-	-	-	-	-	11	11
3017361	Actinomycetota	Corynebacterium sp. SCR221107	species	20	7	-	176	155	2	1476	1836
3081222	Actinomycetota	Corynebacterium sp. UMB2355A	species	28	1	-	-	1	-	17	47
3074378	Actinomycetota	Corynebacterium sp. Z-1	species	5	-	-	-	-	1	5	11
1437874	Actinomycetota	Corynebacterium sphenisci DSM 44792	strain	3	-	-	-	1	-	-	4
1705	Actinomycetota	Corynebacterium stationis	species	10	-	1	-	-	-	5	16
43770	Actinomycetota	Corynebacterium striatum	species	47	2	1	2	1	-	30	83
3049801	Actinomycetota	Corynebacterium suedekumii	species	6	-	-	-	-	-	7	13
2506452	Actinomycetota	Corynebacterium suranareeae	species	1	-	-	-	-	-	-	1
1200352	Actinomycetota	Corynebacterium terpenotabidum Y-11	strain	1	-	-	-	1	-	-	2
136857	Actinomycetota	Corynebacterium testudinoris	species	-	-	-	-	-	-	1	1
441500	Actinomycetota	Corynebacterium timonense	species	1	-	-	-	1	-	3	5
38304	Actinomycetota	Corynebacterium tuberculostearicum	species	8570	451	88	219	148	33	5170	14679
2883169	Actinomycetota	Corynebacterium uberis	species	4	-	-	-	3	-	1	8
43771	Actinomycetota	Corynebacterium urealyticum	species	11	-	-	7	2	3	9	32
401472	Actinomycetota	Corynebacterium ureicelerivorans	species	99	4	2	2	-	-	13	120
1072256	Actinomycetota	Corynebacterium uterequi	species	1	-	-	-	2	-	2	5
858619	Actinomycetota	Corynebacterium variabile DSM 44702	strain	39	3	1	-	3	-	5	51
1224164	Actinomycetota	Corynebacterium vitaeruminis DSM 20294	strain	1	-	-	-	4	-	6	11
2735136	Actinomycetota	Corynebacterium wankanglinii	species	45	-	-	-	-	1	3	49
1725	Actinomycetota	Corynebacterium xerosis	species	2	-	-	1	1	1	9	14
2080740	Actinomycetota	Corynebacterium yudongzhengii	species	2	-	-	-	-	-	-	2
2768834	Actinomycetota	Corynebacterium zhongnanshanii	species	2	-	-	-	-	-	-	2
56438	Actinomycetota	Couchioplanes caeruleus	species	1	-	-	-	-	-	-	1
69578	Actinomycetota	Cryobacterium	genus	1	-	-	-	-	-	1	2
670052	Actinomycetota	Cryobacterium arcticum	species	-	-	-	-	-	-	1	1
1978566	Actinomycetota	Cryobacterium sp. LW097	species	-	-	-	-	1	-	-	1
2861288	Actinomycetota	Cryobacterium sp. PAMC25264	species	1	-	-	-	-	-	-	1
1897060	Actinomycetota	Cryobacterium sp. SO2	species	-	-	-	-	-	1	-	1
469378	Actinomycetota	Cryptobacterium curtum DSM 15641	strain	1	-	-	-	-	-	-	1
2034	Actinomycetota	Curtobacterium	genus	7	-	-	3	1	26	4	41
2035	Actinomycetota	Curtobacterium flaccumfaciens	species	2	-	-	-	-	23	1	26
138532	Actinomycetota	Curtobacterium flaccumfaciens pv. flaccumfaciens	no rank	-	-	-	-	-	2	-	2
159612	Actinomycetota	Curtobacterium poinsettiae	species	-	1	-	-	-	-	-	1
69373	Actinomycetota	Curtobacterium pusillum	species	1	1	-	-	-	-	1	3
3050069	Actinomycetota	Curtobacterium sp. 458	species	-	1	-	-	-	-	-	1
1905847	Actinomycetota	Curtobacterium sp. BH-2-1-1	species	2	-	-	3	-	-	1	6
3049047	Actinomycetota	Curtobacterium sp. DN_7.5	species	1	-	-	-	-	-	-	1
2841594	Actinomycetota	Curtobacterium sp. L6-1	species	-	-	-	-	-	-	1	1
2175648	Actinomycetota	Curtobacterium sp. MCLR17_007	species	3	-	-	2	-	-	-	5
2175650	Actinomycetota	Curtobacterium sp. MCLR17_032	species	-	-	-	-	-	-	3	3
2175620	Actinomycetota	Curtobacterium sp. MCLR17_036	species	-	-	-	-	-	-	1	1
2175632	Actinomycetota	Curtobacterium sp. MCLR17_054	species	-	-	-	-	1	-	-	1
2175645	Actinomycetota	Curtobacterium sp. MCPF17_002	species	1	-	-	-	-	-	-	1
2175666	Actinomycetota	Curtobacterium sp. MCSS17_015	species	-	-	-	-	-	1	-	1
1561023	Actinomycetota	Curtobacterium sp. MR_MD2014	species	1	-	-	-	-	-	2	3
2795488	Actinomycetota	Curtobacterium sp. YC1	species	1	-	-	-	-	-	-	1
1912216	Actinomycetota	Cutibacterium	genus	222	77	55	26	28	9	104	521
1747	Actinomycetota	Cutibacterium acnes	species	3803	1423	4821	4382	5679	838	2517	23463
1031709	Actinomycetota	Cutibacterium acnes 6609	strain	-	-	-	-	1	-	-	1
1234380	Actinomycetota	Cutibacterium acnes C1	strain	-	-	-	-	1	-	-	1
1134454	Actinomycetota	Cutibacterium acnes HL096PA1	strain	4	-	-	-	1	-	4	9
1734925	Actinomycetota	Cutibacterium acnes subsp. acnes	subspecies	5	2	12	7	3	1	8	38
1905725	Actinomycetota	Cutibacterium acnes subsp. defendens	subspecies	2	16	47	2	5	-	7	79
1091045	Actinomycetota	Cutibacterium acnes subsp. defendens ATCC 11828	strain	-	-	-	-	-	-	1	1
1114967	Actinomycetota	Cutibacterium acnes TypeIA2 P.acn17	strain	-	-	1	-	-	-	-	1
1114969	Actinomycetota	Cutibacterium acnes TypeIA2 P.acn31	strain	-	-	1	-	-	-	-	1
33010	Actinomycetota	Cutibacterium avidum	species	2056	351	21	16	16	1	1024	3485
1170318	Actinomycetota	Cutibacterium avidum 44067	strain	18	3	1	2	-	-	42	66
3016342	Actinomycetota	Cutibacterium equinum	species	12	-	-	-	-	-	1	13
33011	Actinomycetota	Cutibacterium granulosum	species	4298	2099	125	174	155	17	1453	8321
2559073	Actinomycetota	Cutibacterium modestum	species	29	5	4	-	4	1	4	47
35753	Actinomycetota	Dactylosporangium	genus	-	-	-	-	-	-	1	1
1930058	Actinomycetota	Demequina sediminis	species	-	-	-	-	-	-	1	1
36739	Actinomycetota	Dermabacter	genus	96	4	-	2	1	-	35	138
36740	Actinomycetota	Dermabacter hominis	species	26	1	-	2	-	-	6	35
1667168	Actinomycetota	Dermabacter jinjuensis	species	55	4	2	1	1	-	29	92
1630135	Actinomycetota	Dermabacter vaginalis	species	22	4	-	-	4	1	10	41
85020	Actinomycetota	Dermabacteraceae	family	-	-	1	9	1	-	-	11
145357	Actinomycetota	Dermacoccaceae	family	1	-	-	-	-	-	-	1
322596	Actinomycetota	Dermacoccus abyssi	species	-	-	-	1	-	-	1	2
1274	Actinomycetota	Dermacoccus nishinomiyaensis	species	1	-	-	1	1	-	9	12
2762331	Actinomycetota	Dermacoccus sp. PAMC28757	species	-	-	-	-	-	-	1	1
2884263	Actinomycetota	Dermatobacter hominis	species	-	-	5	3	1	2	1	12
2683590	Actinomycetota	Diaminobutyricimonas sp. LJ205	species	1	-	-	-	-	-	-	1
37914	Actinomycetota	Dietzia	genus	8	1	4	-	3	-	9	25
321318	Actinomycetota	Dietzia cinnamea	species	2	-	-	-	-	-	1	3
322509	Actinomycetota	Dietzia kunjamensis	species	24	1	12	4	24	-	12	77
546160	Actinomycetota	Dietzia lutea	species	2	-	-	-	-	-	-	2
139021	Actinomycetota	Dietzia psychralcaliphila	species	3	-	4	1	-	-	-	8
2915130	Actinomycetota	Dietzia sp. B32	species	-	-	2	-	1	-	-	3
712270	Actinomycetota	Dietzia sp. oral taxon 368	species	-	-	-	-	-	-	1	1
499555	Actinomycetota	Dietzia timorensis	species	4	-	-	-	-	-	2	6
84112	Actinomycetota	Eggerthella lenta	species	1	-	-	-	-	1	1	3
1643826	Actinomycetota	Eggerthellaceae	family	-	-	-	-	-	-	1	1
1891644	Actinomycetota	Epidermidibacterium keratini	species	-	-	-	-	-	-	4	4
82135	Actinomycetota	Fannyhessea vaginae	species	20	1	4	6	-	1	-	32
2496867	Actinomycetota	Flaviflexus ciconiae	species	1	-	1	-	-	-	2	4
1282737	Actinomycetota	Flaviflexus salsibiostraticola	species	-	-	-	-	-	-	2	2
326424	Actinomycetota	Frankia alni ACN14a	strain	-	-	-	-	-	-	2	2
546871	Actinomycetota	Friedmanniella luteola	species	5	1	1	2	-	4	2	15
2596916	Actinomycetota	Frigoribacterium sp. NBH87	species	5	-	-	-	-	-	4	9
3093850	Actinomycetota	Frigoribacterium sp. R86507	species	2	1	-	1	1	-	2	7
2994664	Actinomycetota	Frigoribacterium sp. SL97	species	5	1	1	3	-	1	-	11
1268041	Actinomycetota	Frondihabitans sucicola	species	1	-	-	-	-	-	-	1
2701	Actinomycetota	Gardnerella	genus	67	-	30	13	-	-	1	111
2792978	Actinomycetota	Gardnerella leopoldii	species	15	2	6	1	-	-	1	25
2792977	Actinomycetota	Gardnerella piotii	species	9	-	1	-	-	-	-	10
2792979	Actinomycetota	Gardnerella swidsinskii	species	82	6	83	34	1	2	1	209
2702	Actinomycetota	Gardnerella vaginalis	species	48	1	37	20	1	-	1	108
1009464	Actinomycetota	Gardnerella vaginalis HMP9231	strain	2	-	2	-	-	-	-	4
85030	Actinomycetota	Geodermatophilaceae	family	6	-	1	1	1	1	2	12
2596920	Actinomycetota	Geodermatophilaceae bacterium NBWT11	species	8	-	-	-	2	2	3	15
526225	Actinomycetota	Geodermatophilus obscurus DSM 43160	strain	2	-	-	2	1	-	-	5
1528104	Actinomycetota	Geodermatophilus sp. DSM 44513	species	1	-	-	-	-	-	1	2
2483799	Actinomycetota	Georgenia faecalis	species	-	-	-	-	1	-	-	1
3120520	Actinomycetota	Georgenia sp. M64	species	1	-	-	-	-	1	1	3
2917725	Actinomycetota	Georgenia sp. TF02-10	species	-	-	-	-	1	-	-	1
2585135	Actinomycetota	Georgenia wutianyii	species	1	-	1	-	-	-	-	2
66228	Actinomycetota	Gleimia europaea	species	1	-	2	-	-	-	1839	1842
595468	Actinomycetota	Gleimia hominis	species	-	-	-	-	-	-	1	1
1742989	Actinomycetota	Glutamicibacter	genus	3	2	-	5	2	-	25	37
256701	Actinomycetota	Glutamicibacter arilaitensis	species	9	-	-	-	-	-	42	51
861360	Actinomycetota	Glutamicibacter arilaitensis Re117	strain	12	-	3	12	5	2	32	66
162496	Actinomycetota	Glutamicibacter creatinolyticus	species	3	-	-	1	2	-	1	7
3046593	Actinomycetota	Glutamicibacter ectropisis	species	-	-	-	1	-	-	-	1
1933880	Actinomycetota	Glutamicibacter halophytocola	species	-	-	-	-	2	-	1	3
1775880	Actinomycetota	Glutamicibacter mishrai	species	3	1	-	1	1	-	8	14
257984	Actinomycetota	Glutamicibacter mysorens	species	-	-	1	-	-	-	1	2
37929	Actinomycetota	Glutamicibacter nicotianae	species	-	-	-	-	-	1	-	1
37930	Actinomycetota	Glutamicibacter protophormiae	species	5	-	1	3	18	1	7	35
2984842	Actinomycetota	Glutamicibacter sp. JL.03c	species	1	-	-	-	-	-	-	1
3023076	Actinomycetota	Glutamicibacter sp. M10	species	-	-	-	-	5	-	4	9
1155384	Actinomycetota	Glutamicibacter sp. ZJUTW	species	-	-	-	-	-	-	1	1
2053	Actinomycetota	Gordonia	genus	119	30	5	8	9	5	225	401
84096	Actinomycetota	Gordonia alkanivorans	species	4	-	-	1	-	-	11	16
36821	Actinomycetota	Gordonia amarae	species	2	-	-	-	-	-	1	3
89053	Actinomycetota	Gordonia amicalis	species	8	1	1	2	-	-	5	17
2054	Actinomycetota	Gordonia bronchialis	species	17	-	-	-	2	-	112	131
1701090	Actinomycetota	Gordonia hongkongensis	species	5	-	-	1	29	-	13	48
2420509	Actinomycetota	Gordonia insulae	species	4	-	-	-	-	-	1	5
1004901	Actinomycetota	Gordonia iterans	species	2	-	-	-	-	-	4	6
2758710	Actinomycetota	Gordonia jinghuaiqii	species	-	3	-	1	-	-	2	6
2665643	Actinomycetota	Gordonia mangrovi	species	2	1	-	-	1	-	2	6
249058	Actinomycetota	Gordonia otitidis	species	4	1	7	4	5	5	8	34
175628	Actinomycetota	Gordonia paraffinivorans	species	1	-	-	-	-	-	-	1
1136941	Actinomycetota	Gordonia phthalatica	species	2	1	-	-	-	-	7	10
84595	Actinomycetota	Gordonia polyisoprenivorans	species	4	4	60	18	41	36	9	172
1112204	Actinomycetota	Gordonia polyisoprenivorans VH2	strain	-	-	-	-	-	2	-	2
36822	Actinomycetota	Gordonia rubripertincta	species	19	8	1	3	1	-	35	67
2676309	Actinomycetota	Gordonia sp. 135	species	-	-	-	1	-	-	3	4
2698900	Actinomycetota	Gordonia sp. JH63	species	1	-	-	-	-	-	4	5
337191	Actinomycetota	Gordonia sp. KTR9	species	3	-	-	-	1	1	24	29
3022769	Actinomycetota	Gordonia sp. MP11Mi	species	1	-	-	-	-	-	1	2
875808	Actinomycetota	Gordonia sp. NB41Y	species	2	-	-	-	-	-	1	3
2995145	Actinomycetota	Gordonia sp. SL306	species	-	-	-	-	-	-	1	1
3039400	Actinomycetota	Gordonia sp. SMJS1	species	9	-	1	-	1	-	7	18
3029399	Actinomycetota	Gordonia sp. Swx-4	species	-	-	-	-	-	-	2	2
3075837	Actinomycetota	Gordonia sp. w5E2	species	147	17	11	5	2	5	2714	2901
2878678	Actinomycetota	Gordonia sp. WA4-43	species	2	-	-	-	-	-	-	2
2742602	Actinomycetota	Gordonia sp. X0973	species	1	-	-	-	-	-	-	1
2055	Actinomycetota	Gordonia terrae	species	10	8	1	-	1	-	10	30
158898	Actinomycetota	Gordonia westfalica	species	1	-	-	-	-	-	3	4
2597659	Actinomycetota	Gordonia zhaorongruii	species	-	-	-	-	-	-	2	2
1729695	Actinomycetota	Gulosibacter sediminis	species	105	1	-	-	10	-	1	117
521392	Actinomycetota	Helcobacillus massiliensis	species	2	1	-	9	-	-	1	13
2905871	Actinomycetota	Herbiconiux sp. L3-i23	species	1	-	-	-	-	-	-	1
3350168	Actinomycetota	Herbiconiux sp. UC225_62	species	-	1	-	-	1	-	-	2
2985506	Actinomycetota	Homoserinibacter sp. YIM 151385	species	-	-	-	1	-	-	-	1
412689	Actinomycetota	Humibacillus xanthopallidus	species	1	-	1	2	-	-	2	6
2599293	Actinomycetota	Humibacter ginsenosidimutans	species	-	-	-	-	1	-	2	3
467976	Actinomycetota	Iamia majanohamensis	species	1	-	-	-	-	-	-	1
2722752	Actinomycetota	Iamia sp. SCSIO 61187	species	3	-	-	1	1	1	-	6
633392	Actinomycetota	Iamiaceae	family	-	-	1	-	-	-	-	1
85021	Actinomycetota	Intrasporangiaceae	family	2	-	-	5	1	-	1	9
743718	Actinomycetota	Isoptericola variabilis 225	strain	1	-	-	-	-	-	1	2
53457	Actinomycetota	Janibacter	genus	15	2	-	1	-	2	116	136
3115209	Actinomycetota	Janibacter alittae	species	1	-	-	-	-	-	2	3
1285192	Actinomycetota	Janibacter cremeus	species	1	-	-	-	-	-	1	2
857417	Actinomycetota	Janibacter indicus	species	5	2	-	-	-	1	82	90
53458	Actinomycetota	Janibacter limosus	species	3	-	-	1	-	-	3	7
262209	Actinomycetota	Janibacter melonis	species	4	-	-	1	2	-	5	12
2963431	Actinomycetota	Janibacter sp. CX7	species	3	-	-	-	-	1	15	19
3028808	Actinomycetota	Janibacter sp. DB-40	species	3	-	-	1	-	-	4	8
1837117	Actinomycetota	Janibacter sp. R02	species	-	-	-	-	-	-	1	1
2761047	Actinomycetota	Janibacter sp. YB324	species	2	-	-	-	-	-	20	22
103817	Actinomycetota	Janibacter terrae	species	1	-	-	-	-	-	6	7
281472	Actinomycetota	Jiangella	genus	-	-	-	-	-	-	1	1
419479	Actinomycetota	Jiangella alkaliphila	species	-	-	1	-	-	-	-	1
43674	Actinomycetota	Jonesia denitrificans	species	-	-	-	-	-	-	1	1
703222	Actinomycetota	Kibdelosporangium sp. MJ126-NF4	species	-	-	-	-	-	-	1	1
3349638	Actinomycetota	Kineococcus sp. DHX-1	species	-	-	-	-	1	-	-	1
2903564	Actinomycetota	Kineococcus sp. NBC_00420	species	1	2	-	-	-	-	-	3
2730919	Actinomycetota	Kineosporiaceae bacterium SCSIO 59966	species	-	-	-	-	-	1	1	2
2063	Actinomycetota	Kitasatospora	genus	-	-	-	-	-	-	1	1
3156397	Actinomycetota	Kitasatospora sp. HUAS MG31	species	-	-	-	1	-	-	-	1
2903577	Actinomycetota	Kitasatospora sp. NBC_01539	species	-	-	-	-	-	-	1	1
136099	Actinomycetota	Knoellia	genus	1	-	-	-	-	-	1	2
882824	Actinomycetota	Knoellia locipacati	species	2	1	1	1	2	-	1	8
3126698	Actinomycetota	Knoellia sp. S7-12	species	3	1	-	-	-	-	-	4
57493	Actinomycetota	Kocuria	genus	27	3	23	7	121	1	42	224
446860	Actinomycetota	Kocuria flava	species	6	-	-	-	6	-	3	15
501592	Actinomycetota	Kocuria gwangalliensis	species	-	-	-	-	1	-	-	1
1049583	Actinomycetota	Kocuria indica	species	1	-	-	1	9	-	-	11
71999	Actinomycetota	Kocuria palustris	species	121	28	236	3490	49	5	193	4122
72000	Actinomycetota	Kocuria rhizophila	species	20	3	22	8	34	-	31	118
1275	Actinomycetota	Kocuria rosea	species	41	5	49	18	193	10	10	326
1871328	Actinomycetota	Kocuria sp.	species	-	-	-	-	1	-	-	1
1702043	Actinomycetota	Kocuria sp. BT304	species	-	-	-	-	1	-	-	1
3035474	Actinomycetota	Kocuria sp. ChxB	species	6	1	1	-	-	-	1	9
2719588	Actinomycetota	Kocuria sp. KD4	species	-	-	-	1	12	-	-	13
2711328	Actinomycetota	Kocuria sp. TGY1127_2	species	1	-	-	-	-	-	1	2
388357	Actinomycetota	Kocuria turfanensis	species	2	-	5	8	24	2	-	41
1272	Actinomycetota	Kocuria varians	species	-	-	-	-	-	-	4	4
182639	Actinomycetota	Kribbella	genus	-	-	-	-	-	-	1	1
479435	Actinomycetota	Kribbella flavida DSM 17836	strain	1	-	-	-	-	-	-	1
1871183	Actinomycetota	Kribbella sp.	species	-	-	-	-	-	-	1	1
3160966	Actinomycetota	Kribbella sp. HUAS MG21	species	-	-	-	-	-	-	1	1
2975968	Actinomycetota	Kribbella sp. NBC_00482	species	-	-	-	-	-	3	-	3
2975974	Actinomycetota	Kribbella sp. NBC_00889	species	-	-	-	-	-	-	1	1
43356	Actinomycetota	Kutzneria	genus	-	-	-	-	-	-	2	2
1045776	Actinomycetota	Kutzneria buriramensis	species	-	-	-	1	-	-	2	3
1276	Actinomycetota	Kytococcus sedentarius	species	25	-	3	5	4	-	28	65
1382	Actinomycetota	Lancefieldella parvula	species	13	-	-	-	3	-	2	18
521095	Actinomycetota	Lancefieldella parvula DSM 20469	strain	29	1	-	1	7	1	6	45
3022127	Actinomycetota	Lancefieldella sp. Marseille-Q7238	species	4	-	1	-	-	-	2	7
1528099	Actinomycetota	Lawsonella clevelandensis	species	222	11	5	6	62	-	2030	2336
110932	Actinomycetota	Leifsonia	genus	-	-	4	5	5	6	-	20
150026	Actinomycetota	Leifsonia shinshuensis	species	-	1	6	3	6	10	-	26
1798223	Actinomycetota	Leifsonia sp. 21MFCrub1.1	species	1	-	3	4	2	4	-	14
3143936	Actinomycetota	Leifsonia sp. NPDC080035	species	-	-	2	-	1	3	-	6
2724914	Actinomycetota	Leifsonia sp. PS1209	species	-	-	2	3	6	6	-	17
2781978	Actinomycetota	Leifsonia sp. ZF2019	species	-	-	-	1	1	-	-	2
1575	Actinomycetota	Leifsonia xyli	species	-	1	2	1	-	2	-	6
1389489	Actinomycetota	Leifsonia xyli subsp. cynodontis DSM 46306	strain	1	-	-	-	-	-	-	1
165301	Actinomycetota	Lentzea	genus	-	-	-	-	1	-	-	1
2951806	Actinomycetota	Lentzea sp. HUAS12	species	-	-	-	-	-	1	-	1
3367513	Actinomycetota	Lentzea sp. JNUCC 0626	species	-	-	-	-	-	-	1	1
2903582	Actinomycetota	Lentzea sp. NBC_00516	species	1	-	1	-	-	1	1	4
55968	Actinomycetota	Leucobacter	genus	-	-	-	-	-	-	1	1
1935379	Actinomycetota	Leucobacter muris	species	-	-	-	-	1	-	1	2
2932245	Actinomycetota	Leucobacter rhizosphaerae	species	-	-	-	-	-	-	3	3
2813744	Actinomycetota	Leucobacter sp. CX169	species	-	-	-	-	-	-	1	1
2875729	Actinomycetota	Leucobacter sp. Psy1	species	-	-	-	1	-	-	-	1
2873270	Actinomycetota	Leucobacter tenebrionis	species	-	-	-	1	-	-	2	3
1784719	Actinomycetota	Leucobacter triazinivorans	species	-	-	-	-	-	-	1	1
674079	Actinomycetota	Marisediminicola antarctica	species	1	-	2	-	2	1	-	6
85023	Actinomycetota	Microbacteriaceae	family	16	1	4	10	9	6	22	68
33882	Actinomycetota	Microbacterium	genus	68	12	21	19	32	30	118	300
153731	Actinomycetota	Microbacterium aerolatum	species	4	-	-	-	2	-	4	10
936337	Actinomycetota	Microbacterium amylolyticum	species	-	-	-	-	-	1	-	1
33883	Actinomycetota	Microbacterium arborescens	species	6	-	-	2	-	1	-	9
36805	Actinomycetota	Microbacterium aurum	species	24	4	2	4	5	3	112	154
582680	Actinomycetota	Microbacterium azadirachtae	species	-	-	1	-	1	-	-	2
2614638	Actinomycetota	Microbacterium caowuchunii	species	1	1	-	-	-	-	-	2
84292	Actinomycetota	Microbacterium chocolatum	species	5	2	-	-	1	-	5	13
2782169	Actinomycetota	Microbacterium cremeum	species	-	1	-	1	-	1	-	3
2909587	Actinomycetota	Microbacterium elymi	species	1	-	-	-	-	1	-	2
57043	Actinomycetota	Microbacterium esteraromaticum	species	-	-	-	2	-	1	-	3
69366	Actinomycetota	Microbacterium flavescens	species	1	-	1	-	1	-	3	6
104336	Actinomycetota	Microbacterium foliorum	species	4	-	1	3	-	-	2	10
2851646	Actinomycetota	Microbacterium galbinum	species	-	-	-	-	1	-	-	1
162426	Actinomycetota	Microbacterium hominis	species	3	-	-	-	1	-	5	9
3028316	Actinomycetota	Microbacterium horticulturae	species	2	-	-	-	-	-	1	3
273678	Actinomycetota	Microbacterium hydrocarbonoxydans	species	1	-	-	-	-	-	1	2
33884	Actinomycetota	Microbacterium imperiale	species	-	-	1	-	1	-	1	3
515415	Actinomycetota	Microbacterium invictum	species	-	-	-	-	-	-	1	1
33885	Actinomycetota	Microbacterium lacticum	species	-	-	-	-	-	-	1	1
415217	Actinomycetota	Microbacterium lacus	species	-	-	-	-	1	-	-	1
1072463	Actinomycetota	Microbacterium lemovicicum	species	1	-	1	-	11	3	3	19
3079935	Actinomycetota	Microbacterium limosum	species	1	-	-	-	1	-	3	5
2614639	Actinomycetota	Microbacterium lushaniae	species	1	1	-	-	-	-	-	2
69367	Actinomycetota	Microbacterium luteolum	species	-	-	-	-	-	-	1	1
2782167	Actinomycetota	Microbacterium luteum	species	3	-	-	1	-	-	1	5
421115	Actinomycetota	Microbacterium marinum	species	4	1	1	-	-	2	5	13
33918	Actinomycetota	Microbacterium maritypicum	species	1	-	-	1	-	-	1	3
273677	Actinomycetota	Microbacterium oleivorans	species	3	-	-	-	-	-	2	5
82380	Actinomycetota	Microbacterium oxydans	species	1	-	1	-	1	-	2	5
300019	Actinomycetota	Microbacterium paludicola	species	-	-	-	-	1	-	-	1
199592	Actinomycetota	Microbacterium paraoxydans	species	-	-	1	-	1	2	-	4
1572644	Actinomycetota	Microbacterium proteolyticum	species	-	-	-	1	-	6	-	7
370764	Actinomycetota	Microbacterium pygmaeum	species	1	-	-	-	-	-	-	1
1678237	Actinomycetota	Microbacterium rhizosphaerae	species	1	-	-	-	1	1	-	3
69362	Actinomycetota	Microbacterium schleiferi	species	-	-	2	1	-	1	-	4
904291	Actinomycetota	Microbacterium sediminis	species	2	1	1	2	2	-	23	31
1916917	Actinomycetota	Microbacterium sp. 1.5R	species	-	-	-	1	1	-	-	2
2483401	Actinomycetota	Microbacterium sp. 10M-3C3	species	-	-	1	-	2	1	2	6
755104	Actinomycetota	Microbacterium sp. 62(2010)	species	-	-	-	-	-	-	1	1
3160749	Actinomycetota	Microbacterium sp. A8/3-1	species	-	-	-	-	-	1	1	2
3142976	Actinomycetota	Microbacterium sp. AZCO	species	1	-	1	1	1	1	2	7
1906742	Actinomycetota	Microbacterium sp. BH-3-3-3	species	2	-	1	1	-	-	3	7
1696072	Actinomycetota	Microbacterium sp. CGR1	species	1	-	-	-	-	-	-	1
3140649	Actinomycetota	Microbacterium sp. che218	species	1	-	1	-	1	-	2	5
3025663	Actinomycetota	Microbacterium sp. Clip185	species	2	-	-	-	2	-	5	9
2875948	Actinomycetota	Microbacterium sp. cx-55	species	2	-	-	-	-	-	-	2
2809708	Actinomycetota	Microbacterium sp. EF45047	species	-	-	-	-	-	-	1	1
2925844	Actinomycetota	Microbacterium sp. H1-D42	species	1	-	-	-	-	-	-	1
2992441	Actinomycetota	Microbacterium sp. J1-1	species	2	-	-	-	-	-	2	4
1906274	Actinomycetota	Microbacterium sp. JZ31	species	-	-	1	1	-	-	-	2
2654193	Actinomycetota	Microbacterium sp. JZ37	species	-	-	-	-	-	-	1	1
912630	Actinomycetota	Microbacterium sp. LKL04	species	-	-	-	-	-	-	1	1
3135260	Actinomycetota	Microbacterium sp. LWH13-1.2	species	3	-	1	1	-	-	-	5
3135257	Actinomycetota	Microbacterium sp. LWH7-1.2	species	-	-	-	-	-	-	2	2
3135263	Actinomycetota	Microbacterium sp. LWO14-1.2	species	1	-	-	-	-	-	-	1
3135264	Actinomycetota	Microbacterium sp. LWS13-1.2	species	-	-	-	-	-	1	1	2
3377125	Actinomycetota	Microbacterium sp. M	species	-	-	-	1	-	-	-	1
3157631	Actinomycetota	Microbacterium sp. MM2322	species	1	-	-	1	1	1	2	6
2734618	Actinomycetota	Microbacterium sp. NIBRBAC000506063	species	-	-	-	-	1	-	2	3
1714373	Actinomycetota	Microbacterium sp. No. 7	species	2	1	3	3	2	-	8	19
3019890	Actinomycetota	Microbacterium sp. nov. GSS16	species	-	-	-	1	-	-	2	3
1795053	Actinomycetota	Microbacterium sp. PAMC 28756	species	1	-	-	-	-	-	2	3
2861280	Actinomycetota	Microbacterium sp. PAMC21962	species	1	-	1	-	-	-	-	2
2861281	Actinomycetota	Microbacterium sp. PAMC22086	species	-	1	2	1	1	1	3	9
2014534	Actinomycetota	Microbacterium sp. PM5	species	5	1	7	8	12	13	14	60
3153754	Actinomycetota	Microbacterium sp. ProA8	species	1	-	-	-	-	-	1	2
2995140	Actinomycetota	Microbacterium sp. SL75	species	-	-	-	-	1	-	-	1
3149040	Actinomycetota	Microbacterium sp. SY138	species	-	-	-	-	-	-	1	1
3162563	Actinomycetota	Microbacterium sp. WHRI 7836	species	-	-	-	-	-	1	1	2
2048898	Actinomycetota	Microbacterium sp. Y-01	species	1	-	-	-	-	-	5	6
2763257	Actinomycetota	Microbacterium sp. YJN-G	species	1	-	-	-	1	1	1	4
3049070	Actinomycetota	Microbacterium sp. zg-B185	species	1	-	-	-	-	-	-	1
3049069	Actinomycetota	Microbacterium sp. zg-B96	species	-	-	-	-	-	1	2	3
3049073	Actinomycetota	Microbacterium sp. zg-Y1090	species	2	-	-	-	-	-	1	3
3049071	Actinomycetota	Microbacterium sp. zg-Y625	species	-	-	1	-	-	-	2	3
3049072	Actinomycetota	Microbacterium sp. zg-Y818	species	-	-	-	-	-	1	1	2
2851649	Actinomycetota	Microbacterium sufflavum	species	-	-	-	1	-	-	1	2
683047	Actinomycetota	Microbacterium suwonense	species	-	-	-	-	1	-	-	1
344163	Actinomycetota	Microbacterium terricola	species	1	-	-	-	-	3	1	5
2033	Actinomycetota	Microbacterium testaceum	species	2	-	-	1	1	-	-	4
979556	Actinomycetota	Microbacterium testaceum StLB037	strain	-	-	-	-	1	-	-	1
69370	Actinomycetota	Microbacterium trichothecenolyticum	species	-	-	-	-	-	1	3	4
2541726	Actinomycetota	Microbacterium wangchenii	species	-	-	-	-	-	-	1	1
337004	Actinomycetota	Microcella	genus	1	-	-	1	-	1	1	4
279828	Actinomycetota	Microcella alkaliphila	species	1	-	-	-	-	-	1	2
2994971	Actinomycetota	Microcella daejeonensis	species	-	-	-	-	-	1	1	2
1804990	Actinomycetota	Microcella flavibacter	species	4	-	-	-	-	2	3	9
2963406	Actinomycetota	Microcella humidisoli	species	-	-	1	-	5	2	-	8
1913979	Actinomycetota	Microcella sp.	species	-	-	-	1	-	-	-	1
1268	Actinomycetota	Micrococcaceae	family	18	2	11	31	63	1	26	152
85006	Actinomycetota	Micrococcales	order	23	3	10	31	15	1	36	119
1269	Actinomycetota	Micrococcus	genus	644	28	59	24	42	23	675	1495
86171	Actinomycetota	Micrococcus antarcticus	species	1	-	2	-	-	-	-	3
1270	Actinomycetota	Micrococcus luteus	species	296	18	17	21	40	9	351	752
1273	Actinomycetota	Micrococcus lylae	species	11	-	15	5	2	-	2	35
2856555	Actinomycetota	Micrococcus porci	species	6	-	1	-	1	-	4	12
1271	Actinomycetota	Micrococcus sp.	species	1	-	-	-	1	-	2	4
161213	Actinomycetota	Micrococcus sp. 28	species	2	-	-	-	-	-	-	2
3142261	Actinomycetota	Micrococcus sp. 2A	species	1	-	2	-	-	1	-	4
3101753	Actinomycetota	Micrococcus sp. HOU01	species	6	1	-	2	-	1	4	14
1179670	Actinomycetota	Micrococcus sp. KBS0714	species	5	-	-	-	1	-	5	11
2995171	Actinomycetota	Micrococcus sp. SL257	species	-	-	-	-	-	-	2	2
404582	Actinomycetota	Micrococcus sp. V7	species	-	1	-	-	-	-	1	2
574650	Actinomycetota	Micrococcus terreus	species	8	-	4	4	23	2	21	62
566027	Actinomycetota	Micrococcus yunnanensis	species	6	1	-	-	-	-	7	14
29404	Actinomycetota	Microlunatus	genus	-	-	-	-	1	1	-	2
1032480	Actinomycetota	Microlunatus phosphovorus NM-1	strain	4	1	-	-	-	-	2	7
546874	Actinomycetota	Microlunatus sagamiharensis	species	14	-	-	-	-	2	5	21
630515	Actinomycetota	Microlunatus soli	species	-	-	-	-	-	-	1	1
1873	Actinomycetota	Micromonospora	genus	1	-	-	1	-	1	6	9
47850	Actinomycetota	Micromonospora aurantiaca	species	-	-	-	-	-	-	1	1
356851	Actinomycetota	Micromonospora chokoriensis	species	-	-	-	1	-	-	-	1
356852	Actinomycetota	Micromonospora coxensis	species	-	-	-	-	-	-	1	1
1894969	Actinomycetota	Micromonospora globbae	species	1	-	-	-	-	1	-	2
47872	Actinomycetota	Micromonospora purpureochromogenes	species	1	-	-	-	-	-	-	1
291594	Actinomycetota	Micromonospora rifamycinica	species	-	-	-	-	-	-	1	1
3111921	Actinomycetota	Micromonospora sp. CCTCC AA 2012012	species	-	-	-	-	-	-	1	1
3142975	Actinomycetota	Micromonospora sp. DPT	species	1	-	-	-	-	-	-	1
2903585	Actinomycetota	Micromonospora sp. NBC_00330	species	-	-	-	-	-	1	-	1
2975979	Actinomycetota	Micromonospora sp. NBC_00858	species	-	-	-	-	-	-	1	1
2903589	Actinomycetota	Micromonospora sp. NBC_01405	species	-	-	-	-	-	-	1	1
2903590	Actinomycetota	Micromonospora sp. NBC_01412	species	-	-	-	-	-	-	1	1
1703433	Actinomycetota	Micromonospora sp. RL09-050-HVF-A	species	-	1	-	-	-	-	-	1
3015152	Actinomycetota	Micromonospora sp. WMMD812	species	-	-	-	-	-	-	1	1
28056	Actinomycetota	Micromonosporaceae	family	-	-	-	1	-	-	6	7
75385	Actinomycetota	Micropruina glycogenica	species	-	-	1	-	-	-	25	26
2737536	Actinomycetota	Micropruina sp.	species	-	-	-	-	-	-	1	1
2843216	Actinomycetota	Miltoncostaea oceani	species	3	-	-	-	1	-	2	6
2171623	Actinomycetota	Miniimonas sp. S16	species	2	-	-	-	1	-	6	9
2050	Actinomycetota	Mobiluncus	genus	-	-	-	-	-	-	18	18
2051	Actinomycetota	Mobiluncus curtisii	species	2	-	10	-	-	-	40	52
3036302	Actinomycetota	Mobiluncus massiliensis	species	9	2	1	-	2	-	374	388
88138	Actinomycetota	Modestobacter	genus	1	-	-	-	-	1	1	3
2732864	Actinomycetota	Modestobacter italicus	species	4	-	1	-	1	2	9	17
2851567	Actinomycetota	Modestobacter sp. L9-4	species	2	1	1	1	-	1	2	8
2116510	Actinomycetota	Mycetocola sp. JXN-3	species	-	-	-	-	1	-	-	1
2079792	Actinomycetota	Mycetocola zhujimingii	species	1	-	-	-	-	-	-	1
1762	Actinomycetota	Mycobacteriaceae	family	12	-	5	43	8	9	11	88
85007	Actinomycetota	Mycobacteriales	order	22	3	5	3	6	-	29	68
1763	Actinomycetota	Mycobacterium	genus	2	2	9	11	21	15	9	69
1682113	Actinomycetota	Mycobacterium adipatum	species	3	7	3	-	-	-	5	18
1764	Actinomycetota	Mycobacterium avium	species	-	-	2	-	1	1	-	4
120793	Actinomycetota	Mycobacterium avium complex (MAC)	species group	-	-	2	1	-	1	-	4
439334	Actinomycetota	Mycobacterium avium subsp. hominissuis	subspecies	1	-	1	-	2	1	-	5
43348	Actinomycetota	Mycobacterium branderi	species	-	-	-	1	-	-	1	2
78331	Actinomycetota	Mycobacterium canetti	species	-	-	-	-	-	1	-	1
1041522	Actinomycetota	Mycobacterium colombiense CECT 3035	strain	-	-	-	-	1	-	-	1
44010	Actinomycetota	Mycobacterium conspicuum	species	-	-	1	-	-	-	-	1
761804	Actinomycetota	Mycobacterium europaeum	species	-	-	-	-	2	-	-	2
292462	Actinomycetota	Mycobacterium florentinum	species	-	-	1	-	-	-	-	1
39689	Actinomycetota	Mycobacterium gallinarum	species	3	-	-	1	-	-	7	11
1778	Actinomycetota	Mycobacterium gordonae	species	1	2	1	-	3	2	1	10
110505	Actinomycetota	Mycobacterium heckeshornense	species	-	-	-	-	1	-	-	1
53376	Actinomycetota	Mycobacterium heidelbergense	species	-	1	-	1	4	2	-	8
1767	Actinomycetota	Mycobacterium intracellulare	species	-	-	1	-	-	-	-	1
222805	Actinomycetota	Mycobacterium intracellulare subsp. chimaera	subspecies	-	-	-	-	1	-	1	2
120959	Actinomycetota	Mycobacterium kubicae	species	-	-	-	-	1	-	-	1
169765	Actinomycetota	Mycobacterium lacus	species	-	-	-	-	1	-	-	1
1780	Actinomycetota	Mycobacterium malmoense	species	-	-	-	-	1	-	1	2
560555	Actinomycetota	Mycobacterium mantenii	species	1	-	1	-	-	-	-	2
701042	Actinomycetota	Mycobacterium marseillense	species	-	-	-	-	1	-	-	1
2738409	Actinomycetota	Mycobacterium ostraviense	species	-	-	-	-	-	1	-	1
1389713	Actinomycetota	Mycobacterium paragordonae	species	6	3	10	5	15	6	7	52
1138383	Actinomycetota	Mycobacterium paraintracellulare	species	-	-	2	-	2	-	-	4
590652	Actinomycetota	Mycobacterium paraseoulense	species	-	-	1	-	-	1	-	2
220927	Actinomycetota	Mycobacterium saskatchewanense	species	-	-	1	1	1	-	-	3
722731	Actinomycetota	Mycobacterium shigaense	species	-	-	2	-	-	1	1	4
2249310	Actinomycetota	Mycobacterium simiae complex	species group	-	-	2	-	-	-	-	2
2903536	Actinomycetota	Mycobacterium sp. 20KCMC460	species	-	-	-	1	-	-	-	1
2991728	Actinomycetota	Mycobacterium sp. Aquia_213	species	-	-	-	-	2	-	-	2
2991729	Actinomycetota	Mycobacterium sp. Aquia_216	species	-	-	-	1	-	-	-	1
3145017	Actinomycetota	Mycobacterium sp. DL	species	-	-	1	-	1	-	1	3
2675523	Actinomycetota	Mycobacterium sp. DL440	species	1	-	-	-	-	-	-	1
2675524	Actinomycetota	Mycobacterium sp. DL592	species	-	-	11	7	8	4	1	31
1547487	Actinomycetota	Mycobacterium sp. ELW1	species	1	-	2	-	4	1	-	8
1545728	Actinomycetota	Mycobacterium sp. EPa45	species	-	-	1	1	-	-	-	2
2099695	Actinomycetota	Mycobacterium sp. ITM-2016-00316	species	5	-	-	-	1	-	1	7
2099693	Actinomycetota	Mycobacterium sp. ITM-2016-00318	species	1	-	-	1	-	-	1	3
1936029	Actinomycetota	Mycobacterium sp. MS1601	species	-	-	1	-	-	-	-	1
2975989	Actinomycetota	Mycobacterium sp. NBC_00419	species	-	-	3	1	7	1	1	13
2857058	Actinomycetota	Mycobacterium sp. SMC-2	species	-	1	3	-	4	2	-	10
2857059	Actinomycetota	Mycobacterium sp. SMC-4	species	-	-	-	-	-	1	-	1
2857060	Actinomycetota	Mycobacterium sp. SMC-8	species	6	1	-	-	-	-	4	11
3076709	Actinomycetota	Mycobacterium sp. SVM_VP21	species	-	-	1	-	-	-	-	1
3073562	Actinomycetota	Mycobacterium sp. Z3061	species	-	2	2	1	2	1	1	9
1789	Actinomycetota	Mycobacterium xenopi	species	2	-	-	1	-	-	-	3
670516	Actinomycetota	Mycobacteroides	genus	-	-	-	24	-	-	-	24
36809	Actinomycetota	Mycobacteroides abscessus	species	-	-	-	6	-	-	-	6
1185650	Actinomycetota	Mycobacteroides abscessus subsp. abscessus	subspecies	1	-	-	6	-	1	-	8
1774	Actinomycetota	Mycobacteroides chelonae	species	1	-	-	2044	1	-	1	2047
404941	Actinomycetota	Mycobacteroides salmoniphilum	species	-	-	-	-	2	-	-	2
1069220	Actinomycetota	Mycolicibacillus koreensis	species	-	1	-	-	-	-	1	2
1069221	Actinomycetota	Mycolicibacillus parakoreensis	species	-	-	-	1	-	-	-	1
1073531	Actinomycetota	Mycolicibacter	genus	-	-	-	-	1	-	-	1
1118379	Actinomycetota	Mycolicibacter minnesotensis	species	1	-	-	-	-	-	-	1
1788	Actinomycetota	Mycolicibacter terrae	species	-	-	1	-	-	-	-	1
1866885	Actinomycetota	Mycolicibacterium	genus	3	-	3	6	9	1	4	26
1799	Actinomycetota	Mycolicibacterium aichiense	species	-	-	1	-	1	-	-	2
1431246	Actinomycetota	Mycolicibacterium anyangense	species	-	-	-	-	1	-	-	1
1286181	Actinomycetota	Mycolicibacterium arabiense	species	-	-	-	-	-	-	6	6
319707	Actinomycetota	Mycolicibacterium aubagnense	species	4	1	-	-	-	1	2	8
1791	Actinomycetota	Mycolicibacterium aurum	species	-	-	4	-	6	1	-	11
39687	Actinomycetota	Mycolicibacterium austroafricanum	species	1	-	-	-	-	-	-	1
146017	Actinomycetota	Mycolicibacterium boenickei	species	-	-	-	-	-	1	-	1
1249101	Actinomycetota	Mycolicibacterium celeriflavum	species	-	-	-	-	2	2	-	4
1792	Actinomycetota	Mycolicibacterium chitae	species	1	-	-	-	-	-	-	1
28047	Actinomycetota	Mycolicibacterium confluentis	species	-	-	-	-	-	-	1	1
388459	Actinomycetota	Mycolicibacterium crocinum	species	1	-	-	-	-	-	-	1
126673	Actinomycetota	Mycolicibacterium doricum	species	10	-	2	1	3	1	4	21
258505	Actinomycetota	Mycolicibacterium fluoranthenivorans	species	-	-	1	-	-	-	-	1
1766	Actinomycetota	Mycolicibacterium fortuitum	species	-	-	2	-	-	-	-	2
117567	Actinomycetota	Mycolicibacterium frederiksbergense	species	15	2	-	1	2	-	-	20
1794	Actinomycetota	Mycolicibacterium gadium	species	1	-	-	-	-	-	2	3
1804	Actinomycetota	Mycolicibacterium gilvum	species	3	-	-	-	-	-	3	6
278137	Actinomycetota	Mycolicibacterium gilvum Spyr1	strain	1	-	-	-	-	-	-	1
134601	Actinomycetota	Mycolicibacterium goodii	species	3	-	-	-	1	-	-	4
1122247	Actinomycetota	Mycolicibacterium hassiacum DSM 44199	strain	-	-	1	-	1	-	1	3
1534349	Actinomycetota	Mycolicibacterium helvum	species	-	-	3	-	1	6	-	10
1226752	Actinomycetota	Mycolicibacterium holsaticum DSM 44478 = JCM 12374	strain	-	-	1	-	-	-	-	1
444597	Actinomycetota	Mycolicibacterium insubricum	species	-	-	-	-	-	1	-	1
53462	Actinomycetota	Mycolicibacterium mageritense	species	-	-	-	1	-	-	-	1
85693	Actinomycetota	Mycolicibacterium monacense	species	1	-	-	1	-	-	-	2
39691	Actinomycetota	Mycolicibacterium moriokaense	species	-	-	-	1	-	-	-	1
1226753	Actinomycetota	Mycolicibacterium mucogenicum DSM 44124	strain	2	-	1	-	-	-	-	3
1795	Actinomycetota	Mycolicibacterium neoaurum	species	-	-	-	-	-	-	5	5
2487344	Actinomycetota	Mycolicibacterium nivoides	species	-	-	-	-	1	-	-	1
370524	Actinomycetota	Mycolicibacterium pallens	species	-	-	-	-	1	-	-	1
39692	Actinomycetota	Mycolicibacterium parafortuitum	species	1	-	-	-	-	-	-	1
1771	Actinomycetota	Mycolicibacterium phlei	species	-	-	-	1	-	-	32	33
319706	Actinomycetota	Mycolicibacterium phocaicum	species	1	-	-	-	-	-	-	1
216929	Actinomycetota	Mycolicibacterium psychrotolerans	species	-	-	1	-	-	-	-	1
318424	Actinomycetota	Mycolicibacterium rufum	species	-	-	-	-	-	-	3	3
1534348	Actinomycetota	Mycolicibacterium sarraceniae	species	-	-	-	-	1	2	-	3
1286180	Actinomycetota	Mycolicibacterium sediminis	species	2	-	-	-	-	-	3	5
1772	Actinomycetota	Mycolicibacterium smegmatis	species	1	-	-	-	-	-	2	3
3064286	Actinomycetota	Mycolicibacterium sp. MU0053	species	-	2	-	-	-	-	-	2
3042320	Actinomycetota	Mycolicibacterium sp. ND9-15	species	1	-	-	-	-	-	-	1
39695	Actinomycetota	Mycolicibacterium tokaiense	species	2	-	-	-	-	-	-	2
350058	Actinomycetota	Mycolicibacterium vanbaalenii PYR-1	strain	-	-	-	-	-	1	-	1
479431	Actinomycetota	Nakamurella multipartita DSM 44233	strain	4	1	3	2	6	3	6	25
3158264	Actinomycetota	Nakamurella sp. A5-74	species	1	-	-	-	-	-	-	1
556325	Actinomycetota	Neomicrococcus aestuarii	species	-	1	-	4	-	-	-	5
1548602	Actinomycetota	Nesterenkonia pannonica	species	-	-	-	-	-	-	1	1
1817	Actinomycetota	Nocardia	genus	1	-	-	-	1	1	1	4
1824	Actinomycetota	Nocardia asteroides	species	1	-	-	2	-	-	-	3
37329	Actinomycetota	Nocardia farcinica	species	-	-	-	-	-	2	4	6
204891	Actinomycetota	Nocardia iowensis	species	-	-	1	-	-	-	-	1
2213200	Actinomycetota	Nocardia mangyaensis	species	1	-	-	-	-	-	-	1
208602	Actinomycetota	Nocardia puris	species	-	-	-	1	-	-	3	4
53431	Actinomycetota	Nocardia salmonicida	species	-	-	1	-	-	-	-	1
2975992	Actinomycetota	Nocardia sp. NBC_00508	species	-	-	-	-	-	-	1	1
2903594	Actinomycetota	Nocardia sp. NBC_01329	species	1	-	-	-	-	-	-	1
2903595	Actinomycetota	Nocardia sp. NBC_01377	species	-	-	-	-	-	1	-	1
455432	Actinomycetota	Nocardia terpenica	species	-	-	-	-	-	-	1	1
1141657	Actinomycetota	Nocardia vulneris	species	-	-	-	-	-	-	1	1
2382165	Actinomycetota	Nocardia yunnanensis	species	-	-	-	-	1	-	-	1
85025	Actinomycetota	Nocardiaceae	family	4	-	2	-	2	-	3	11
85015	Actinomycetota	Nocardioidaceae	family	5	-	-	1	-	1	-	7
1871072	Actinomycetota	Nocardioidaceae bacterium	species	1	-	-	1	-	-	-	2
2933568	Actinomycetota	Nocardioidaceae bacterium SCSIO 66511	species	-	-	-	-	1	-	-	1
1839	Actinomycetota	Nocardioides	genus	37	3	-	8	9	2	14	73
281714	Actinomycetota	Nocardioides alkalitolerans	species	1	-	-	-	-	-	1	2
2712223	Actinomycetota	Nocardioides anomalus	species	1	-	-	-	1	-	-	2
160826	Actinomycetota	Nocardioides aquaticus	species	5	-	-	-	2	-	10	17
3095076	Actinomycetota	Nocardioides bizhenqiangii	species	-	1	-	-	-	-	-	1
2736757	Actinomycetota	Nocardioides campestrisoli	species	-	-	1	-	-	-	1	2
2872154	Actinomycetota	Nocardioides coralli	species	3	-	-	-	-	-	2	5
2558918	Actinomycetota	Nocardioides cynanchi	species	1	-	-	-	1	-	1	3
2760089	Actinomycetota	Nocardioides dongkuii	species	4	1	-	-	-	-	-	5
2518370	Actinomycetota	Nocardioides euryhalodurans	species	5	-	1	1	-	-	2	9
449461	Actinomycetota	Nocardioides humi	species	-	-	-	-	-	1	-	1
1542737	Actinomycetota	Nocardioides marmorisolisilvae	species	-	-	-	-	-	-	1	1
2663857	Actinomycetota	Nocardioides marmotae	species	-	-	-	1	-	1	2	4
433659	Actinomycetota	Nocardioides mesophilus	species	-	-	-	-	1	-	1	2
2894081	Actinomycetota	Nocardioides okcheonensis	species	4	-	-	1	-	-	2	7
2849501	Actinomycetota	Nocardioides panacis	species	2	1	-	-	-	1	-	4
2483798	Actinomycetota	Nocardioides pantholopis	species	1	-	-	-	-	1	-	2
2714938	Actinomycetota	Nocardioides piscis	species	-	-	-	1	-	-	-	1
3095075	Actinomycetota	Nocardioides renjunii	species	7	1	3	2	2	4	5	24
1774216	Actinomycetota	Nocardioides rotundus	species	1	-	1	-	-	-	1	3
642780	Actinomycetota	Nocardioides scoriae	species	6	-	1	1	3	1	2	14
2518371	Actinomycetota	Nocardioides seonyuensis	species	3	3	-	-	-	-	1	7
35761	Actinomycetota	Nocardioides sp.	species	1	-	-	-	-	-	-	1
2895565	Actinomycetota	Nocardioides sp. B-3	species	1	-	1	1	1	-	2	6
2898796	Actinomycetota	Nocardioides sp. cx-173	species	1	-	-	1	1	1	1	5
2662361	Actinomycetota	Nocardioides sp. dk884	species	1	-	-	-	-	-	-	1
2714939	Actinomycetota	Nocardioides sp. HDW12B	species	5	-	-	-	2	-	2	9
2760705	Actinomycetota	Nocardioides sp. InS609-2	species	1	-	-	-	-	-	-	1
2592334	Actinomycetota	Nocardioides sp. JQ2195	species	1	-	-	-	-	-	-	1
196162	Actinomycetota	Nocardioides sp. JS614	species	2	-	-	2	-	-	-	4
2840457	Actinomycetota	Nocardioides sp. LMS-CY	species	2	-	-	1	-	-	1	4
2976000	Actinomycetota	Nocardioides sp. NBC_00368	species	1	-	-	-	-	-	-	1
2976001	Actinomycetota	Nocardioides sp. NBC_00850	species	1	-	-	-	1	-	-	2
3044187	Actinomycetota	Nocardioides sp. QY071	species	1	-	-	-	-	-	-	1
2582905	Actinomycetota	Nocardioides sp. S-1144	species	3	1	1	-	-	1	1	7
2017486	Actinomycetota	Nocardioides sp. S5	species	28	1	5	8	1	-	6	49
2917724	Actinomycetota	Nocardioides sp. TF02-7	species	-	-	-	-	-	-	1	1
2931390	Actinomycetota	Nocardioides sp. W7	species	-	-	1	-	-	-	-	1
2763008	Actinomycetota	Nocardioides sp. zg-1228	species	10	-	2	6	2	-	5	25
1643322	Actinomycetota	Nocardioides ungokensis	species	1	-	-	-	-	1	-	2
83676	Actinomycetota	Nocardiopsidaceae	family	1	-	-	1	-	-	1	3
2013	Actinomycetota	Nocardiopsis	genus	8	-	1	7	4	-	7	27
2831968	Actinomycetota	Nocardiopsis akebiae	species	-	-	-	-	1	-	1	2
1205910	Actinomycetota	Nocardiopsis alba ATCC BAA-2165	strain	4	-	-	-	-	-	3	7
2014	Actinomycetota	Nocardiopsis dassonvillei	species	-	-	-	-	-	-	2	2
2831970	Actinomycetota	Nocardiopsis eucommiae	species	2	1	-	5	-	-	-	8
163604	Actinomycetota	Nocardiopsis exhalans	species	2	-	-	5	-	-	-	7
758803	Actinomycetota	Nocardiopsis flavescens	species	-	-	-	-	-	-	1	1
1235441	Actinomycetota	Nocardiopsis gilva YIM 90087	strain	-	-	-	-	-	-	1	1
2724154	Actinomycetota	Nocardiopsis sp. ARC36	species	1	-	-	-	-	-	-	1
2806251	Actinomycetota	Nocardiopsis sp. BM-2018	species	-	-	-	1	-	-	-	1
3061629	Actinomycetota	Nocardiopsis sp. HUAS JQ3	species	1	-	-	-	-	-	-	1
83681	Actinomycetota	Nonomuraea	genus	-	-	1	1	-	-	1	3
93944	Actinomycetota	Nonomuraea gerenzanensis	species	1	-	-	-	-	-	-	1
1813880	Actinomycetota	Nostocoides sp. HKS02	species	1	-	-	-	-	-	-	1
2675754	Actinomycetota	Occultella kanbiaonis	species	1	-	-	-	-	-	-	1
1179673	Actinomycetota	Oerskovia sp. KBS0722	species	-	-	-	-	1	-	-	1
1965621	Actinomycetota	Olsenella sp. An285	species	-	-	-	-	-	1	-	1
712411	Actinomycetota	Olsenella sp. oral taxon 807	species	60	2	-	3	27	-	2	94
633147	Actinomycetota	Olsenella uli DSM 7084	strain	2	-	-	-	-	-	9	11
2805590	Actinomycetota	Ornithinimicrobiaceae	family	-	-	1	-	5	-	-	6
125287	Actinomycetota	Ornithinimicrobium	genus	-	2	1	2	2	-	-	7
2283195	Actinomycetota	Ornithinimicrobium avium	species	2	1	-	-	-	-	1	4
2594265	Actinomycetota	Ornithinimicrobium ciconiae	species	-	-	-	1	-	-	-	1
2934161	Actinomycetota	Ornithinimicrobium cryptoxanthini	species	2	-	-	1	-	-	-	3
2934158	Actinomycetota	Ornithinimicrobium faecis	species	1	-	1	1	-	-	1	4
1288636	Actinomycetota	Ornithinimicrobium flavum	species	5	-	5	9	20	-	3	42
2593973	Actinomycetota	Ornithinimicrobium pratense	species	2	-	-	3	1	-	-	6
2908651	Actinomycetota	Ornithinimicrobium sp. INDO-MA30-4	species	5	-	-	-	-	-	-	5
2508882	Actinomycetota	Ornithinimicrobium sufpigmenti	species	1	-	-	-	-	-	1	2
1849973	Actinomycetota	Oryzobacter	genus	-	1	-	-	-	-	-	1
3149179	Actinomycetota	Oryzobacter telluris	species	1	-	-	2	-	-	-	3
1620385	Actinomycetota	Oryzobacter terrae	species	4	-	1	-	-	-	-	5
1742992	Actinomycetota	Paenarthrobacter	genus	-	-	-	-	-	-	1	1
2735317	Actinomycetota	Paenarthrobacter sp. YJN-D	species	-	-	-	6	-	-	-	6
2853258	Actinomycetota	Paeniglutamicibacter sp. Y32M11	species	2	1	5	1	-	-	-	9
2949664	Actinomycetota	Paraconexibacter antarcticus	species	-	-	1	-	-	-	-	1
864564	Actinomycetota	Parascardovia denticolens DSM 10105 = JCM 12538	strain	1	-	-	-	1	-	8	10
178339	Actinomycetota	Pauljensenia hongkongensis	species	31	-	-	-	-	-	-	31
443156	Actinomycetota	Pedococcus dokdonensis	species	-	-	-	2	-	-	1	3
3149228	Actinomycetota	Pedococcus sp. KACC 23699	species	1	-	-	-	-	-	-	1
2819238	Actinomycetota	Pengzhenrongella sicca	species	-	-	-	1	-	-	1	2
367298	Actinomycetota	Phycicoccus	genus	1	-	-	-	-	-	-	1
1690220	Actinomycetota	Phycicoccus endophyticus	species	1	-	-	-	-	-	-	1
367299	Actinomycetota	Phycicoccus jejuensis	species	1	-	-	-	-	-	-	1
2714941	Actinomycetota	Phycicoccus sp. HDW14	species	-	-	-	-	-	-	1	1
2045	Actinomycetota	Pimelobacter simplex	species	3	-	-	-	1	-	3	7
28887	Actinomycetota	Planobispora longispora	species	-	1	-	-	-	-	-	1
190323	Actinomycetota	Plantibacter	genus	2	-	-	1	-	-	1	4
150123	Actinomycetota	Plantibacter flavus	species	-	-	-	-	-	-	1	1
2583822	Actinomycetota	Plantibacter sp. M259	species	1	-	-	-	-	-	1	2
2480625	Actinomycetota	Plantibacter sp. PA-3-X8	species	1	-	1	-	-	-	-	2
530584	Actinomycetota	Prauserella marina	species	-	-	-	1	-	-	-	1
43767	Actinomycetota	Prescottella equi	species	-	-	-	1	-	-	-	1
1543852	Actinomycetota	Prescottella soli	species	-	-	-	-	-	1	-	1
43676	Actinomycetota	Promicromonospora	genus	2	-	-	-	-	-	-	2
3239420	Actinomycetota	Promicromonospora sp. Populi	species	12	-	-	-	1	-	1	14
765201	Actinomycetota	Promicromonospora thailandica	species	12	-	-	-	-	-	2	14
85017	Actinomycetota	Promicromonosporaceae	family	1	-	-	-	-	-	-	1
31957	Actinomycetota	Propionibacteriaceae	family	31	8	4	2	3	2	20	70
3138240	Actinomycetota	Propionibacteriaceae bacterium ZF39	species	3	1	-	-	1	-	1	6
85009	Actinomycetota	Propionibacteriales	order	2	-	1	-	-	1	5	9
556499	Actinomycetota	Propionibacterium acidifaciens	species	33	-	-	-	3	-	2	38
1744	Actinomycetota	Propionibacterium freudenreichii	species	14	-	-	7	52	-	19	92
66712	Actinomycetota	Propionibacterium freudenreichii subsp. freudenreichii	subspecies	2	-	-	-	-	-	2	4
1752	Actinomycetota	Propionibacterium freudenreichii subsp. shermanii	subspecies	2	-	-	-	-	-	-	2
1085622	Actinomycetota	Propioniciclava	genus	1	-	-	-	-	-	-	1
2714937	Actinomycetota	Propioniciclava coleopterorum	species	1	-	-	-	-	-	1	2
2775081	Actinomycetota	Propioniciclava soli	species	-	-	-	-	-	-	1	1
2760308	Actinomycetota	Propioniciclava sp. MC1595	species	2	-	-	6	-	-	4	12
3052086	Actinomycetota	Propionimicrobium sp. PCR01-08-3	species	1	-	-	-	1	-	-	2
2680004	Actinomycetota	Protaetiibacter	genus	1	-	-	-	-	-	1	2
2419774	Actinomycetota	Protaetiibacter intestinalis	species	2	-	-	1	1	1	-	5
2592654	Actinomycetota	Protaetiibacter larvae	species	-	-	-	-	-	1	1	2
2759943	Actinomycetota	Protaetiibacter sp. SSC-01	species	-	-	-	-	-	1	2	3
2654547	Actinomycetota	Pseudactinotalea sp. HY158	species	-	-	-	-	-	-	1	1
1742993	Actinomycetota	Pseudarthrobacter	genus	5	2	10	-	-	-	1	18
452863	Actinomycetota	Pseudarthrobacter chlorophenolicus A6	strain	4	-	-	-	-	-	-	4
728066	Actinomycetota	Pseudarthrobacter equi	species	5	-	-	-	-	-	-	5
1671	Actinomycetota	Pseudarthrobacter oxydans	species	8	1	14	-	-	1	1	25
3128980	Actinomycetota	Pseudarthrobacter quantipunctorum	species	-	-	3	-	-	-	-	3
2772401	Actinomycetota	Pseudarthrobacter sp. BIM B-2242	species	-	-	-	-	-	-	1	1
2851598	Actinomycetota	Pseudarthrobacter sp. L1SW	species	1	-	1	-	-	-	-	2
3018929	Actinomycetota	Pseudarthrobacter sp. MM222	species	-	-	1	1	-	-	-	2
3162566	Actinomycetota	Pseudarthrobacter sp. WHRI 8279	species	-	-	3	-	-	-	-	3
2866588	Actinomycetota	Pseudoclavibacter sp. Marseille-Q3772	species	9	-	-	-	1	-	199	209
2820673	Actinomycetota	Pseudoclavibacter triregionum	species	1	-	2	-	-	-	1	4
98671	Actinomycetota	Pseudoglutamicibacter albus	species	2	-	-	4	3	-	12	21
1847	Actinomycetota	Pseudonocardia	genus	4	1	1	1	1	-	7	15
33907	Actinomycetota	Pseudonocardia alni	species	6	-	1	-	1	-	2	10
2074	Actinomycetota	Pseudonocardia autotrophica	species	6	2	-	1	2	-	-	11
2736640	Actinomycetota	Pseudonocardia broussonetiae	species	5	1	2	-	1	-	1	10
675635	Actinomycetota	Pseudonocardia dioxanivorans CB1190	strain	-	-	-	1	-	-	-	1
37331	Actinomycetota	Pseudonocardia petroleophila	species	4	1	2	1	4	-	2	14
445576	Actinomycetota	Pseudonocardia sp. AL041005-10	species	-	-	-	-	-	-	1	1
2865833	Actinomycetota	Pseudonocardia sp. DSM 110487	species	-	-	2	-	-	-	4	6
1096868	Actinomycetota	Pseudonocardia sp. EC080625-04	species	-	-	-	1	-	-	-	1
1641402	Actinomycetota	Pseudonocardia sp. HH130629-09	species	1	-	-	-	-	-	-	1
1690815	Actinomycetota	Pseudonocardia sp. HH130630-07	species	-	1	-	-	-	-	-	1
2070	Actinomycetota	Pseudonocardiaceae	family	1	-	-	3	2	1	11	18
3081651	Actinomycetota	Raineyella sp. W15-4	species	-	-	-	-	-	-	1	1
1907662	Actinomycetota	Raoultibacter timonensis	species	-	-	-	-	-	-	1	1
33886	Actinomycetota	Rathayibacter	genus	5	-	1	1	-	1	3	11
110937	Actinomycetota	Rathayibacter festucae	species	10	-	-	1	-	-	3	14
1328866	Actinomycetota	Rathayibacter festucae DSM 15932	strain	1	-	-	-	-	-	1	2
2609253	Actinomycetota	Rathayibacter sp. VKM Ac-2760	species	2	-	-	-	-	-	-	2
2609254	Actinomycetota	Rathayibacter sp. VKM Ac-2762	species	-	-	-	-	-	-	2	2
2609257	Actinomycetota	Rathayibacter sp. VKM Ac-2804	species	2	-	-	-	-	-	-	2
2609258	Actinomycetota	Rathayibacter sp. VKM Ac-2805	species	-	-	-	-	-	-	3	3
1671680	Actinomycetota	Rathayibacter tanaceti	species	1	-	-	-	-	-	-	1
1828	Actinomycetota	Rhodococcoides fascians	species	21	1	2	12	1	-	10	47
1443893	Actinomycetota	Rhodococcoides fascians A21d2	strain	1	-	-	-	-	-	2	3
1051973	Actinomycetota	Rhodococcoides fascians D188	strain	3	-	-	-	-	-	1	4
293050	Actinomycetota	Rhodococcoides kroppenstedtii	species	1	-	-	-	-	-	-	1
1827	Actinomycetota	Rhodococcus	genus	97	6	17	5	3	6	30	164
1833	Actinomycetota	Rhodococcus erythropolis	species	9	-	3	-	1	-	-	13
2840174	Actinomycetota	Rhodococcus erythropolis group	species group	3	-	1	-	-	1	-	5
234621	Actinomycetota	Rhodococcus erythropolis PR4	strain	1	-	-	-	-	-	-	1
33008	Actinomycetota	Rhodococcus globerulus	species	-	-	1	-	-	-	-	1
99653	Actinomycetota	Rhodococcus koreensis	species	-	-	-	-	-	-	1	1
37919	Actinomycetota	Rhodococcus opacus	species	-	-	-	-	1	-	-	1
103816	Actinomycetota	Rhodococcus pyridinivorans	species	3	3	-	-	-	-	1	7
334542	Actinomycetota	Rhodococcus qingshengii	species	6	-	-	-	1	1	1	9
1303681	Actinomycetota	Rhodococcus qingshengii JCM 15477	strain	-	-	-	-	1	-	-	1
1829	Actinomycetota	Rhodococcus rhodochrous	species	2	1	-	-	-	-	3	6
1830	Actinomycetota	Rhodococcus ruber	species	2	-	-	-	-	-	-	2
1805840	Actinomycetota	Rhodococcus sovatensis	species	2	-	1	-	-	-	-	3
1570939	Actinomycetota	Rhodococcus sp. 2G	species	-	-	-	-	-	1	-	1
1564114	Actinomycetota	Rhodococcus sp. B7740	species	14	-	-	-	1	-	4	19
2856851	Actinomycetota	Rhodococcus sp. LW-XY12	species	1	-	-	-	-	-	-	1
2976004	Actinomycetota	Rhodococcus sp. NBC_00294	species	-	-	-	1	-	-	-	1
2976005	Actinomycetota	Rhodococcus sp. NBC_00297	species	-	-	-	-	-	-	4	4
402236	Actinomycetota	Rhodococcus sp. NS1	species	1	-	-	1	-	-	1	3
1302308	Actinomycetota	Rhodococcus sp. P1Y	species	-	-	-	-	1	-	-	1
2795031	Actinomycetota	Rhodococcus sp. P-2	species	9	-	1	-	-	-	2	12
935199	Actinomycetota	Rhodococcus sp. p52	species	1	-	-	-	-	-	-	1
3109594	Actinomycetota	Rhodococcus sp. PD04	species	1	-	-	-	-	-	-	1
300028	Actinomycetota	Rhodococcus triatomae	species	-	-	-	-	-	-	1	1
529883	Actinomycetota	Rhodoluna	genus	-	-	3	2	5	4	-	14
529884	Actinomycetota	Rhodoluna lacicola	species	-	-	2	1	-	1	-	4
232537	Actinomycetota	Rhodoluna limnophila	species	-	-	1	-	-	-	-	1
32207	Actinomycetota	Rothia	genus	34	6	-	3	22	-	17	82
172042	Actinomycetota	Rothia aeria	species	100	9	1	4	125	-	6	245
169480	Actinomycetota	Rothia amarae	species	5	-	-	-	1	-	2	8
2047	Actinomycetota	Rothia dentocariosa	species	464	20	5	37	227	-	165	918
37923	Actinomycetota	Rothia kristinae	species	4	1	-	3	291	-	34	333
43675	Actinomycetota	Rothia mucilaginosa	species	357	11	8	90	85	-	23	574
680646	Actinomycetota	Rothia mucilaginosa DY-18	strain	16	-	-	6	7	-	2	31
85336	Actinomycetota	Rothia nasimurium	species	1	-	-	-	-	-	1	2
3047030	Actinomycetota	Rothia sp. SD9660Na	species	6	-	-	-	-	-	5	11
2779775	Actinomycetota	Ruania alkalisoli	species	-	-	-	-	-	-	1	1
2603206	Actinomycetota	Ruania zhangjianzhongii	species	1	-	-	1	-	-	-	2
2653852	Actinomycetota	Rubrobacter marinus	species	-	-	-	-	-	1	1	2
42256	Actinomycetota	Rubrobacter radiotolerans	species	1	-	-	-	-	-	1	2
2653851	Actinomycetota	Rubrobacter tropicus	species	-	-	1	-	-	-	4	5
49319	Actinomycetota	Rubrobacter xylanophilus	species	4870	3169	754	817	540	181	1262	11593
266117	Actinomycetota	Rubrobacter xylanophilus DSM 9941	strain	385	232	64	71	42	19	90	903
471857	Actinomycetota	Saccharomonospora viridis DSM 43017	strain	1	-	-	-	-	-	1	2
75294	Actinomycetota	Saccharomonospora xinjiangensis	species	1	-	-	-	-	-	-	1
1835	Actinomycetota	Saccharopolyspora	genus	1	-	-	3	3	-	4	11
1836	Actinomycetota	Saccharopolyspora erythraea	species	-	-	-	3	-	-	1	4
455344	Actinomycetota	Saccharopolyspora gloriosae	species	18	-	-	-	2	-	-	20
33914	Actinomycetota	Saccharopolyspora gregorii	species	1	1	2	-	3	-	3	10
333966	Actinomycetota	Saccharopolyspora pogona	species	-	-	-	-	-	-	2	2
524884	Actinomycetota	Saccharopolyspora rosea	species	-	-	1	1	3	-	2	7
3073066	Actinomycetota	Saccharopolyspora sp. ID03-671	species	5	-	2	2	3	-	5	17
3118084	Actinomycetota	Saccharopolyspora sp. SCSIO 74807	species	3	-	1	7	8	-	7	26
66854	Actinomycetota	Saccharothrix mutabilis subsp. capreolus	subspecies	-	-	-	1	-	-	-	1
2781735	Actinomycetota	Saccharothrix sp. 6-C	species	-	-	-	-	-	-	1	1
103733	Actinomycetota	Saccharothrix syringae	species	-	-	-	-	1	-	-	1
2603292	Actinomycetota	Salinibacterium sp. dk2585	species	-	-	1	-	-	-	-	1
446469	Actinomycetota	Sanguibacter keddieii DSM 10542	strain	4	-	-	-	-	1	1	6
3030830	Actinomycetota	Sanguibacter sp. 4.1	species	3	-	-	15	-	1	-	19
2714931	Actinomycetota	Sanguibacter sp. HDW7	species	1	-	-	1	-	-	-	2
1150468	Actinomycetota	Scardovia inopinata JCM 12537	strain	1	-	-	-	-	-	4	5
2529408	Actinomycetota	Schaalia	genus	17	1	-	-	-	-	4	22
888050	Actinomycetota	Schaalia cardiffensis F0333	strain	5	-	-	1	-	-	-	6
52773	Actinomycetota	Schaalia meyeri	species	2	-	-	1	1	-	-	4
1660	Actinomycetota	Schaalia odontolytica	species	285	9	3	7	28	1	42	375
131110	Actinomycetota	Schaalia radingae	species	8	1	-	1	1	1	115	127
2794089	Actinomycetota	Schaalia sp. 19OD2882	species	1	-	-	-	-	-	-	1
3059028	Actinomycetota	Schaalia sp. HMT-172	species	27	1	-	1	2	-	1	32
3059029	Actinomycetota	Schaalia sp. HMT-877	species	66	1	-	1	1	-	-	69
2758572	Actinomycetota	Schaalia sp. JY-X169	species	-	-	-	-	-	1	-	1
131111	Actinomycetota	Schaalia turicensis	species	3	-	-	-	-	-	51	54
3079930	Actinomycetota	Scrofimicrobium sp. R131	species	2	-	-	-	-	-	-	2
767452	Actinomycetota	Serinicoccus chungangensis	species	-	-	1	-	-	1	-	2
1078471	Actinomycetota	Serinicoccus profundi	species	6	1	-	-	-	-	2	9
2020377	Actinomycetota	Sinomonas sp. R1AF57	species	-	-	-	-	-	-	1	1
39122	Actinomycetota	Skermania piniformis	species	1	-	-	-	-	-	1	2
84110	Actinomycetota	Slackia heliotrinireducens	species	-	-	-	-	1	-	-	1
588673	Actinomycetota	Solirubrobacterales	order	1	-	-	1	-	-	1	3
3015165	Actinomycetota	Solwaraspora sp. WMMA2080	species	-	-	-	-	-	-	1	1
2820884	Actinomycetota	Spiractinospora alimapuensis	species	-	-	-	69	-	-	2	71
2976007	Actinomycetota	Spirillospora sp. NBC_01491	species	-	-	-	-	-	-	1	1
2498135	Actinomycetota	Streptomonospora litoralis	species	-	-	-	-	-	-	1	1
1883	Actinomycetota	Streptomyces	genus	16	3	3	9	5	6	17	59
270689	Actinomycetota	Streptomyces aculeolatus	species	1	-	-	-	-	-	-	1
1886	Actinomycetota	Streptomyces albidoflavus	species	1	-	-	-	-	-	-	1
1888	Actinomycetota	Streptomyces albus	species	3	-	-	-	-	-	1	4
278992	Actinomycetota	Streptomyces ambofaciens ATCC 23877	strain	-	-	-	1	-	-	-	1
68174	Actinomycetota	Streptomyces anthocyanicus	species	-	-	-	-	1	-	-	1
83291	Actinomycetota	Streptomyces armeniacus	species	-	-	-	-	-	-	1	1
2763006	Actinomycetota	Streptomyces buecherae	species	-	-	-	-	-	1	-	1
3004093	Actinomycetota	Streptomyces camelliae	species	-	-	-	-	-	-	1	1
285562	Actinomycetota	Streptomyces coelicoflavus	species	1	-	-	-	-	-	-	1
66883	Actinomycetota	Streptomyces cyaneofuscatus	species	-	1	-	-	-	-	-	1
1908	Actinomycetota	Streptomyces globisporus	species	4	-	-	-	-	-	-	4
67304	Actinomycetota	Streptomyces griseorubiginosus	species	-	1	-	-	-	-	-	1
1911	Actinomycetota	Streptomyces griseus	species	3	-	-	-	-	-	-	3
1176198	Actinomycetota	Streptomyces harbinensis	species	1	-	-	-	-	-	-	1
1915	Actinomycetota	Streptomyces lincolnensis	species	-	1	-	-	-	-	-	1
68231	Actinomycetota	Streptomyces longwoodensis	species	-	-	-	-	1	-	-	1
66425	Actinomycetota	Streptomyces luteoverticillatus	species	-	-	-	-	-	-	1	1
47763	Actinomycetota	Streptomyces lydicus	species	-	-	-	1	-	-	-	1
1827580	Actinomycetota	Streptomyces nigra	species	-	-	-	1	1	1	-	3
193462	Actinomycetota	Streptomyces niveus	species	1	-	-	-	-	1	-	2
316284	Actinomycetota	Streptomyces noursei ATCC 11455	strain	-	-	-	-	-	-	1	1
1923	Actinomycetota	Streptomyces phaeochromogenes	species	-	-	-	-	-	1	-	1
67350	Actinomycetota	Streptomyces pseudovenezuelae	species	1	-	-	-	-	-	-	1
1927	Actinomycetota	Streptomyces rimosus	species	-	-	-	-	-	-	1	1
67362	Actinomycetota	Streptomyces rubiginosohelvolus	species	1	-	-	-	-	-	-	1
194673	Actinomycetota	Streptomyces rubrogriseus	species	1	-	-	-	-	-	-	1
3075825	Actinomycetota	Streptomyces sp. AM8-1-1	species	-	-	-	-	-	-	1	1
3111774	Actinomycetota	Streptomyces sp. CGMCC 4.1772	species	-	-	-	-	-	-	1	1
2859784	Actinomycetota	Streptomyces sp. II-2-2-2	species	2	-	-	-	-	-	1	3
2931983	Actinomycetota	Streptomyces sp. LRE541	species	-	1	-	-	-	-	-	1
2903610	Actinomycetota	Streptomyces sp. NBC_00008	species	-	-	1	-	-	-	-	1
2975669	Actinomycetota	Streptomyces sp. NBC_00151	species	-	-	-	-	-	1	-	1
2903640	Actinomycetota	Streptomyces sp. NBC_00239	species	-	-	-	1	-	-	-	1
2903748	Actinomycetota	Streptomyces sp. NBC_01092	species	1	-	-	-	-	-	-	1
2903821	Actinomycetota	Streptomyces sp. NBC_01314	species	1	-	-	-	-	-	-	1
2903854	Actinomycetota	Streptomyces sp. NBC_01401	species	1	-	-	-	-	-	-	1
2975898	Actinomycetota	Streptomyces sp. NBC_01615	species	-	-	1	-	-	-	-	1
2975921	Actinomycetota	Streptomyces sp. NBC_01723	species	1	-	-	-	-	-	-	1
2975947	Actinomycetota	Streptomyces sp. NBC_01808	species	1	-	-	-	-	-	-	1
1265601	Actinomycetota	Streptomyces sp. PAMC 26508	species	1	-	-	-	-	-	-	1
2721246	Actinomycetota	Streptomyces sp. S1D4-11	species	1	-	-	-	-	-	-	1
3096009	Actinomycetota	Streptomyces sp. S399	species	-	-	-	1	-	2	-	3
2979468	Actinomycetota	Streptomyces sp. S465	species	-	-	-	-	-	-	1	1
2109592	Actinomycetota	Streptomyces sp. SGAir0957	species	-	-	-	-	-	-	2	2
3108485	Actinomycetota	Streptomyces sp. SS7	species	-	1	-	-	-	-	-	1
2203204	Actinomycetota	Streptomyces sp. WAC 01438	species	-	-	-	-	-	-	1	1
3015154	Actinomycetota	Streptomyces sp. WMMC500	species	-	-	-	-	-	-	1	1
1952	Actinomycetota	Streptomyces thermoviolaceus	species	6	1	2	1	-	-	17	27
1961	Actinomycetota	Streptomyces virginiae	species	-	-	-	1	-	-	-	1
2062	Actinomycetota	Streptomycetaceae	family	-	-	-	2	1	2	3	8
85012	Actinomycetota	Streptosporangiales	order	-	-	-	-	-	-	3	3
2000	Actinomycetota	Streptosporangium	genus	1	1	-	-	-	-	-	2
284034	Actinomycetota	Streptoverticillium olivoreticuli subsp. olivoreticuli	subspecies	-	-	-	-	-	1	-	1
2846775	Actinomycetota	Subtercola sp. PAMC28395	species	-	-	-	1	-	-	-	1
2898438	Actinomycetota	Svornostia abyssi	species	-	-	-	-	-	-	1	1
2898152	Actinomycetota	Terrabacter sp. BE26	species	-	1	-	-	-	-	-	1
3108389	Actinomycetota	Terrabacter sp. C0L_2	species	1	-	-	-	-	-	1	2
72763	Actinomycetota	Tessaracoccus	genus	3	-	-	-	-	-	4	7
1332264	Actinomycetota	Tessaracoccus aquimaris	species	-	-	-	-	-	-	1	1
1285901	Actinomycetota	Tessaracoccus defluvii	species	2	-	-	-	-	-	-	2
399497	Actinomycetota	Tessaracoccus flavescens	species	2	-	-	-	-	-	13	15
1610493	Actinomycetota	Tessaracoccus flavus	species	-	-	-	-	-	-	1	1
3041766	Actinomycetota	Tessaracoccus lacteus	species	1	-	-	-	-	-	2	3
2829499	Actinomycetota	Tessaracoccus palaemonis	species	1	-	-	-	-	-	1	2
2760310	Actinomycetota	Tessaracoccus sp. MC1865	species	-	-	-	-	-	-	3	3
2161816	Actinomycetota	Tessaracoccus timonensis	species	25	1	2	-	-	-	147	175
2021	Actinomycetota	Thermobifida fusca	species	2	-	-	-	4	-	1	7
483545	Actinomycetota	Thermobifida halotolerans	species	-	-	-	-	-	-	1	1
1497346	Actinomycetota	Thermoleophilia	class	-	-	-	-	-	-	1	1
2730855	Actinomycetota	Thermoleophilia bacterium SCSIO 60948	species	-	-	-	-	-	-	1	1
471852	Actinomycetota	Thermomonospora curvata DSM 43183	strain	1	-	-	-	-	-	1	2
2012	Actinomycetota	Thermomonosporaceae	family	-	-	2	1	-	-	1	4
1871031	Actinomycetota	Thermophilibacter mediterraneus	species	-	-	-	1	-	-	-	1
2760083	Actinomycetota	Tomitella gaofuii	species	-	-	-	-	1	-	-	1
445930	Actinomycetota	Trueperella abortisuis	species	-	-	-	1	-	-	1	2
2733571	Actinomycetota	Trueperella pecoris	species	-	-	-	-	-	-	1	1
1661	Actinomycetota	Trueperella pyogenes	species	3	-	-	-	-	-	-	3
2060	Actinomycetota	Tsukamurella	genus	-	-	-	-	1	-	1	2
47312	Actinomycetota	Tsukamurella pulmonis	species	-	-	-	-	-	-	1	1
57704	Actinomycetota	Tsukamurella tyrosinosolvens	species	3	-	-	-	3	-	-	6
3075927	Actinomycetota	Umezawaea sp. Da 62-37	species	2	-	-	-	-	-	-	2
2609248	Actinomycetota	unclassified Actinomyces	no rank	82	2	-	-	3	-	12	99
2615065	Actinomycetota	unclassified Agrococcus	no rank	1	-	-	-	-	-	-	1
2618356	Actinomycetota	unclassified Amycolatopsis	no rank	-	-	2	-	-	-	1	3
235627	Actinomycetota	unclassified Arthrobacter	no rank	1	1	5	4	4	1	1	17
2623841	Actinomycetota	unclassified Brachybacterium	no rank	17	2	1	4	1	1	28	54
2620175	Actinomycetota	unclassified Cellulomonas	no rank	-	-	1	-	1	-	-	2
2624466	Actinomycetota	unclassified Cellulosimicrobium	no rank	-	-	-	-	-	-	1	1
2624378	Actinomycetota	unclassified Corynebacterium	no rank	25	3	-	1	1	1	227	258
2649013	Actinomycetota	unclassified Cryobacterium	no rank	1	-	-	-	-	-	1	2
257496	Actinomycetota	unclassified Curtobacterium	no rank	3	-	2	-	-	2	1	8
2617939	Actinomycetota	unclassified Dietzia	no rank	1	-	1	1	-	-	1	4
2627005	Actinomycetota	unclassified Frigoribacterium	no rank	2	-	-	-	1	-	-	3
2657482	Actinomycetota	unclassified Gordonia (in: high G+C Gram-positive bacteria)	no rank	4	6	-	-	-	-	17	27
2618217	Actinomycetota	unclassified Herbiconiux	no rank	-	-	-	-	1	-	-	1
2649294	Actinomycetota	unclassified Janibacter	no rank	1	-	-	-	-	-	1	2
2644121	Actinomycetota	unclassified Kribbella	no rank	-	-	-	1	-	-	1	2
2663824	Actinomycetota	unclassified Leifsonia	no rank	3	-	3	5	7	17	2	37
2643253	Actinomycetota	unclassified Lentzea	no rank	1	-	-	-	-	-	-	1
2609290	Actinomycetota	unclassified Microbacterium	no rank	7	6	2	1	3	2	11	32
2620948	Actinomycetota	unclassified Micrococcus	no rank	4	-	-	-	-	-	-	4
2617518	Actinomycetota	unclassified Micromonospora	no rank	1	-	-	-	-	-	1	2
2642494	Actinomycetota	unclassified Mycobacterium	no rank	-	-	3	-	6	1	3	13
2636767	Actinomycetota	unclassified Mycolicibacterium	no rank	-	-	-	-	-	-	1	1
2615069	Actinomycetota	unclassified Nocardioides	no rank	5	-	1	-	1	-	2	9
2631981	Actinomycetota	unclassified Plantactinospora	no rank	-	-	-	-	-	-	2	2
2619320	Actinomycetota	unclassified Pseudonocardia	no rank	8	1	-	1	-	-	2	12
2609250	Actinomycetota	unclassified Rathayibacter	no rank	-	-	-	-	-	-	5	5
192944	Actinomycetota	unclassified Rhodococcus (in: high G+C Gram-positive bacteria)	no rank	7	-	1	5	-	1	6	20
2593676	Actinomycetota	unclassified Streptomyces	no rank	5	-	4	1	-	7	5	22
2632669	Actinomycetota	unclassified Streptosporangium	no rank	-	-	-	-	-	-	1	1
2630222	Actinomycetota	unclassified Terrabacter	no rank	-	-	-	-	-	-	1	1
905025	Actinomycetota	uncultured Actinosynnema sp.	species	-	-	-	-	-	-	2	2
487520	Actinomycetota	uncultured Arcanobacterium sp.	species	-	-	-	-	-	-	1	1
165187	Actinomycetota	uncultured Bifidobacterium sp.	species	-	-	-	1	-	-	1	2
189682	Actinomycetota	uncultured Cellulomonas sp.	species	-	-	-	-	-	-	1	1
378178	Actinomycetota	uncultured Clavibacter sp.	species	-	-	-	-	-	-	1	1
159447	Actinomycetota	uncultured Corynebacterium sp.	species	-	-	1	-	1	-	1	3
181582	Actinomycetota	uncultured Frankia sp.	species	-	-	-	-	-	-	1	1
337219	Actinomycetota	uncultured Kineococcus sp.	species	-	-	-	-	-	-	2	2
174707	Actinomycetota	uncultured Streptomyces sp.	species	-	-	-	-	-	-	1	1
876087	Actinomycetota	uncultured Xylanimonas sp.	species	-	-	-	-	-	-	2	2
1871034	Actinomycetota	Vaginimicrobium propionicum	species	16	-	1	-	-	-	33	50
184869	Actinomycetota	Varibaculum	genus	2	-	-	-	-	-	86	88
184870	Actinomycetota	Varibaculum cambriense	species	32	3	2	1	1	-	336	375
2811781	Actinomycetota	Varibaculum prostatecancerukia	species	54	-	-	1	2	-	2736	2793
1895474	Actinomycetota	Varibaculum sp.	species	-	-	-	-	-	-	7	7
1603258	Actinomycetota	Williamsia herbipolensis	species	-	-	-	5	1	-	-	6
33007	Actinomycetota	Winkia neuii	species	109	4	-	1	2	-	70	186
29318	Actinomycetota	Winkia neuii subsp. anitrata	subspecies	2	-	1	-	-	-	1	4
186188	Actinomycetota	Xylanimonas	genus	1	-	-	-	-	-	-	1
2770551	Actinomycetota	Yimella sp. cx-51	species	-	-	-	-	-	-	1	1
2202151	Aquificota	Aquificota bacterium	species	2	-	-	-	-	-	-	2
940	Aquificota	Hydrogenobacter thermophilus	species	-	-	-	1	-	-	-	1
204536	Aquificota	Sulfurihydrogenibium azorense Az-Fu1	strain	-	-	-	1	-	-	-	1
2682145	Armatimonadota	Fimbriimonadales bacterium	species	1	-	-	-	-	-	-	1
1005039	Armatimonadota	Fimbriimonas ginsengisoli	species	-	-	-	-	-	-	1	1
1522	Bacillota	[Clostridium] innocuum	species	3	-	-	-	-	-	-	3
29347	Bacillota	[Clostridium] scindens	species	-	-	-	-	-	-	4	4
1512	Bacillota	[Clostridium] symbiosum	species	-	-	-	-	-	-	2	2
717961	Bacillota	[Eubacterium] siraeum V10Sc8a	strain	-	1	-	-	-	-	-	1
471875	Bacillota	[Ruminococcus] lactaris ATCC 29176	strain	1	-	1	-	-	-	45	47
33039	Bacillota	[Ruminococcus] torques	species	5	-	-	-	4	-	2	11
657313	Bacillota	[Ruminococcus] torques L2-14	strain	3	-	-	-	1	-	48	52
46125	Bacillota	Abiotrophia defectiva	species	20	-	-	3	5	-	4	32
592010	Bacillota	Abiotrophia defectiva ATCC 49176	strain	13	3	-	3	4	-	-	23
1817405	Bacillota	Abyssicoccus albus	species	15	4	6	19	1	1	1	47
1677857	Bacillota	Acetivibrio saccincola	species	-	-	-	1	1	-	-	2
1515	Bacillota	Acetivibrio thermocellus	species	1	-	-	-	-	-	-	1
203119	Bacillota	Acetivibrio thermocellus ATCC 27405	strain	-	-	-	-	-	-	1	1
186831	Bacillota	Acetoanaerobium	genus	-	-	-	-	-	-	1	1
2184575	Bacillota	Acetobacterium sp. KB-1	species	-	-	1	-	-	-	-	1
187327	Bacillota	Acidaminococcus intestini	species	3	-	1	-	-	-	39	43
568816	Bacillota	Acidaminococcus intestini RyC-MR95	strain	-	-	-	-	-	-	1	1
3054939	Bacillota	Aciduricibacillus chroicocephali	species	-	-	-	-	1	-	-	1
54006	Bacillota	Aedoeadaptatus ivorii	species	4	1	-	-	-	-	14	19
1055323	Bacillota	Aeribacillus	genus	-	-	-	-	-	-	1	1
33936	Bacillota	Aeribacillus pallidus	species	-	-	-	-	2	-	-	2
186827	Bacillota	Aerococcaceae	family	4	-	-	1	-	-	6	11
2053495	Bacillota	Aerococcaceae bacterium	species	-	-	-	-	-	-	1	1
1375	Bacillota	Aerococcus	genus	74	1	12	3	1	1	485	577
87541	Bacillota	Aerococcus christensenii	species	1	-	1	-	-	-	2	4
2976809	Bacillota	Aerococcus loyolae	species	3	-	-	-	-	-	106	109
2976810	Bacillota	Aerococcus mictus	species	8	-	-	-	-	-	262	270
119206	Bacillota	Aerococcus sanguinicola	species	-	-	-	-	-	-	1	1
2976812	Bacillota	Aerococcus sp. Group 1	species	2	-	-	-	-	-	35	37
3078812	Bacillota	Aerococcus tenax	species	3	-	-	-	-	-	63	66
1376	Bacillota	Aerococcus urinae	species	-	-	-	-	-	-	22	22
51665	Bacillota	Aerococcus urinaeequi	species	79	3	20	8	8	4	131	253
1377	Bacillota	Aerococcus viridans	species	67	-	3	-	1	1	12	84
39491	Bacillota	Agathobacter rectalis	species	16	2	6	3	9	2	14	52
657318	Bacillota	Agathobacter rectalis DSM 17629	strain	1	-	-	-	-	-	-	1
657317	Bacillota	Agathobacter rectalis M104/1	strain	2	-	-	-	-	-	2	4
521098	Bacillota	Alicyclobacillus acidocaldarius subsp. acidocaldarius DSM 446	strain	-	-	-	-	-	-	5	5
2853432	Bacillota	Allobaculum sp. Allo2	species	1	-	-	-	-	-	-	1
2583452	Bacillota	Amedibacterium intestinale	species	-	-	-	-	-	-	1	1
698758	Bacillota	Amphibacillus xylanus NBRC 15112	strain	1	1	-	2	-	-	-	4
3029272	Bacillota	Amygdalobacter indicium	species	3	-	12	3	1	-	1	20
39488	Bacillota	Anaerobutyricum hallii	species	6	-	-	-	-	-	27	33
165779	Bacillota	Anaerococcus	genus	264	15	7	1	-	-	1481	1768
1870984	Bacillota	Anaerococcus mediterraneensis	species	30	1	-	1	-	-	130	162
1755241	Bacillota	Anaerococcus nagyae	species	3081	385	70	23	10	-	812	4381
1287640	Bacillota	Anaerococcus obesiensis	species	103	1	2	-	-	-	910	1016
33034	Bacillota	Anaerococcus prevotii	species	2	-	-	-	-	-	3	5
525919	Bacillota	Anaerococcus prevotii DSM 20548	strain	986	26	5	4	-	-	1586	2607
3036300	Bacillota	Anaerococcus sp. Marseille-Q7828	species	863	19	2	2	3	-	2183	3072
3366812	Bacillota	Anaerococcus sp. WGS1529	species	118	2	1	-	3	-	86	210
3366809	Bacillota	Anaerococcus sp. WGS1579	species	2497	44	3	3	2	-	372	2921
3366806	Bacillota	Anaerococcus sp. WGS1596	species	154	7	2	1	-	-	123	287
33037	Bacillota	Anaerococcus vaginalis	species	107	2	2	-	2	-	563	676
3070997	Bacillota	Anaerocolumna sp. MB42-C2	species	-	1	-	-	-	-	-	1
649756	Bacillota	Anaerostipes hadrus	species	3	-	-	1	5	-	41	50
649757	Bacillota	Anaerostipes hadrus ATCC 29173 = JCM 17467	strain	-	-	-	-	1	-	2	3
143495	Bacillota	Aneurinibacillus thermoaerophilus	species	-	-	-	1	-	-	-	1
3120669	Bacillota	Anoxybacillaceae	family	-	-	-	1	1	-	4	6
150247	Bacillota	Anoxybacillus	genus	-	2	-	26	3	1	11	43
294699	Bacillota	Anoxybacillus amylolyticus	species	1	-	-	1	-	-	1	3
33934	Bacillota	Anoxybacillus flavithermus	species	-	-	-	8	1	-	3	12
491915	Bacillota	Anoxybacillus flavithermus WK1	strain	-	-	-	3	-	-	-	3
2954655	Bacillota	Anoxybacillus sp. FSL W8-1294	species	-	-	-	9	1	1	4	15
186817	Bacillota	Bacillaceae	family	4	3	-	14	55	1	11	88
2654326	Bacillota	Bacillaceae bacterium C05	species	-	1	-	-	-	-	-	1
3075127	Bacillota	Bacillaceae bacterium IKA-2	species	1	-	-	-	-	-	-	1
1385	Bacillota	Bacillales	order	36	5	-	8	51	-	19	119
91061	Bacillota	Bacilli	class	70	9	3	5	20	-	56	163
1239	Bacillota	Bacillota	phylum	495	45	17	6	20	1	708	1292
1386	Bacillota	Bacillus	genus	15	13	-	2	5	1	6	42
1392	Bacillota	Bacillus anthracis	species	1	1	1	-	-	-	-	3
1396	Bacillota	Bacillus cereus	species	3	7	-	-	-	-	-	10
86661	Bacillota	Bacillus cereus group	species group	11	8	-	-	1	1	1	22
260554	Bacillota	Bacillus halotolerans	species	1	-	-	-	-	-	-	1
1367477	Bacillota	Bacillus infantis NRRL B-14911	strain	-	-	-	-	-	-	1	1
1402	Bacillota	Bacillus licheniformis	species	-	-	-	-	-	-	1	1
1405	Bacillota	Bacillus mycoides	species	-	-	-	1	1	-	-	2
2026187	Bacillota	Bacillus pacificus	species	1	2	-	-	-	-	-	3
2026194	Bacillota	Bacillus paramycoides	species	-	1	-	-	-	-	-	1
2026186	Bacillota	Bacillus paranthracis	species	2	-	-	-	-	-	-	2
64104	Bacillota	Bacillus pseudomycoides	species	-	-	-	-	1	-	-	1
1408	Bacillota	Bacillus pumilus	species	-	-	-	-	-	-	1	1
1479	Bacillota	Bacillus smithii	species	1	-	-	-	-	-	-	1
3077585	Bacillota	Bacillus sp. DTU_2020_1000418_1_SI_GHA_SEK_038	species	-	-	-	-	1	-	-	1
2884833	Bacillota	Bacillus sp. F19	species	-	-	-	-	1	-	-	1
1705566	Bacillota	Bacillus sp. FJAT-18017	species	-	-	-	-	3	-	-	3
1581038	Bacillota	Bacillus sp. FJAT-22090	species	-	-	-	-	37	-	-	37
2760090	Bacillota	Bacillus sp. PAMC26568	species	-	-	-	2	-	-	1	3
352858	Bacillota	Bacillus sp. Y1	species	-	-	-	2	-	-	-	2
1423	Bacillota	Bacillus subtilis	species	1	-	1	-	-	-	-	2
135461	Bacillota	Bacillus subtilis subsp. subtilis	subspecies	-	1	-	-	-	-	-	1
492670	Bacillota	Bacillus velezensis	species	2	-	-	-	-	-	1	3
1890302	Bacillota	Bacillus wiedmannii	species	1	1	-	-	-	-	-	2
572511	Bacillota	Blautia	genus	1	-	-	-	2	-	15	18
1912897	Bacillota	Blautia argi	species	-	-	-	-	-	-	1	1
1532	Bacillota	Blautia coccoides	species	-	-	-	-	-	-	4	4
89014	Bacillota	Blautia luti	species	-	-	-	-	-	-	11	11
40520	Bacillota	Blautia obeum	species	-	-	-	-	-	-	2	2
657314	Bacillota	Blautia obeum A2-162	strain	5	-	-	-	-	-	2	7
411459	Bacillota	Blautia obeum ATCC 29174	strain	2	-	-	-	-	-	21	23
2479767	Bacillota	Blautia sp. SC05B48	species	-	-	-	-	-	-	9	9
418240	Bacillota	Blautia wexlerae	species	3	-	2	-	10	-	94	109
1121115	Bacillota	Blautia wexlerae DSM 19850	strain	1	-	-	-	1	1	6	9
2756	Bacillota	Brochothrix thermosphacta	species	90	1	7	10	2	1	61	172
1121126	Bacillota	Brochothrix thermosphacta DSM 20171 = FSL F6-1036	strain	1	-	-	-	-	-	-	1
3241172	Bacillota	Bulleidia sp. 10714-15	species	6	-	-	-	2	-	2	10
2806552	Bacillota	Bulleidia sp. zg-1006	species	2	-	-	-	-	-	2	4
245012	Bacillota	butyrate-producing bacterium SM4/1	species	-	-	-	-	-	-	1	1
245014	Bacillota	butyrate-producing bacterium SS3/4	species	-	-	-	-	-	-	6	6
986075	Bacillota	Caldalkalibacillus thermarum TA2.A1	strain	4	49	3	1	2	-	1	60
35841	Bacillota	Caldibacillus thermoamylovorans	species	-	-	-	1	-	-	1	2
44000	Bacillota	Caldicellulosiruptor	genus	-	-	-	-	-	1	-	1
301953	Bacillota	Caldicellulosiruptor acetigenus	species	-	-	-	1	-	-	1	2
996558	Bacillota	Caldifermentibacillus hisashii	species	2	2	-	5	3	-	12	24
3029174	Bacillota	Caloramator sp. Dgby_cultured_2	species	-	-	-	5	-	-	-	5
2838508	Bacillota	Candidatus Borkfalkia faecavium	species	-	-	-	1	-	-	-	1
2838581	Bacillota	Candidatus Faecalibacterium intestinigallinarum	species	-	-	-	-	-	1	1	2
2840815	Bacillota	Candidatus Fimenecus excrementavium	species	-	-	-	-	-	-	1	1
2838610	Bacillota	Candidatus Gemmiger excrementipullorum	species	-	-	-	2	-	-	-	2
2840886	Bacillota	Candidatus Onthousia faecigallinarum	species	-	-	-	-	-	-	2	2
3048880	Bacillota	Candidatus Scatomonas sp.	species	1	-	-	-	-	-	-	1
3030016	Bacillota	Caproicibacterium argilliputei	species	-	-	-	-	-	-	2	2
2994078	Bacillota	Caproicibacterium sp. BJN0003	species	-	-	-	-	-	-	1	1
3030017	Bacillota	Caproiciproducens sp. CPB-2	species	-	-	-	-	-	-	1	1
186828	Bacillota	Carnobacteriaceae	family	-	-	-	-	41	-	-	41
2821731	Bacillota	Carnobacteriaceae bacterium zg-C25	species	-	-	-	-	1	-	1	2
2747	Bacillota	Carnobacterium	genus	1	-	-	-	1	-	1	3
2748	Bacillota	Carnobacterium divergens	species	6	1	-	-	-	-	-	7
1266845	Bacillota	Carnobacterium inhibens subsp. gilichinskyi	subspecies	4	-	-	-	-	-	1	5
2751	Bacillota	Carnobacterium maltaromaticum	species	3	-	-	-	3	-	-	6
208596	Bacillota	Carnobacterium sp. 17-4	species	-	-	-	-	4	-	-	4
2800128	Bacillota	Carnobacterium sp. CS13	species	1	-	-	-	1	-	-	2
174587	Bacillota	Carnobacterium viridans	species	2	-	-	-	10	-	2	14
186818	Bacillota	Caryophanaceae	family	-	-	-	-	1	-	-	1
2478954	Bacillota	Catenibacterium sp. co_0103	species	2	-	-	1	-	1	2	6
2054177	Bacillota	Christensenellaceae bacterium	species	-	-	-	2	-	-	2	4
1441723	Bacillota	Chryseomicrobium aureum	species	1	-	-	-	1	-	-	2
3028070	Bacillota	Claveliimonas bilis	species	-	-	-	1	-	-	-	1
186801	Bacillota	Clostridia	class	46	5	1	6	6	1	202	267
3141186	Bacillota	Clostridia bacterium i40-0019-1A8	species	-	-	-	-	-	-	1	1
1697784	Bacillota	Clostridia bacterium UC5.1-1D4	species	-	-	-	-	-	-	1	1
31979	Bacillota	Clostridiaceae	family	-	-	-	3	-	-	-	3
2082193	Bacillota	Clostridiaceae bacterium 14S0207	species	-	-	-	8	7	-	-	15
2830659	Bacillota	Clostridiaceae bacterium Marseille-Q4149	species	1	-	-	-	-	-	-	1
1898207	Bacillota	Clostridiales bacterium	species	3	-	-	-	-	-	1	4
2109688	Bacillota	Clostridiales bacterium CCNA10	species	-	-	-	-	-	1	2	3
699240	Bacillota	Clostridiales genomosp. BVAB1	species	7	-	-	-	-	-	8	15
1496	Bacillota	Clostridioides difficile	species	10	-	-	1	-	-	18	29
1485	Bacillota	Clostridium	genus	5	6	-	-	-	-	2	13
29341	Bacillota	Clostridium argentinense	species	1	2	-	-	-	-	-	3
1520	Bacillota	Clostridium beijerinckii	species	2	1	-	-	-	-	1	4
1216932	Bacillota	Clostridium bornimense	species	1	-	-	2	-	-	-	3
1491	Bacillota	Clostridium botulinum	species	-	1	-	-	-	-	-	1
1529	Bacillota	Clostridium cadaveris	species	-	1	-	-	-	-	-	1
536227	Bacillota	Clostridium carboxidivorans P7	strain	1	-	-	-	-	-	-	1
1494	Bacillota	Clostridium cochlearium	species	-	-	-	-	3	-	-	3
1499683	Bacillota	Clostridium culturomicium	species	-	2	-	-	-	-	-	2
36839	Bacillota	Clostridium felsineum	species	1	1	-	-	-	-	-	2
704125	Bacillota	Clostridium gelidum	species	1	-	-	-	-	-	1	2
36845	Bacillota	Clostridium intestinale	species	-	-	-	-	-	-	1	1
2320868	Bacillota	Clostridium manihotivorum	species	1	-	-	1	-	-	-	2
386415	Bacillota	Clostridium novyi NT	strain	-	-	-	-	1	-	-	1
1502	Bacillota	Clostridium perfringens	species	22	1	-	-	5	-	3	31
37763	Bacillota	Clostridium perfringens A	no rank	1	-	-	-	1	-	1	3
169679	Bacillota	Clostridium saccharobutylicum	species	1	-	-	-	-	-	-	1
36745	Bacillota	Clostridium saccharoperbutylacetonicum	species	1	-	-	-	-	-	1	2
1504	Bacillota	Clostridium septicum	species	-	-	-	4	-	-	-	4
3064705	Bacillota	Clostridium sp. JS66	species	-	-	-	-	-	-	1	1
411486	Bacillota	Clostridium sp. M62/1	species	2	1	-	-	-	-	-	3
1702238	Bacillota	Clostridium sp. MF28	species	1	-	-	-	-	-	-	1
3070681	Bacillota	Clostridium sp. OS1-26	species	-	11	-	-	-	-	-	11
1042156	Bacillota	Clostridium sp. SY8519	species	-	-	-	-	-	-	1	1
360422	Bacillota	Clostridium tagluense	species	-	1	1	-	-	-	-	2
1513	Bacillota	Clostridium tetani	species	-	-	-	3	15	1	-	19
1231072	Bacillota	Clostridium tetani 12124569	strain	-	-	-	-	-	1	-	1
1716543	Bacillota	Clostridium thermarum	species	-	-	-	1	-	-	-	1
84032	Bacillota	Clostridium thermosuccinogenes	species	-	-	-	2	-	-	-	2
392416	Bacillota	Companilactobacillus crustorum	species	-	-	-	-	-	-	1	1
2810280	Bacillota	Coprobacillaceae	family	-	-	-	-	-	1	1	2
410072	Bacillota	Coprococcus comes	species	5	-	-	-	1	1	19	26
1870993	Bacillota	Coprococcus phoceensis	species	1	-	-	-	-	-	-	1
751585	Bacillota	Coprococcus sp. ART55/1	species	1	-	1	-	2	-	-	4
665099	Bacillota	Cytobacillus oceanisediminis	species	-	-	-	-	1	-	-	1
82801	Bacillota	Desemzia incerta	species	2	-	3	1	3452	-	1	3459
49338	Bacillota	Desulfitobacterium hafniense	species	1	-	-	-	-	-	-	1
1833852	Bacillota	Desulforamulus ferrireducens	species	-	-	-	1	-	-	-	1
868595	Bacillota	Desulfotomaculum nigrificans CO-1-SRB	strain	-	-	-	-	1	-	-	1
2582419	Bacillota	Dialister hominis	species	-	-	-	1	-	-	-	1
39950	Bacillota	Dialister pneumosintes	species	7	-	-	-	-	-	-	7
308994	Bacillota	Dialister propionicifaciens	species	-	-	-	-	-	-	2	2
487173	Bacillota	Dialister succinatiphilus	species	-	-	-	-	-	-	2	2
29393	Bacillota	Dolosigranulum	genus	78	-	1	-	2	-	296	377
29394	Bacillota	Dolosigranulum pigrum	species	397	8	-	5	3	-	1687	2100
3110288	Bacillota	Dolosigranulum savutiense	species	10	-	-	-	-	-	22	32
39486	Bacillota	Dorea formicigenerans	species	2	-	-	-	-	-	36	38
88431	Bacillota	Dorea longicatena	species	8	-	-	-	-	-	103	111
2830675	Bacillota	Dysosmobacter sp. Marseille-Q4140	species	-	-	-	-	-	-	1	1
2093857	Bacillota	Dysosmobacter welbionis	species	-	-	-	-	-	-	1	1
3114296	Bacillota	Emergencia sp. JLR.KK010	species	-	-	-	-	-	-	1	1
208479	Bacillota	Enterocloster bolteae	species	-	-	-	-	-	-	1	1
81852	Bacillota	Enterococcaceae	family	-	-	-	1	-	-	3	4
1350	Bacillota	Enterococcus	genus	18	3	3	20	5	1	60	110
37734	Bacillota	Enterococcus casseliflavus	species	4	-	1	10	3	-	31	49
44008	Bacillota	Enterococcus cecorum	species	11	10	1	696	232	4	91	1045
319970	Bacillota	Enterococcus devriesei	species	-	-	-	-	-	-	3	3
53345	Bacillota	Enterococcus durans	species	3	-	-	-	-	-	1	4
1351	Bacillota	Enterococcus faecalis	species	215	2	4	9	5	-	327	562
1352	Bacillota	Enterococcus faecium	species	6	1	2	-	2	-	14	25
160453	Bacillota	Enterococcus gilvus	species	1	-	-	-	-	-	1	2
2839759	Bacillota	Enterococcus innesii	species	-	-	-	1	-	-	-	1
246144	Bacillota	Enterococcus italicus	species	-	-	-	-	-	-	1	1
357441	Bacillota	Enterococcus lactis	species	-	-	-	-	-	-	1	1
1814218	Bacillota	Enterococcus saccharolyticus subsp. saccharolyticus	subspecies	1	-	-	-	-	-	-	1
1834192	Bacillota	Enterococcus sp. 9D6_DIV0238	species	1	-	-	-	-	-	-	1
2057791	Bacillota	Enterococcus sp. CR-Ec1	species	-	-	-	1	-	-	-	1
3050383	Bacillota	Enterococcus sp. FZMF	species	-	-	-	-	-	-	1	1
2929157	Bacillota	Erysipelothrix amsterdamensis	species	-	-	-	-	-	-	2	2
1648	Bacillota	Erysipelothrix rhusiopathiae	species	4	2	-	-	-	-	3	9
2049044	Bacillota	Erysipelotrichaceae bacterium	species	-	-	1	-	-	-	-	1
3027452	Bacillota	Erysipelotrichaceae bacterium ASTB_g	species	2	-	-	-	-	-	-	2
2109692	Bacillota	Erysipelotrichaceae bacterium GAM147	species	1	-	-	-	1	-	3	5
526525	Bacillota	Erysipelotrichales	order	2	-	-	-	1	-	7	10
253239	Bacillota	Ethanoligenens harbinense	species	-	-	-	11	1	-	-	12
186802	Bacillota	Eubacteriales	order	-	-	-	6	-	-	12	18
3039678	Bacillota	Eubacteriales bacterium mix99	species	-	-	-	5	-	-	1	6
543314	Bacillota	Eubacteriales Family XIII. Incertae Sedis	family	-	-	-	-	-	-	1	1
1730	Bacillota	Eubacterium	genus	1	-	-	-	-	-	-	1
53442	Bacillota	Eubacterium callanderi	species	-	-	-	-	-	-	3	3
888721	Bacillota	Eubacterium minutum ATCC 700079	strain	3	-	-	1	1	-	-	5
39490	Bacillota	Eubacterium ramulus	species	2	-	-	-	1	-	15	18
888727	Bacillota	Eubacterium sulci ATCC 35585	strain	9	-	1	1	-	-	3	14
39496	Bacillota	Eubacterium ventriosum	species	-	-	-	-	-	-	2	2
33986	Bacillota	Exiguobacterium	genus	176	3	5	1	-	-	29	214
41170	Bacillota	Exiguobacterium acetylicum	species	49	1	2	-	1	-	5	58
1428684	Bacillota	Exiguobacterium alkaliphilum	species	6	-	-	-	-	-	-	6
518693	Bacillota	Exiguobacterium arabatum	species	2	-	-	-	-	-	-	2
33987	Bacillota	Exiguobacterium aurantiacum	species	43	-	-	-	-	-	-	43
340146	Bacillota	Exiguobacterium mexicanum	species	26	-	1	-	2	-	-	29
307643	Bacillota	Exiguobacterium profundum	species	5	-	-	-	-	-	-	5
262543	Bacillota	Exiguobacterium sibiricum 255-15	strain	2	-	1	-	-	-	-	3
3112419	Bacillota	Exiguobacterium sp. 9-2	species	30	-	1	1	-	1	8	41
360911	Bacillota	Exiguobacterium sp. AT1b	species	4	-	-	-	-	-	-	4
2735868	Bacillota	Exiguobacterium sp. Helios	species	2	-	-	-	-	1	-	3
1399115	Bacillota	Exiguobacterium sp. MH3	species	5	-	-	-	-	-	2	7
2051906	Bacillota	Exiguobacterium sp. N4-1P	species	1	-	-	-	-	-	-	1
2783796	Bacillota	Exiguobacterium sp. PBE	species	-	-	1	-	-	-	-	1
2829816	Bacillota	Exiguobacterium sp. PFWT01	species	3	-	-	-	-	-	-	3
1389960	Bacillota	Exiguobacterium sp. S3-2	species	1	-	-	-	-	-	-	1
1849031	Bacillota	Exiguobacterium sp. U13-1	species	2	-	-	-	-	-	1	3
1224749	Bacillota	Exiguobacterium sp. ZWU0009	species	-	-	1	-	-	-	4	5
169177	Bacillota	Exiguobacterium undae	species	-	-	-	-	-	6	-	6
1582879	Bacillota	Ezakiella	genus	-	-	-	-	-	-	5	5
46507	Bacillota	Ezakiella coagulans	species	95	2	4	-	-	-	332	433
1852374	Bacillota	Ezakiella massiliensis	species	12	-	2	-	-	-	42	56
178214	Bacillota	Facklamia hominis	species	253	9	4	1	-	-	206	473
1982626	Bacillota	Faecalibacillus intestinalis	species	1	-	-	-	-	-	1	2
216851	Bacillota	Faecalibacterium	genus	9	-	1	1	-	-	157	168
411483	Bacillota	Faecalibacterium duncaniae	species	-	-	-	-	-	-	10	10
853	Bacillota	Faecalibacterium prausnitzii	species	6	-	2	-	1	-	30	39
657322	Bacillota	Faecalibacterium prausnitzii SL3/3	strain	1	-	-	-	-	-	1	2
3141184	Bacillota	Faecalibacterium sp. i21-0019-B1	species	-	1	-	-	-	-	3	4
2929490	Bacillota	Faecalibacterium sp. I2-3-92	species	-	-	-	-	-	-	5	5
2929492	Bacillota	Faecalibacterium sp. I3-3-33	species	1	-	-	-	-	-	2	3
2929494	Bacillota	Faecalibacterium sp. I4-1-79	species	-	-	-	-	-	-	1	1
2929488	Bacillota	Faecalibacterium sp. IP-1-18	species	-	-	-	-	1	-	-	1
2929489	Bacillota	Faecalibacterium sp. IP-3-29	species	-	-	-	-	-	-	5	5
3030638	Bacillota	Faecalibacterium taiwanense	species	1	-	-	-	-	-	1	2
2823316	Bacillota	Faecalicatena sp. Marseille-Q4148	species	1	-	-	-	-	-	1	2
1912855	Bacillota	Faecalimonas umbilicata	species	-	-	-	-	1	-	-	1
236753	Bacillota	Fastidiosipila sanguinis	species	7	-	1	-	1	1	140	150
1686313	Bacillota	Fenollaria	genus	-	-	-	-	-	-	3	3
938288	Bacillota	Fenollaria massiliensis	species	7	-	1	-	-	-	10	18
2811778	Bacillota	Fenollaria sporofastidiosus	species	2	-	-	-	-	-	25	27
2980026	Bacillota	Fervidibacillus albus	species	-	-	1	-	-	-	-	1
2980027	Bacillota	Fervidibacillus halotolerans	species	-	-	-	-	-	-	1	1
255247	Bacillota	Fictibacillus arsenicus	species	1	-	-	-	-	-	-	1
143361	Bacillota	Filifactor alocis	species	-	-	-	-	-	-	1	1
546269	Bacillota	Filifactor alocis ATCC 35896	strain	24	-	-	3	1	-	17	45
1260	Bacillota	Finegoldia magna	species	4318	104	30	7	20	1	2676	7156
334413	Bacillota	Finegoldia magna ATCC 29328	strain	2	-	-	-	-	-	-	2
1378168	Bacillota	Firmicutes bacterium ASF500	species	1	-	-	-	-	-	-	1
292800	Bacillota	Flavonifractor plautii	species	1	-	-	-	-	-	5	6
2610895	Bacillota	Flintibacter sp. KGMB00164	species	-	-	-	-	-	-	2	2
1625	Bacillota	Fructilactobacillus sanfranciscensis	species	4	-	-	-	-	-	1	5
2969821	Bacillota	Fundicoccus culcitae	species	1	-	-	-	-	-	1	2
1378	Bacillota	Gemella	genus	4	-	-	-	1	-	2	7
1379	Bacillota	Gemella haemolysans	species	91	3	30	6	105	1	27	263
29391	Bacillota	Gemella morbillorum	species	48	1	6	4	12	-	4	75
84135	Bacillota	Gemella sanguinis	species	40	1	1	4	9	-	3	58
2840371	Bacillota	Gemella sp. zg-570	species	-	-	-	-	-	-	2	2
129337	Bacillota	Geobacillus	genus	5	-	-	6	-	-	10	21
1921421	Bacillota	Geobacillus genomosp. 3	species	-	-	-	1	-	-	1	2
1629723	Bacillota	Geobacillus sp. 12AMOR1	species	-	-	-	-	-	-	1	1
1963025	Bacillota	Geobacillus sp. 46C-IIa	species	-	-	-	1	-	-	-	1
1422	Bacillota	Geobacillus stearothermophilus	species	-	-	-	3	1	-	3	7
1505648	Bacillota	Geobacillus thermoleovorans group	species group	-	-	-	1	-	-	3	4
1424294	Bacillota	Geosporobacter ferrireducens	species	-	-	-	-	1	-	-	1
13075	Bacillota	Globicatella	genus	3	-	-	-	1	-	4	8
13076	Bacillota	Globicatella sanguinis	species	2	-	-	-	1	-	3	6
2885764	Bacillota	Globicatella sp. PHS-GS-PNBC-21-1553	species	5	3	-	-	-	1	5	14
2932255	Bacillota	Gracilibacillus salinarum	species	-	-	-	-	1	-	-	1
46124	Bacillota	Granulicatella adiacens	species	127	8	2	35	36	-	5	213
638301	Bacillota	Granulicatella adiacens ATCC 49175	strain	2	-	-	-	1	-	-	3
137732	Bacillota	Granulicatella elegans	species	20	2	2	1	31	-	4	60
86665	Bacillota	Halalkalibacterium halodurans	species	-	-	-	-	-	-	1	1
2932258	Bacillota	Halobacillus shinanisalinarum	species	-	-	-	-	2	-	-	2
40091	Bacillota	Helcococcus kunzii	species	11	3	-	-	1	-	4	19
72026	Bacillota	Helcococcus ovis	species	1	-	-	-	-	-	-	1
2837504	Bacillota	Heyndrickxia	genus	4	1	-	22	22	-	6	55
1398	Bacillota	Heyndrickxia coagulans	species	3	1	-	17	19	-	5	45
941639	Bacillota	Heyndrickxia coagulans 2-6	strain	-	-	-	1	1	-	-	2
1468449	Bacillota	Holdemania massiliensis	species	-	-	-	-	-	-	2	2
2866627	Bacillota	Hydrogenibacillus sp. N12	species	4	-	-	-	-	-	-	4
89093	Bacillota	Ignavigranum ruoffiae	species	6	1	-	-	-	-	2	9
261299	Bacillota	Intestinibacter bartlettii	species	1	-	-	-	-	-	-	1
1297617	Bacillota	Intestinimonas butyriciproducens	species	-	-	-	-	-	-	1	1
1470540	Bacillota	Jeotgalibaca	genus	-	-	-	-	2	-	1	3
708126	Bacillota	Jeotgalibaca dankookensis	species	-	-	9	-	-	-	-	9
1868793	Bacillota	Jeotgalibaca porci	species	1	-	-	-	2	1	-	4
1508404	Bacillota	Jeotgalibacillus malaysiensis	species	-	-	-	-	3	-	-	3
946435	Bacillota	Jeotgalicoccus sp. ATCC 8456	species	10	-	-	11	-	-	-	21
2708346	Bacillota	Jeotgalicoccus sp. WY2	species	11	1	32	6	-	2	1	53
1278232	Bacillota	Keratinibaculum paraultunense	species	4	-	-	-	-	-	4	8
1649	Bacillota	Kurthia	genus	2	1	-	-	3	-	-	6
33946	Bacillota	Kurthia gibsonii	species	-	-	-	-	2	-	-	2
1650	Bacillota	Kurthia zopfii	species	1	-	-	-	1	-	-	2
37482	Bacillota	Laceyella sacchari	species	-	-	-	-	-	-	1	1
1164882	Bacillota	Lachnoanaerobaculum	genus	6	1	-	-	1	-	-	8
2490855	Bacillota	Lachnoanaerobaculum gingivalis	species	31	-	-	2	7	-	1	41
617123	Bacillota	Lachnoanaerobaculum umeaense	species	14	-	-	-	-	-	-	14
39485	Bacillota	Lachnospira eligens	species	1	-	-	-	-	1	-	2
186803	Bacillota	Lachnospiraceae	family	20	1	2	2	3	4	113	145
1898203	Bacillota	Lachnospiraceae bacterium	species	5	-	-	1	-	-	42	48
2109691	Bacillota	Lachnospiraceae bacterium GAM79	species	3	2	3	-	1	-	3	12
712982	Bacillota	Lachnospiraceae bacterium oral taxon 096	species	49	-	1	-	1	-	3	54
712991	Bacillota	Lachnospiraceae bacterium oral taxon 500	species	12	2	-	1	7	-	2	24
84030	Bacillota	Lacrimispora saccharolytica	species	-	1	-	-	-	-	-	1
3375704	Bacillota	Lacrimispora sp. HJ-01	species	-	-	-	-	-	-	1	1
3111456	Bacillota	Lacrimispora sp. JR3	species	-	-	-	-	1	-	-	1
384636	Bacillota	Lacrimispora xylanisolvens	species	1	-	-	-	-	-	-	1
2759736	Bacillota	Lacticaseibacillus	genus	1	-	-	-	-	-	5	6
1597	Bacillota	Lacticaseibacillus paracasei	species	6	1	1	-	3	-	20	31
47714	Bacillota	Lacticaseibacillus paracasei subsp. paracasei	subspecies	-	-	-	-	-	-	1	1
537973	Bacillota	Lacticaseibacillus paracasei subsp. paracasei 8700:2	strain	-	-	-	-	-	-	3	3
47715	Bacillota	Lacticaseibacillus rhamnosus	species	3	-	-	-	-	-	236	239
2767842	Bacillota	Lactiplantibacillus	genus	2	-	-	-	-	-	2	4
1589	Bacillota	Lactiplantibacillus pentosus	species	1	-	-	-	-	-	1	2
1590	Bacillota	Lactiplantibacillus plantarum	species	7	-	-	1	-	-	39	47
33958	Bacillota	Lactobacillaceae	family	18	1	6	1	1	-	205	232
186826	Bacillota	Lactobacillales	order	70	3	6	3	17	2	95	196
1578	Bacillota	Lactobacillus	genus	43	1	3	5	-	1	2860	2913
1579	Bacillota	Lactobacillus acidophilus	species	1	-	1	-	-	-	4	6
1604	Bacillota	Lactobacillus amylovorus	species	3	-	3	-	1	-	2	9
695560	Bacillota	Lactobacillus amylovorus GRL 1112	strain	-	-	-	-	-	-	3	3
303541	Bacillota	Lactobacillus apis	species	-	-	-	-	-	-	1	1
47770	Bacillota	Lactobacillus crispatus	species	205	3	6	48	7	2	630	901
1584	Bacillota	Lactobacillus delbrueckii	species	44	1	2	12	1	-	107	167
1585	Bacillota	Lactobacillus delbrueckii subsp. bulgaricus	subspecies	15	-	-	1	-	-	23	39
29397	Bacillota	Lactobacillus delbrueckii subsp. lactis	subspecies	7	-	1	-	1	-	6	15
1596	Bacillota	Lactobacillus gasseri	species	3	-	1	-	-	-	160	164
1380360	Bacillota	Lactobacillus gasseri DSM 14869	strain	-	-	-	-	-	-	2	2
1587	Bacillota	Lactobacillus helveticus	species	6	4	2	-	-	-	45	57
585520	Bacillota	Lactobacillus helveticus DSM 20075 = CGMCC 1.1877	strain	-	-	-	-	-	-	1	1
767462	Bacillota	Lactobacillus helveticus H10	strain	-	-	-	-	-	-	1	1
147802	Bacillota	Lactobacillus iners	species	189	1	11	3	-	1	3	208
151781	Bacillota	Lactobacillus intestinalis	species	3	-	-	-	-	-	-	3
2993455	Bacillota	Lactobacillus isalae	species	-	-	-	-	-	-	1	1
109790	Bacillota	Lactobacillus jensenii	species	3	-	6	-	-	-	-	9
33959	Bacillota	Lactobacillus johnsonii	species	4	-	1	3	-	-	5	13
1037411	Bacillota	Lactobacillus johnsonii pf01	strain	-	-	-	-	-	-	1	1
267818	Bacillota	Lactobacillus kefiranofaciens	species	-	1	-	-	-	-	33	34
190906	Bacillota	Lactobacillus kefiranofaciens subsp. kefirgranum	subspecies	-	-	-	-	-	-	2	2
2107999	Bacillota	Lactobacillus paragasseri	species	4	1	-	1	-	-	705	711
525326	Bacillota	Lactobacillus paragasseri JV-V03	strain	-	-	-	-	-	-	4	4
2879107	Bacillota	Lactobacillus sp. IBH004	species	1	-	-	-	2	-	-	3
2690380	Bacillota	Lactobacillus sp. JM1	species	-	-	-	-	-	-	1	1
227945	Bacillota	Lactobacillus ultunensis	species	8	-	-	2	-	-	11	21
1357	Bacillota	Lactococcus	genus	36	1	4	1	2	-	38	82
2749961	Bacillota	Lactococcus carnosus	species	4	-	-	1	-	-	3	8
1359	Bacillota	Lactococcus cremoris	species	41	1	1	-	-	-	42	85
1363	Bacillota	Lactococcus garvieae	species	-	-	-	-	1	-	-	1
1358	Bacillota	Lactococcus lactis	species	39	4	3	2	2	-	96	146
1360	Bacillota	Lactococcus lactis subsp. lactis	subspecies	6	-	1	-	-	-	8	15
44688	Bacillota	Lactococcus lactis subsp. lactis bv. diacetylactis	no rank	-	-	-	-	-	-	1	1
2749962	Bacillota	Lactococcus paracarnosus	species	-	-	-	-	-	-	8	8
1940789	Bacillota	Lactococcus petauri	species	-	-	-	-	-	-	1	1
297352	Bacillota	Lactococcus piscium MKFS47	strain	4	-	-	-	-	-	4	8
1366	Bacillota	Lactococcus raffinolactis	species	7	-	4	-	-	-	11	22
44273	Bacillota	Lactococcus sp.	species	2	-	1	-	1	-	3	7
1151742	Bacillota	Lactococcus taiwanensis	species	1	-	-	-	-	-	1	2
51664	Bacillota	Lapidilactobacillus dextrinicus	species	1	-	-	-	-	-	-	1
2767885	Bacillota	Latilactobacillus	genus	2	-	-	-	1	-	-	3
28038	Bacillota	Latilactobacillus curvatus	species	31	-	1	2	-	1	1	36
1599	Bacillota	Latilactobacillus sakei	species	54	-	20	2	3	-	38	117
2108523	Bacillota	Lawsonibacter asaccharolyticus	species	-	-	-	-	-	-	1	1
1472767	Bacillota	Lentibacillus amyloliquefaciens	species	1	-	-	1	-	-	-	2
1581	Bacillota	Lentilactobacillus buchneri	species	-	-	-	-	-	-	3	3
152331	Bacillota	Lentilactobacillus parabuchneri	species	-	-	-	-	-	-	2	2
1243	Bacillota	Leuconostoc	genus	9	-	4	1	-	-	13	27
1252	Bacillota	Leuconostoc carnosum	species	26	-	-	-	-	-	18	44
1229758	Bacillota	Leuconostoc carnosum JB16	strain	1	-	-	-	-	-	-	1
33964	Bacillota	Leuconostoc citreum	species	2	-	-	-	-	-	7	9
2766470	Bacillota	Leuconostoc falkenbergense	species	1	-	-	-	-	-	3	4
115778	Bacillota	Leuconostoc gasicomitatum	species	-	-	5	-	-	-	7	12
1244	Bacillota	Leuconostoc gelidum	species	1	-	-	-	-	-	2	3
3016637	Bacillota	Leuconostoc gelidum group	species group	-	-	-	-	-	-	3	3
1246	Bacillota	Leuconostoc lactis	species	-	-	6	-	1	-	-	7
1245	Bacillota	Leuconostoc mesenteroides	species	22	2	3	5	2	-	16	50
33968	Bacillota	Leuconostoc pseudomesenteroides	species	1	-	-	1	1	-	-	3
2767886	Bacillota	Levilactobacillus	genus	-	-	-	-	-	-	1	1
1580	Bacillota	Levilactobacillus brevis	species	1	-	-	-	-	-	3	4
380393	Bacillota	Levilactobacillus namurensis	species	-	-	-	-	-	-	2	2
2767887	Bacillota	Ligilactobacillus	genus	-	-	-	1	-	-	-	1
89059	Bacillota	Ligilactobacillus acidipiscis	species	-	-	-	-	-	-	1	1
1601	Bacillota	Ligilactobacillus agilis	species	3	1	-	1	-	-	1	6
1605	Bacillota	Ligilactobacillus animalis	species	3	-	-	-	-	-	-	3
1606	Bacillota	Ligilactobacillus aviarius	species	2	-	-	-	-	1	-	3
1622	Bacillota	Ligilactobacillus murinus	species	-	-	-	6	1	-	1	8
1624	Bacillota	Ligilactobacillus salivarius	species	12	2	-	-	-	-	15	29
2742598	Bacillota	Limosilactobacillus	genus	4	-	-	-	-	-	71	75
1613	Bacillota	Limosilactobacillus fermentum	species	5	-	-	-	-	-	182	187
1381124	Bacillota	Limosilactobacillus fermentum 3872	strain	-	-	-	-	-	-	1	1
104955	Bacillota	Limosilactobacillus frumenti	species	-	-	-	-	-	-	1	1
227942	Bacillota	Limosilactobacillus gastricus	species	-	-	-	-	-	-	1	1
97478	Bacillota	Limosilactobacillus mucosae	species	-	-	-	1	-	-	1	2
1632	Bacillota	Limosilactobacillus oris	species	3	-	-	-	-	-	562	565
47493	Bacillota	Limosilactobacillus panis	species	-	-	-	-	-	-	6	6
35787	Bacillota	Limosilactobacillus pontis	species	-	-	-	-	-	-	2	2
2742601	Bacillota	Limosilactobacillus portuensis	species	2	-	-	1	1	-	253	257
1598	Bacillota	Limosilactobacillus reuteri	species	3	1	6	1	-	5	17	33
1633	Bacillota	Limosilactobacillus vaginalis	species	-	1	-	-	-	5	103	109
468911	Bacillota	Liquorilactobacillus hordei	species	2	-	-	-	-	-	-	2
1637	Bacillota	Listeria	genus	-	-	-	-	2	-	1	3
1639	Bacillota	Listeria monocytogenes	species	2	-	1	-	-	-	6	9
238013	Bacillota	Loigolactobacillus rennini	species	2	-	-	-	-	-	-	2
400634	Bacillota	Lysinibacillus	genus	2	17	-	-	12	-	1	32
2590012	Bacillota	Lysinibacillus agricola	species	-	-	-	-	6	-	-	6
2115968	Bacillota	Lysinibacillus capsici	species	-	-	-	-	6	-	-	6
28031	Bacillota	Lysinibacillus fusiformis	species	-	-	-	-	2	-	-	2
1470088	Bacillota	Lysinibacillus louembei	species	-	-	-	-	2	-	-	2
33935	Bacillota	Lysinibacillus macroides	species	-	-	-	-	1	-	-	1
759811	Bacillota	Lysinibacillus pakistanensis	species	-	-	-	-	1	-	-	1
436516	Bacillota	Lysinibacillus parviboronicapiens	species	-	-	-	-	1	-	-	1
3039426	Bacillota	Lysinibacillus sp. 1 U-2021	species	-	-	-	-	1	-	-	1
2169540	Bacillota	Lysinibacillus sp. 2017	species	-	-	-	-	2	-	-	2
2913506	Bacillota	Lysinibacillus sp. ACHW1.5	species	-	1	-	-	-	-	-	1
2921393	Bacillota	Lysinibacillus sp. FSL H8-0500	species	-	-	-	-	2	-	-	2
2921504	Bacillota	Lysinibacillus sp. FSL K6-4013	species	-	-	-	-	1	-	-	1
2749809	Bacillota	Lysinibacillus sp. JK80	species	-	1	-	-	-	-	-	1
2792479	Bacillota	Lysinibacillus sp. JNUCC-51	species	-	-	-	-	1	-	-	1
2929796	Bacillota	Lysinibacillus sp. PLM2	species	-	-	-	-	1	-	-	1
2070463	Bacillota	Lysinibacillus sp. SGAir0095	species	-	-	-	-	1	-	-	1
1421	Bacillota	Lysinibacillus sphaericus	species	1	8	-	-	3	-	-	12
1714840	Bacillota	Lysinibacillus telephonicus	species	-	-	-	-	1	-	-	1
1145276	Bacillota	Lysinibacillus varians	species	-	-	-	-	1	-	-	1
1855823	Bacillota	Macrococcoides canis	species	2	-	-	5	-	-	1	8
69966	Bacillota	Macrococcoides caseolyticum	species	9	-	-	-	-	-	8	17
69965	Bacillota	Macrococcus	genus	-	-	-	-	-	-	1	1
2875764	Bacillota	Macrococcus armenti	species	-	-	-	-	-	-	1	1
69967	Bacillota	Macrococcus equipercicus	species	-	-	-	1	-	-	-	1
699246	Bacillota	Mageeibacillus indolicus UPII9-5	strain	4	-	-	-	-	-	2	6
2803850	Bacillota	Mammaliicoccus	genus	2	-	-	-	-	-	-	2
150056	Bacillota	Mammaliicoccus fleurettii	species	-	-	-	-	-	-	1	1
42858	Bacillota	Mammaliicoccus lentus	species	52	3	-	-	-	-	5	60
1296	Bacillota	Mammaliicoccus sciuri	species	23	3	1	-	-	1	4	32
3034233	Bacillota	Mammaliicoccus sp. Dog046	species	1	-	-	-	-	-	-	1
643214	Bacillota	Mammaliicoccus stepanovicii	species	1	-	-	-	-	-	-	1
71237	Bacillota	Mammaliicoccus vitulinus	species	60	1	1	-	1	-	105	168
1911586	Bacillota	Marinilactibacillus sp. 15R	species	4	-	-	-	3	-	1	8
2086584	Bacillota	Massilistercora timonensis	species	-	-	-	1	-	-	-	1
33038	Bacillota	Mediterraneibacter gnavus	species	12	-	1	-	2	2	25	42
158846	Bacillota	Megamonas	genus	4	-	-	-	-	-	-	4
437897	Bacillota	Megamonas funiformis	species	1	-	-	-	-	-	-	1
158847	Bacillota	Megamonas hypermegale	species	-	1	-	-	-	-	-	1
906	Bacillota	Megasphaera	genus	-	-	-	-	-	-	3	3
907	Bacillota	Megasphaera elsdenii	species	1	-	-	-	-	-	-	1
1232428	Bacillota	Megasphaera massiliensis	species	4	-	-	-	-	-	272	276
2144175	Bacillota	Megasphaera stantonii	species	-	-	-	-	-	1	-	1
129985	Bacillota	Mesobacillus jeotgali	species	-	-	1	-	-	-	-	1
285983	Bacillota	Mesobacillus subterraneus	species	-	-	-	-	1	-	-	1
2675233	Bacillota	Metabacillus	genus	-	1	-	2	-	-	1	4
930124	Bacillota	Metabacillus halosaccharovorans	species	-	-	-	-	-	-	5	5
152268	Bacillota	Metabacillus litoralis	species	-	-	-	2	-	-	1	3
2897333	Bacillota	Metabacillus sp. B2-18	species	1	-	-	-	-	-	2	3
1461583	Bacillota	Metalysinibacillus saudimassiliensis	species	1	-	-	-	1	-	-	2
2921416	Bacillota	Metasolibacillus sp. FSL K6-0083	species	-	-	-	-	2	-	-	2
2931922	Bacillota	Miniphocaeibacter halophilus	species	1	1	-	-	-	-	3	5
86331	Bacillota	Mogibacterium	genus	2	-	-	-	-	-	-	2
114527	Bacillota	Mogibacterium diversum	species	39	2	-	1	5	-	2	49
114528	Bacillota	Mogibacterium neglectum	species	3	-	1	-	2	-	3	9
86332	Bacillota	Mogibacterium pumilum	species	14	1	-	-	1	-	3	19
2138101	Bacillota	Moorella sp. Hama-1	species	-	-	-	-	-	-	1	1
1871024	Bacillota	Mordavella massiliensis	species	1	-	-	1	-	-	-	2
1852373	Bacillota	Murdochiella vaginalis	species	2	-	-	-	-	-	199	201
1871025	Bacillota	Ndongobacter massiliensis	species	2	-	-	-	-	-	15	17
1702287	Bacillota	Negativicoccus massiliensis	species	145	3	3	-	-	-	223	374
3048535	Bacillota	Neobacillus sp. 114	species	-	-	-	-	2	-	-	2
3047871	Bacillota	Neobacillus sp. DY30	species	-	-	-	-	2	-	-	2
2954672	Bacillota	Neobacillus sp. FSL H8-0543	species	-	-	-	-	1	-	-	1
3070676	Bacillota	Neobacillus sp. PS2-9	species	-	-	-	1	-	-	-	1
3070679	Bacillota	Neobacillus sp. PS3-40	species	-	-	-	-	6	-	-	6
2837506	Bacillota	Niallia	genus	1	-	-	-	-	-	-	1
1397	Bacillota	Niallia circulans	species	1	-	-	-	-	-	-	1
3237105	Bacillota	Niallia sp. JL1B1071	species	-	-	-	1	-	-	-	1
2912824	Bacillota	Niallia sp. Man26	species	-	-	1	-	-	-	-	1
2499688	Bacillota	Niallia taxi	species	-	-	-	-	1	-	-	1
489910	Bacillota	Nosocomiicoccus ampullae	species	5	-	1	16	-	1	78	101
1471761	Bacillota	Novibacillus thermophilus	species	-	-	1	1	1	-	2	5
182709	Bacillota	Oceanobacillus	genus	-	1	-	-	2	-	-	3
2954507	Bacillota	Oceanobacillus sp. FSL H7-0719	species	1	1	-	-	1	-	-	3
2954748	Bacillota	Oceanobacillus sp. FSL K6-2867	species	-	-	-	-	5	-	-	5
2921503	Bacillota	Oceanobacillus sp. FSL K6-3682	species	1	-	-	-	-	-	-	1
2052660	Bacillota	Oceanobacillus zhaokaii	species	-	-	-	-	2	-	-	2
1247	Bacillota	Oenococcus oeni	species	-	-	-	-	-	-	1	1
3231488	Bacillota	Ornithinibacillus sp. 4-3	species	-	-	-	-	-	-	1	1
2921616	Bacillota	Ornithinibacillus sp. FSL M8-0202	species	-	-	-	-	4	-	1	5
216572	Bacillota	Oscillospiraceae	family	6	-	-	2	3	1	27	39
2485925	Bacillota	Oscillospiraceae bacterium	species	13	1	2	4	-	1	74	95
3108502	Bacillota	Oscillospiraceae bacterium MB08-C2-2	species	-	-	1	-	-	-	-	1
3079882	Bacillota	Oscillospiraceae bacterium NTUH-002-81	species	-	-	-	-	-	-	2	2
186822	Bacillota	Paenibacillaceae	family	1	-	-	-	-	-	-	1
44249	Bacillota	Paenibacillus	genus	1	-	-	2	-	-	1	4
1616788	Bacillota	Paenibacillus bovis	species	1	-	-	-	-	-	-	1
1763538	Bacillota	Paenibacillus crassostreae	species	-	-	-	-	1	-	-	1
539262	Bacillota	Paenibacillus hunanensis	species	1	-	-	-	-	-	-	1
3242193	Bacillota	Paenibacillus pedocola	species	-	-	-	1	-	-	-	1
2954506	Bacillota	Paenibacillus sp. FSL H3-0469	species	1	-	-	-	-	-	-	1
2921450	Bacillota	Paenibacillus sp. FSL K6-0276	species	-	-	-	-	-	-	1	1
2975291	Bacillota	Paenibacillus sp. FSL K6-1318	species	1	-	-	-	-	-	-	1
2954679	Bacillota	Paenibacillus sp. FSL K6-2441	species	2	-	-	-	-	-	3	5
2921677	Bacillota	Paenibacillus sp. FSL R7-0216	species	-	-	-	-	-	-	1	1
1536772	Bacillota	Paenibacillus sp. FSL R7-0273	species	1	-	-	-	-	-	-	1
2954535	Bacillota	Paenibacillus sp. FSL R7-0345	species	-	-	-	-	-	-	1	1
2810347	Bacillota	Paenibacillus tianjinensis	species	-	-	-	1	-	-	-	1
521520	Bacillota	Paenibacillus urinalis	species	1	-	-	1	-	-	-	2
417367	Bacillota	Paenisporosarcina antarctica	species	-	-	-	-	3	-	-	3
2921401	Bacillota	Paenisporosarcina sp. FSL H8-0542	species	1	-	-	-	3	-	1	5
1849822	Bacillota	Paraclostridium	genus	-	-	-	1	-	-	-	1
1505	Bacillota	Paraclostridium sordellii	species	1	-	-	5	2	-	-	8
81408	Bacillota	Parageobacillus caldoxylosilyticus	species	-	1	-	-	-	-	-	1
2916802	Bacillota	Parageobacillus sp. KH3-4	species	-	-	-	1	-	-	-	1
1426	Bacillota	Parageobacillus thermoglucosidasius	species	1	-	-	-	-	-	-	1
543311	Bacillota	Parvimonas	genus	-	-	-	-	-	-	1	1
33033	Bacillota	Parvimonas micra	species	42	3	-	2	2	1	13	63
2769485	Bacillota	Parvimonas parva	species	3	-	-	-	-	-	7	10
1254	Bacillota	Pediococcus acidilactici	species	1	-	-	-	-	-	1	2
54062	Bacillota	Pediococcus parvulus	species	1	-	-	-	-	-	-	1
1255	Bacillota	Pediococcus pentosaceus	species	-	-	-	1	-	-	1	2
365348	Bacillota	Pelosinus	genus	-	1	-	-	-	-	-	1
1192197	Bacillota	Pelosinus fermentans JBW45	strain	-	3	-	-	-	-	-	3
484770	Bacillota	Pelosinus sp. UFO1	species	-	11	1	-	-	1	-	13
89152	Bacillota	Peptacetobacter hiranonis	species	4	-	-	-	-	-	6	10
1570339	Bacillota	Peptoniphilaceae	family	80	6	-	-	-	-	64	150
3118105	Bacillota	Peptoniphilaceae bacterium AMB_02	species	4	1	-	-	-	-	-	5
162289	Bacillota	Peptoniphilus	genus	118	18	3	-	-	-	195	334
3016343	Bacillota	Peptoniphilus equinus	species	26	2	1	-	-	-	26	55
3036303	Bacillota	Peptoniphilus genitalis	species	552	30	6	3	4	-	882	1477
54005	Bacillota	Peptoniphilus harei	species	822	50	20	-	3	-	1678	2573
33031	Bacillota	Peptoniphilus lacrimalis	species	30	1	2	1	-	2	563	599
1912856	Bacillota	Peptoniphilus sp. ING2-D1G	species	1	3	-	-	-	-	1	5
2081703	Bacillota	Peptostreptococcaceae bacterium oral taxon 929	species	8	-	-	-	1	-	12	21
1261	Bacillota	Peptostreptococcus anaerobius	species	1	-	-	-	-	-	-	1
3003601	Bacillota	Peptostreptococcus equinus	species	-	-	-	-	-	-	5	5
2652282	Bacillota	Peptostreptococcus porci	species	1	-	-	-	-	-	4	5
2675229	Bacillota	Peribacillus	genus	-	-	-	-	4	-	-	4
228899	Bacillota	Peribacillus asahii	species	-	-	-	3	3	-	-	6
450367	Bacillota	Peribacillus frigoritolerans	species	5	-	-	1	2	-	1	9
1407	Bacillota	Peribacillus psychrosaccharolyticus	species	-	-	-	-	2	-	-	2
3242679	Bacillota	Peribacillus sp. RS7	species	1	-	-	-	-	-	-	1
33025	Bacillota	Phascolarctobacterium faecium	species	1	-	-	-	-	-	73	74
626940	Bacillota	Phascolarctobacterium succinatutens	species	-	-	-	-	1	-	-	1
1372	Bacillota	Planococcus	genus	5	-	-	-	-	-	-	5
414778	Bacillota	Planococcus donghaensis	species	1	-	-	-	-	-	-	1
459472	Bacillota	Planococcus glaciei	species	1	-	-	1	-	-	-	2
200991	Bacillota	Planococcus rifietoensis	species	2	-	-	-	-	-	-	2
1302659	Bacillota	Planococcus versutus	species	-	-	1	-	-	-	-	1
2800373	Bacillota	Priestia	genus	4	2	-	-	-	-	-	6
86664	Bacillota	Priestia flexa	species	1	-	1	-	6	-	2	10
1404	Bacillota	Priestia megaterium	species	7	-	-	2	2	-	1	12
2779352	Bacillota	Pseudoflavonifractor gallinarum	species	1	-	-	-	-	-	1	2
1221880	Bacillota	Psychrobacillus	genus	-	-	-	-	35	-	-	35
2283160	Bacillota	Psychrobacillus glaciei	species	-	-	-	-	13	-	-	13
2303505	Bacillota	Psychrobacillus sp. AK 1817	species	-	-	-	-	4	-	-	4
2921389	Bacillota	Psychrobacillus sp. FSL H8-0483	species	-	-	-	-	102	-	-	102
2921549	Bacillota	Psychrobacillus sp. FSL K6-2843	species	-	-	-	-	4	-	-	4
2921550	Bacillota	Psychrobacillus sp. FSL K6-4046	species	-	-	-	-	1	-	-	1
2829187	Bacillota	Psychrobacillus sp. INOP01	species	-	-	1	-	51	-	-	52
3236891	Bacillota	Psychrobacillus sp. L3	species	-	-	-	-	12	-	-	12
3236892	Bacillota	Psychrobacillus sp. L4	species	-	-	-	-	8	-	-	8
2714358	Bacillota	Pusillibacter faecalis	species	1	-	-	-	-	-	-	1
1115758	Bacillota	Romboutsia ilealis	species	4	-	-	-	-	-	1	5
841	Bacillota	Roseburia	genus	-	-	-	-	-	-	3	3
301302	Bacillota	Roseburia faecis	species	2	-	1	-	-	-	1	4
301301	Bacillota	Roseburia hominis	species	1	-	-	-	-	-	3	4
166486	Bacillota	Roseburia intestinalis	species	3	-	-	-	2	-	11	16
657315	Bacillota	Roseburia intestinalis M50/1	strain	-	-	-	-	-	-	1	1
718255	Bacillota	Roseburia intestinalis XB6B4	strain	-	-	-	-	-	-	1	1
1572656	Bacillota	Ruminococcaceae bacterium CPB6	species	-	-	-	3	-	-	2	5
1160721	Bacillota	Ruminococcus bicirculans (ex Wegman et al. 2014)	species	-	-	1	-	-	-	3	4
2564099	Bacillota	Ruminococcus bovis	species	-	-	-	-	-	-	1	1
1161942	Bacillota	Ruminococcus champanellensis	species	-	-	-	-	-	-	1	1
657323	Bacillota	Ruminococcus sp. SR1/5	species	-	-	-	-	-	-	12	12
101070	Bacillota	Rummeliibacillus pycnus	species	-	1	-	-	1	-	-	2
87458	Bacillota	Ruoffia tabacinasalis	species	5	-	-	-	1	-	2	8
1550024	Bacillota	Ruthenibacterium lactatiformans	species	1	-	-	-	-	-	-	1
2502791	Bacillota	Salicibibacter halophilus	species	1	-	-	-	-	-	-	1
407035	Bacillota	Salinicoccus halodurans	species	1	-	-	-	-	-	-	1
2816908	Bacillota	Sedimentibacter sp. zth1	species	1	-	-	-	-	-	-	1
970	Bacillota	Selenomonas	genus	11	-	1	-	-	-	-	12
135079	Bacillota	Selenomonas dianae	species	9	-	-	-	1	-	3	13
712528	Bacillota	Selenomonas sp. oral taxon 126	species	5	-	-	-	1	-	1	7
713030	Bacillota	Selenomonas sp. oral taxon 136	species	7	-	-	-	1	-	1	9
712538	Bacillota	Selenomonas sp. oral taxon 478	species	1	-	-	-	-	-	1	2
1884263	Bacillota	Selenomonas sp. oral taxon 920	species	7	-	-	1	-	-	2	10
69823	Bacillota	Selenomonas sputigena	species	43	3	-	-	8	-	6	60
546271	Bacillota	Selenomonas sputigena ATCC 35185	strain	7	-	-	-	2	-	3	12
2754044	Bacillota	Selenomonas timonae	species	3	1	-	-	-	-	-	4
2592333	Bacillota	Sellimonas caecigallum	species	-	-	-	1	-	-	-	1
2994035	Bacillota	Sellimonas catena	species	1	-	-	-	1	-	8	10
79880	Bacillota	Shouchella clausii	species	-	-	-	-	2	-	-	2
2763672	Bacillota	Simiaoa sunii	species	1	-	-	-	-	-	1	2
648800	Bacillota	Solibacillus	genus	-	-	1	12	6198	-	-	6211
2912187	Bacillota	Solibacillus daqui	species	-	-	-	-	3	-	-	3
1002809	Bacillota	Solibacillus silvestris StLB046	strain	-	-	-	-	674	-	-	674
2954511	Bacillota	Solibacillus sp. FSL H8-0523	species	-	-	-	-	2	-	-	2
2921474	Bacillota	Solibacillus sp. FSL K6-1781	species	-	-	-	-	433	-	-	433
2921639	Bacillota	Solibacillus sp. FSL R5-0449	species	-	-	-	2	116	-	-	118
2921653	Bacillota	Solibacillus sp. FSL R5-0691	species	-	-	-	2	85	-	-	87
2921707	Bacillota	Solibacillus sp. FSL W7-1472	species	-	-	-	1	690	-	-	691
2921713	Bacillota	Solibacillus sp. FSL W8-0372	species	-	-	-	-	621	-	-	621
2048654	Bacillota	Solibacillus sp. R5-41	species	-	-	-	-	4	-	-	4
102148	Bacillota	Solobacterium moorei	species	19	-	3	-	4	-	5	31
2375	Bacillota	Sporomusa	genus	-	-	-	-	1	-	-	1
1843490	Bacillota	Sporomusaceae	family	-	1	-	-	-	-	-	1
1569	Bacillota	Sporosarcina	genus	3	459	-	-	8	-	-	470
1476	Bacillota	Sporosarcina psychrophila	species	-	62	-	-	4	-	-	66
49982	Bacillota	Sporosarcina sp.	species	-	2	-	-	-	-	-	2
2921555	Bacillota	Sporosarcina sp. FSL K6-1540	species	-	21	-	-	2	-	-	23
2921556	Bacillota	Sporosarcina sp. FSL K6-2383	species	-	-	-	-	1	-	-	1
2921557	Bacillota	Sporosarcina sp. FSL K6-3508	species	-	-	-	-	2	-	-	2
2810514	Bacillota	Sporosarcina sp. Marseille-Q4063	species	-	1	-	-	1	-	2	4
2942204	Bacillota	Sporosarcina sp. Marseille-Q4943	species	-	-	-	-	2	-	-	2
2762563	Bacillota	Sporosarcina sp. resist	species	-	21	-	-	-	-	-	21
3373103	Bacillota	Sporosarcina sp. SG10008	species	-	6	-	-	1	-	-	7
1571	Bacillota	Sporosarcina ureae	species	1	-	-	-	2	-	-	3
90964	Bacillota	Staphylococcaceae	family	112	8	2	1	3	-	9	135
1279	Bacillota	Staphylococcus	genus	3601	467	50	48	238	5	403	4812
985002	Bacillota	Staphylococcus argenteus	species	1	-	-	-	-	-	1	2
29378	Bacillota	Staphylococcus arlettae	species	46	1	3	1	1	-	5	57
1280	Bacillota	Staphylococcus aureus	species	3949	146	15	14	14	2	681	4821
869816	Bacillota	Staphylococcus aureus subsp. aureus JKD6159	strain	1	-	-	-	-	-	-	1
29379	Bacillota	Staphylococcus auricularis	species	1324	19	4	3	9	-	21	1380
29388	Bacillota	Staphylococcus capitis	species	3649	1232	70	62	124	14	4379	9530
72758	Bacillota	Staphylococcus capitis subsp. capitis	subspecies	39	6	1	-	-	-	13	59
74703	Bacillota	Staphylococcus capitis subsp. urealyticus	subspecies	44	12	4	5	5	1	93	164
29380	Bacillota	Staphylococcus caprae	species	4	1	-	-	-	-	9	14
1281	Bacillota	Staphylococcus carnosus	species	41	1	-	-	-	-	-	42
201828	Bacillota	Staphylococcus casei	species	238	10	-	2	1	-	5	256
46126	Bacillota	Staphylococcus chromogenes	species	5	-	1	-	-	-	-	6
74706	Bacillota	Staphylococcus coagulans	species	-	-	-	-	1	-	-	1
29382	Bacillota	Staphylococcus cohnii	species	198	5	4	50	3	-	5	265
3239053	Bacillota	Staphylococcus cohnii species complex	species group	4	-	-	2	-	-	-	6
70255	Bacillota	Staphylococcus condimenti	species	7	-	-	-	-	-	-	7
2044912	Bacillota	Staphylococcus debuckii	species	1	-	-	-	-	-	-	1
53344	Bacillota	Staphylococcus delphini	species	2	1	-	-	-	-	-	3
586733	Bacillota	Staphylococcus devriesei	species	15	-	-	-	-	-	-	15
1955013	Bacillota	Staphylococcus edaphicus	species	3	-	-	-	-	-	-	3
1282	Bacillota	Staphylococcus epidermidis	species	3088	1162	243	186	500	17	4820	10016
1449752	Bacillota	Staphylococcus epidermidis PM221	strain	3	-	-	-	-	-	1	4
246432	Bacillota	Staphylococcus equorum	species	5651	849	45	17	41	17	36	6656
46127	Bacillota	Staphylococcus felis	species	-	-	-	-	-	-	12	12
1293	Bacillota	Staphylococcus gallinarum	species	4	-	-	-	-	-	-	4
1283	Bacillota	Staphylococcus haemolyticus	species	1444	34	52	9	8	-	77	1624
279808	Bacillota	Staphylococcus haemolyticus JCSC1435	strain	5	-	-	-	-	-	2	7
1290	Bacillota	Staphylococcus hominis	species	4669	103	49	37	17	1	1421	6297
145391	Bacillota	Staphylococcus hominis subsp. hominis	subspecies	28	-	-	1	-	-	5	34
[truncated: 3,767 more rows]

## Sheet: Archaea
taxid	class	name	rank	AB1	C/D12	R58	C3_ha	C10_gl	C12_fe	B12	total
29281	-	uncultured crenarchaeote	species	-	-	-	1	-	-	2	3
2249	Halobacteria	Halococcus	genus	-	-	-	1	-	-	-	1
179637	Halobacteria	Halococcus dombrowskii	species	1	-	-	2	-	2	-	4
3033386	Halobacteria	Halomarina halobia	species	-	-	-	-	-	-	1	1
2160	Methanobacteria	Methanobacterium	genus	-	-	-	-	-	-	1	1
2162	Methanobacteria	Methanobacterium formicicum	species	1	-	-	-	-	-	1	1
710190	Methanobacteria	Methanobacterium petrolearium	species	-	-	-	1	-	-	-	1
2173	Methanobacteria	Methanobrevibacter smithii	species	1	-	-	-	-	-	7	7
420247	Methanobacteria	Methanobrevibacter smithii ATCC 35061	strain	-	-	-	-	-	-	1	1
394967	Methanomicrobia	Methanoculleus receptaculi	species	-	-	-	-	-	1	-	1
1434107	Methanomicrobia	Methanosarcina barkeri 3	strain	-	-	-	-	-	-	1	1
2222	Methanomicrobia	Methanothrix	genus	-	-	-	5	1	-	2	8
990316	Methanomicrobia	Methanothrix soehngenii GP6	strain	-	-	-	2	-	1	2	5
1005933	Methanomicrobia	uncultured Methanoregula sp.	species	-	1	-	-	-	-	1	1
1798806	Nitrososphaeria	Candidatus Nitrosocosmicus franklandus	species	-	-	-	-	-	-	1	1
1826872	Nitrososphaeria	Candidatus Nitrosocosmicus hydrocola	species	-	-	-	-	2	-	5	7
1353260	Nitrososphaeria	Candidatus Nitrosocosmicus oleophilus	species	1	-	-	-	1	-	1	2
1903276	Nitrososphaeria	Candidatus Nitrosotalea okcheonensis	species	-	-	-	-	-	-	1	1
2259673	Nitrososphaeria	Nitrosarchaeum sp. AC2	species	-	-	-	-	1	-	-	1
2795383	Nitrososphaeria	Nitrosopumilus sp. K4	species	-	-	-	-	1	-	-	1
1470067	Nitrososphaeria	Nitrosopumilus ureiphilus	species	-	-	-	1	-	-	-	1
497726	Nitrososphaeria	Nitrososphaera	genus	-	-	-	-	-	-	1	1
