# Supplementary material for: DNA signatures preserved in the official 1978 sample collection of the Shroud of Turin
Source: Sci Rep. 2026 Jul 9;16:21206. doi: 10.1038/s41598-026-60684-7 (PMC13350843; doi:10.1038/s41598-026-60684-7)
Supplement: Supplementary file 10 — Supplementary Material 10 [file 41598_2026_60684_MOESM10_ESM.xlsx]

## Sheet: AB1_GenBank
qseqid	qlen	sseqid	staxids	stitle	pident	length	mismatch	gapopen	qstart	qend	sstart	send	evalue	bitscore	qcovs	qcovhsp
k117_2556795	240	gi|1373834432|emb|LT963440.1|	29382	Staphylococcus cohnii isolate Staphylococcus cohnii ATCC 29974 genome assembly, chromosome: I	99.583	240	1	0	1	240	2613658	2613419	4.27e-118	438	100	100
k117_2363257	254	gi|1373834432|emb|LT963440.1|	29382	Staphylococcus cohnii isolate Staphylococcus cohnii ATCC 29974 genome assembly, chromosome: I	98.819	254	3	0	1	254	2441997	2442250	1.63e-122	453	100	100
k117_1381843	1087	gi|1373834432|emb|LT963440.1|	29382	Staphylococcus cohnii isolate Staphylococcus cohnii ATCC 29974 genome assembly, chromosome: I	93.88	964	52	6	128	1087	1749447	1748487	0	1447	88	88
k117_1196576	232	gi|1373834432|emb|LT963440.1|	29382	Staphylococcus cohnii isolate Staphylococcus cohnii ATCC 29974 genome assembly, chromosome: I	97.414	232	6	0	1	232	2449139	2448908	2.51e-105	396	100	100
k117_3750797	215	gi|1373834432|emb|LT963440.1|	29382	Staphylococcus cohnii isolate Staphylococcus cohnii ATCC 29974 genome assembly, chromosome: I	99.048	210	2	0	6	215	2440210	2440419	8.29e-100	377	98	98
k117_608688	202	gi|1373834432|emb|LT963440.1|	29382	Staphylococcus cohnii isolate Staphylococcus cohnii ATCC 29974 genome assembly, chromosome: I	100	202	0	0	1	202	2253170	2253371	9.95e-99	374	100	100
k117_2767855	201	gi|1373834432|emb|LT963440.1|	29382	Staphylococcus cohnii isolate Staphylococcus cohnii ATCC 29974 genome assembly, chromosome: I	100	201	0	0	1	201	2613099	2613299	3.56e-98	372	100	100
k117_2573389	761	gi|1373834432|emb|LT963440.1|	29382	Staphylococcus cohnii isolate Staphylococcus cohnii ATCC 29974 genome assembly, chromosome: I	93.561	761	49	0	1	761	1748323	1747563	0	1134	100	100
k117_1004096	416	gi|1373834432|emb|LT963440.1|	29382	Staphylococcus cohnii isolate Staphylococcus cohnii ATCC 29974 genome assembly, chromosome: I	96.711	152	5	0	1	152	1745977	1745826	3.09e-62	254	37	37
k117_2574493	202	gi|1373834432|emb|LT963440.1|	29382	Staphylococcus cohnii isolate Staphylococcus cohnii ATCC 29974 genome assembly, chromosome: I	99.505	202	1	0	1	202	1176094	1176295	4.63e-97	368	100	100
k117_1594950	295	gi|1373834432|emb|LT963440.1|	29382	Staphylococcus cohnii isolate Staphylococcus cohnii ATCC 29974 genome assembly, chromosome: I	99.661	295	1	0	1	295	1151780	1151486	1.44e-148	540	100	100
k117_222708	327	gi|1373834432|emb|LT963440.1|	29382	Staphylococcus cohnii isolate Staphylococcus cohnii ATCC 29974 genome assembly, chromosome: I	90.659	182	17	0	146	327	2627474	2627655	5.11e-59	243	56	56
k117_32403	532	gi|1373834432|emb|LT963440.1|	29382	Staphylococcus cohnii isolate Staphylococcus cohnii ATCC 29974 genome assembly, chromosome: I	98.113	530	10	0	3	532	2419815	2419286	0	924	99	99
k117_3958772	207	gi|1373834432|emb|LT963440.1|	29382	Staphylococcus cohnii isolate Staphylococcus cohnii ATCC 29974 genome assembly, chromosome: I	97.521	121	2	1	1	120	1807220	1807340	3.96e-48	206	58	58
k117_2393540	275	gi|1373834432|emb|LT963440.1|	29382	Staphylococcus cohnii isolate Staphylococcus cohnii ATCC 29974 genome assembly, chromosome: I	92.727	275	20	0	1	275	1754160	1753886	8.5e-106	398	100	100
k117_1409881	225	gi|1373834432|emb|LT963440.1|	29382	Staphylococcus cohnii isolate Staphylococcus cohnii ATCC 29974 genome assembly, chromosome: I	100	225	0	0	1	225	1030153	1030377	1.86e-111	416	100	100
k117_1608145	208	gi|1373834432|emb|LT963440.1|	29382	Staphylococcus cohnii isolate Staphylococcus cohnii ATCC 29974 genome assembly, chromosome: I	95.876	194	8	0	1	194	2647919	2647726	6.34e-81	315	93	93
k117_1018517	200	gi|1373834432|emb|LT963440.1|	29382	Staphylococcus cohnii isolate Staphylococcus cohnii ATCC 29974 genome assembly, chromosome: I	99	200	2	0	1	200	2448608	2448409	2.75e-94	359	100	100
k117_1612454	230	gi|1373834432|emb|LT963440.1|	29382	Staphylococcus cohnii isolate Staphylococcus cohnii ATCC 29974 genome assembly, chromosome: I	99.13	230	2	0	1	230	2428827	2428598	6.85e-111	414	100	100
k117_2987841	225	gi|1373834432|emb|LT963440.1|	29382	Staphylococcus cohnii isolate Staphylococcus cohnii ATCC 29974 genome assembly, chromosome: I	100	225	0	0	1	225	477371	477595	1.86e-111	416	100	100
k117_46672	207	gi|1373834432|emb|LT963440.1|	29382	Staphylococcus cohnii isolate Staphylococcus cohnii ATCC 29974 genome assembly, chromosome: I	93.72	207	13	0	1	207	2319019	2318813	8.15e-80	311	100	100
k117_3972642	200	gi|1049746289|gb|CP016603.1|	225991	Comamonas aquatica strain CJG genome	94.512	164	9	0	37	200	2938824	2938661	1.34e-62	254	82	82
k117_1817053	236	gi|1373834432|emb|LT963440.1|	29382	Staphylococcus cohnii isolate Staphylococcus cohnii ATCC 29974 genome assembly, chromosome: I	99.153	236	2	0	1	236	2621820	2621585	3.26e-114	425	100	100
k117_4172215	212	gi|1373834432|emb|LT963440.1|	29382	Staphylococcus cohnii isolate Staphylococcus cohnii ATCC 29974 genome assembly, chromosome: I	97.462	197	4	1	16	212	2494398	2494203	4.98e-87	335	93	93
k117_1424151	299	gi|1141961720|gb|CP019567.1|	1280	Staphylococcus aureus strain SR434 plasmid pSR04, complete genome	98.328	299	5	0	1	299	996	698	4.1e-144	525	100	100
k117_1424151	299	gi|1182026844|gb|CP020765.1|	28035	Staphylococcus lugdunensis strain VISLISI_22 plasmid pVISLISI_1, complete sequence	98.316	297	3	2	1	296	2753	3048	1.91e-142	520	99	99
k117_1620836	252	gi|1373834432|emb|LT963440.1|	29382	Staphylococcus cohnii isolate Staphylococcus cohnii ATCC 29974 genome assembly, chromosome: I	92.169	166	13	0	1	166	1739271	1739106	6.37e-57	235	66	66
k117_4566052	525	gi|1373834432|emb|LT963440.1|	29382	Staphylococcus cohnii isolate Staphylococcus cohnii ATCC 29974 genome assembly, chromosome: I	98.857	525	6	0	1	525	2472642	2472118	0	937	100	100
k117_2603430	441	gi|1373834432|emb|LT963440.1|	29382	Staphylococcus cohnii isolate Staphylococcus cohnii ATCC 29974 genome assembly, chromosome: I	94.565	92	3	2	48	138	2676331	2676421	2.67e-28	141	33	21
k117_2603430	441	gi|1373834432|emb|LT963440.1|	29382	Staphylococcus cohnii isolate Staphylococcus cohnii ATCC 29974 genome assembly, chromosome: I	94.643	56	3	0	386	441	2645178	2645123	3.53e-12	87.9	33	13
k117_1433235	427	gi|1373834432|emb|LT963440.1|	29382	Staphylococcus cohnii isolate Staphylococcus cohnii ATCC 29974 genome assembly, chromosome: I	96.721	427	14	0	1	427	1747044	1747470	0	712	100	100
k117_2420288	253	gi|1049746289|gb|CP016603.1|	225991	Comamonas aquatica strain CJG genome	99.065	214	2	0	40	253	3021856	3022069	6.01e-102	385	85	85
k117_2808320	224	gi|1373834432|emb|LT963440.1|	29382	Staphylococcus cohnii isolate Staphylococcus cohnii ATCC 29974 genome assembly, chromosome: I	98.214	224	4	0	1	224	2428784	2429007	3.11e-104	392	100	100
k117_2025629	216	gi|1373834432|emb|LT963440.1|	29382	Staphylococcus cohnii isolate Staphylococcus cohnii ATCC 29974 genome assembly, chromosome: I	99.074	216	2	0	1	216	2449782	2449997	3.85e-103	388	100	100
k117_2026046	216	gi|1373834432|emb|LT963440.1|	29382	Staphylococcus cohnii isolate Staphylococcus cohnii ATCC 29974 genome assembly, chromosome: I	100	216	0	0	1	216	888756	888541	1.78e-106	399	100	100
k117_1241736	272	gi|1373834432|emb|LT963440.1|	29382	Staphylococcus cohnii isolate Staphylococcus cohnii ATCC 29974 genome assembly, chromosome: I	94.118	272	16	0	1	272	2648181	2647910	8.33e-111	414	100	100
k117_1241736	272	gi|1373834432|emb|LT963440.1|	29382	Staphylococcus cohnii isolate Staphylococcus cohnii ATCC 29974 genome assembly, chromosome: I	93.382	272	18	0	1	272	2676203	2675932	1.8e-107	403	100	100
k117_4578562	280	gi|1373834432|emb|LT963440.1|	29382	Staphylococcus cohnii isolate Staphylococcus cohnii ATCC 29974 genome assembly, chromosome: I	99.286	280	2	0	1	280	1410062	1409783	1.38e-138	507	100	100
k117_3010532	205	gi|1373834432|emb|LT963440.1|	29382	Staphylococcus cohnii isolate Staphylococcus cohnii ATCC 29974 genome assembly, chromosome: I	100	205	0	0	1	205	1152121	1152325	2.18e-100	379	100	100
k117_3605992	203	gi|1273855328|gb|CP023756.1|	4081	Solanum lycopersicum cultivar I-3 chromosome 00	98.03	203	4	0	1	203	18051437	18051235	1.3e-92	353	100	100
k117_3605992	203	gi|1273855328|gb|CP023756.1|	4081	Solanum lycopersicum cultivar I-3 chromosome 00	97.183	71	2	0	1	71	11785444	11785374	1.44e-22	121	100	35
k117_1048869	257	gi|1373834432|emb|LT963440.1|	29382	Staphylococcus cohnii isolate Staphylococcus cohnii ATCC 29974 genome assembly, chromosome: I	100	257	0	0	1	257	386781	386525	3.53e-129	475	100	100
k117_3803958	383	gi|1141961720|gb|CP019567.1|	1280	Staphylococcus aureus strain SR434 plasmid pSR04, complete genome	97.911	383	2	1	1	383	2506	2882	0	658	100	100
k117_3803958	383	gi|1141961720|gb|CP019567.1|	1280	Staphylococcus aureus strain SR434 plasmid pSR04, complete genome	99.237	131	0	1	254	383	496	626	1.02e-56	235	100	34
k117_2431494	204	gi|1373834432|emb|LT963440.1|	29382	Staphylococcus cohnii isolate Staphylococcus cohnii ATCC 29974 genome assembly, chromosome: I	90.686	204	19	0	1	204	2348839	2349042	3.78e-68	272	100	100
k117_3807037	257	gi|1373834432|emb|LT963440.1|	29382	Staphylococcus cohnii isolate Staphylococcus cohnii ATCC 29974 genome assembly, chromosome: I	90.659	182	12	4	2	181	1744083	1743905	1.81e-57	237	70	70
k117_1452758	520	gi|1373834432|emb|LT963440.1|	29382	Staphylococcus cohnii isolate Staphylococcus cohnii ATCC 29974 genome assembly, chromosome: I	98.86	351	4	0	1	351	2493776	2493426	2.01e-174	627	68	68
k117_1057087	216	gi|1373834432|emb|LT963440.1|	29382	Staphylococcus cohnii isolate Staphylococcus cohnii ATCC 29974 genome assembly, chromosome: I	100	216	0	0	1	216	2496550	2496765	1.78e-106	399	100	100
k117_4396011	432	gi|1373834432|emb|LT963440.1|	29382	Staphylococcus cohnii isolate Staphylococcus cohnii ATCC 29974 genome assembly, chromosome: I	94.272	419	24	0	14	432	1750198	1750616	5.88e-179	641	97	97
k117_1651315	456	gi|1373834432|emb|LT963440.1|	29382	Staphylococcus cohnii isolate Staphylococcus cohnii ATCC 29974 genome assembly, chromosome: I	95.585	453	20	0	4	456	1752831	1752379	0	726	99	99
k117_672192	212	gi|1373834432|emb|LT963440.1|	29382	Staphylococcus cohnii isolate Staphylococcus cohnii ATCC 29974 genome assembly, chromosome: I	97.642	212	5	0	1	212	1754594	1754383	6.35e-96	364	100	100
k117_3033036	264	gi|1373834432|emb|LT963440.1|	29382	Staphylococcus cohnii isolate Staphylococcus cohnii ATCC 29974 genome assembly, chromosome: I	94.677	263	14	0	2	264	2433522	2433784	3.75e-109	409	99	99
k117_4607730	253	gi|1373834432|emb|LT963440.1|	29382	Staphylococcus cohnii isolate Staphylococcus cohnii ATCC 29974 genome assembly, chromosome: I	96.078	255	5	4	1	253	1748616	1748365	9.91e-110	411	100	100
k117_1471294	343	gi|1373834432|emb|LT963440.1|	29382	Staphylococcus cohnii isolate Staphylococcus cohnii ATCC 29974 genome assembly, chromosome: I	100	343	0	0	1	343	2638332	2638674	7.62e-177	634	100	100
k117_4218743	231	gi|1049746289|gb|CP016603.1|	225991	Comamonas aquatica strain CJG genome	98.268	231	4	0	1	231	236393	236623	4.14e-108	405	100	100
k117_4222762	1305	gi|1373834432|emb|LT963440.1|	29382	Staphylococcus cohnii isolate Staphylococcus cohnii ATCC 29974 genome assembly, chromosome: I	96.189	1102	35	7	1	1098	2675962	2674864	0	1796	100	84
k117_4222762	1305	gi|1373834432|emb|LT963440.1|	29382	Staphylococcus cohnii isolate Staphylococcus cohnii ATCC 29974 genome assembly, chromosome: I	97.17	318	9	0	988	1305	2621224	2620907	2.54e-147	538	100	24
k117_4222762	1305	gi|1373834432|emb|LT963440.1|	29382	Staphylococcus cohnii isolate Staphylococcus cohnii ATCC 29974 genome assembly, chromosome: I	95.181	83	3	1	1	82	2647940	2647858	1.81e-24	130	100	6
k117_4222876	912	gi|1373834432|emb|LT963440.1|	29382	Staphylococcus cohnii isolate Staphylococcus cohnii ATCC 29974 genome assembly, chromosome: I	100	50	0	0	1	50	2647940	2647891	1.64e-13	93.5	5	5
k117_4222876	912	gi|1373834432|emb|LT963440.1|	29382	Staphylococcus cohnii isolate Staphylococcus cohnii ATCC 29974 genome assembly, chromosome: I	100	50	0	0	1	50	2675962	2675913	1.64e-13	93.5	5	5
k117_1673855	926	gi|1373834432|emb|LT963440.1|	29382	Staphylococcus cohnii isolate Staphylococcus cohnii ATCC 29974 genome assembly, chromosome: I	92.756	704	50	1	222	924	2644384	2643681	0	1016	76	76
k117_2460145	386	gi|1373834432|emb|LT963440.1|	29382	Staphylococcus cohnii isolate Staphylococcus cohnii ATCC 29974 genome assembly, chromosome: I	98.711	388	3	1	1	386	2644898	2644511	0	688	100	100
k117_2067834	210	gi|1049746289|gb|CP016603.1|	225991	Comamonas aquatica strain CJG genome	99.524	210	1	0	1	210	219520	219311	1.73e-101	383	100	100
k117_498051	211	gi|1373834432|emb|LT963440.1|	29382	Staphylococcus cohnii isolate Staphylococcus cohnii ATCC 29974 genome assembly, chromosome: I	100	211	0	0	1	211	2495309	2495099	1.04e-103	390	100	100
k117_4032070	217	gi|1049746289|gb|CP016603.1|	225991	Comamonas aquatica strain CJG genome	97.351	151	4	0	1	151	3485670	3485820	1.14e-63	257	70	70
k117_2267425	236	gi|1373834432|emb|LT963440.1|	29382	Staphylococcus cohnii isolate Staphylococcus cohnii ATCC 29974 genome assembly, chromosome: I	97.881	236	5	0	1	236	2669507	2669742	3.29e-109	409	100	100
k117_696469	231	gi|1373834432|emb|LT963440.1|	29382	Staphylococcus cohnii isolate Staphylococcus cohnii ATCC 29974 genome assembly, chromosome: I	95.238	231	11	0	1	231	1754012	1754242	1.96e-96	366	100	100
k117_3447469	206	gi|1373834432|emb|LT963440.1|	29382	Staphylococcus cohnii isolate Staphylococcus cohnii ATCC 29974 genome assembly, chromosome: I	100	206	0	0	1	206	1608544	1608749	6.09e-101	381	100	100
k117_2078842	202	gi|1373834432|emb|LT963440.1|	29382	Staphylococcus cohnii isolate Staphylococcus cohnii ATCC 29974 genome assembly, chromosome: I	99.01	202	2	0	1	202	2557325	2557526	2.15e-95	363	100	100
k117_699358	469	gi|1373834432|emb|LT963440.1|	29382	Staphylococcus cohnii isolate Staphylococcus cohnii ATCC 29974 genome assembly, chromosome: I	96.774	124	4	0	2	125	2493756	2493879	2.78e-48	207	26	26
k117_3452461	545	gi|1373834432|emb|LT963440.1|	29382	Staphylococcus cohnii isolate Staphylococcus cohnii ATCC 29974 genome assembly, chromosome: I	98.349	545	9	0	1	545	2429485	2430029	0	957	100	100
k117_3455364	216	gi|1373834432|emb|LT963440.1|	29382	Staphylococcus cohnii isolate Staphylococcus cohnii ATCC 29974 genome assembly, chromosome: I	100	216	0	0	1	216	186684	186899	1.78e-106	399	100	100
k117_3659183	216	gi|1373834432|emb|LT963440.1|	29382	Staphylococcus cohnii isolate Staphylococcus cohnii ATCC 29974 genome assembly, chromosome: I	100	216	0	0	1	216	2140296	2140511	1.78e-106	399	100	100
k117_2279315	1146	gi|1373834432|emb|LT963440.1|	29382	Staphylococcus cohnii isolate Staphylococcus cohnii ATCC 29974 genome assembly, chromosome: I	98.691	1146	15	0	1	1146	2587845	2588990	0	2034	100	100
k117_4050547	259	gi|1141961720|gb|CP019567.1|	1280	Staphylococcus aureus strain SR434 plasmid pSR04, complete genome	97.222	108	2	1	14	121	2452	2558	8.69e-41	182	42	42
k117_1499682	203	gi|1373834432|emb|LT963440.1|	29382	Staphylococcus cohnii isolate Staphylococcus cohnii ATCC 29974 genome assembly, chromosome: I	100	203	0	0	1	203	362305	362507	2.78e-99	375	100	100
k117_3067706	1966	gi|1373834432|emb|LT963440.1|	29382	Staphylococcus cohnii isolate Staphylococcus cohnii ATCC 29974 genome assembly, chromosome: I	92.723	1223	85	4	745	1966	2647830	2649049	0	1762	62	62
k117_3067706	1966	gi|1373834432|emb|LT963440.1|	29382	Staphylococcus cohnii isolate Staphylococcus cohnii ATCC 29974 genome assembly, chromosome: I	96.886	546	12	2	774	1319	2675881	2676421	0	909	62	28
k117_3067706	1966	gi|1373834432|emb|LT963440.1|	29382	Staphylococcus cohnii isolate Staphylococcus cohnii ATCC 29974 genome assembly, chromosome: I	96.38	442	14	2	1216	1656	2666864	2667304	0	726	62	22
k117_3067706	1966	gi|1373834432|emb|LT963440.1|	29382	Staphylococcus cohnii isolate Staphylococcus cohnii ATCC 29974 genome assembly, chromosome: I	90	100	10	0	1555	1654	2645190	2645091	2.76e-24	130	62	5
k117_1506233	594	gi|1373834432|emb|LT963440.1|	29382	Staphylococcus cohnii isolate Staphylococcus cohnii ATCC 29974 genome assembly, chromosome: I	100	594	0	0	1	594	2570212	2570805	0	1098	100	100
k117_3273761	329	gi|1373834432|emb|LT963440.1|	29382	Staphylococcus cohnii isolate Staphylococcus cohnii ATCC 29974 genome assembly, chromosome: I	90.123	243	23	1	1	243	2444755	2444514	1.08e-80	315	74	74
k117_1901754	214	gi|1373834432|emb|LT963440.1|	29382	Staphylococcus cohnii isolate Staphylococcus cohnii ATCC 29974 genome assembly, chromosome: I	100	214	0	0	1	214	1970305	1970518	2.28e-105	396	100	100
k117_3863697	223	gi|685042162|emb|LN590687.1|	7962	Cyprinus carpio genome assembly common carp genome, scaffold: LG13, chromosome: 13	100	35	0	0	189	223	15537181	15537215	7.66e-06	65.8	16	16
k117_4059434	199	gi|1049746289|gb|CP016603.1|	225991	Comamonas aquatica strain CJG genome	100	199	0	0	1	199	3132962	3132764	4.55e-97	368	100	100
k117_4059434	199	gi|1049746289|gb|CP016603.1|	225991	Comamonas aquatica strain CJG genome	95.455	198	9	0	2	199	1002617	1002814	1.67e-81	316	100	99
k117_721522	272	gi|1373834432|emb|LT963440.1|	29382	Staphylococcus cohnii isolate Staphylococcus cohnii ATCC 29974 genome assembly, chromosome: I	100	225	0	0	48	272	1152362	1152586	2.32e-111	416	83	83
k117_721522	272	gi|1373834432|emb|LT963440.1|	29382	Staphylococcus cohnii isolate Staphylococcus cohnii ATCC 29974 genome assembly, chromosome: I	97.333	225	5	1	48	272	1570372	1570149	8.45e-101	381	83	83
k117_4453189	230	gi|1373834432|emb|LT963440.1|	29382	Staphylococcus cohnii isolate Staphylococcus cohnii ATCC 29974 genome assembly, chromosome: I	99.565	230	1	0	1	230	1061787	1062016	1.47e-112	420	100	100
k117_4453708	249	gi|1373834432|emb|LT963440.1|	29382	Staphylococcus cohnii isolate Staphylococcus cohnii ATCC 29974 genome assembly, chromosome: I	93.976	249	15	0	1	249	1750635	1750387	9.87e-100	377	100	100
k117_2884557	442	gi|1373834432|emb|LT963440.1|	29382	Staphylococcus cohnii isolate Staphylococcus cohnii ATCC 29974 genome assembly, chromosome: I	91.587	416	33	2	28	442	468955	468541	2.23e-158	573	94	94
k117_2884661	292	gi|1373834432|emb|LT963440.1|	29382	Staphylococcus cohnii isolate Staphylococcus cohnii ATCC 29974 genome assembly, chromosome: I	96.575	292	10	0	1	292	1749718	1749427	6.77e-132	484	100	100
k117_3282840	203	gi|1373834432|emb|LT963440.1|	29382	Staphylococcus cohnii isolate Staphylococcus cohnii ATCC 29974 genome assembly, chromosome: I	90.404	198	19	0	1	198	2437472	2437669	8.13e-65	261	98	98
k117_2496385	261	gi|1373834432|emb|LT963440.1|	29382	Staphylococcus cohnii isolate Staphylococcus cohnii ATCC 29974 genome assembly, chromosome: I	100	261	0	0	1	261	2494629	2494889	2.15e-131	483	100	100
k117_2300115	952	gi|1373834432|emb|LT963440.1|	29382	Staphylococcus cohnii isolate Staphylococcus cohnii ATCC 29974 genome assembly, chromosome: I	100	952	0	0	1	952	2569262	2570213	0	1759	100	100
k117_3480767	212	gi|1373834432|emb|LT963440.1|	29382	Staphylococcus cohnii isolate Staphylococcus cohnii ATCC 29974 genome assembly, chromosome: I	99.057	212	2	0	1	212	2430310	2430521	6.3e-101	381	100	100
k117_1718374	201	gi|1373834432|emb|LT963440.1|	29382	Staphylococcus cohnii isolate Staphylococcus cohnii ATCC 29974 genome assembly, chromosome: I	100	189	0	0	1	189	1278496	1278684	1.67e-91	350	94	94
k117_1721724	302	gi|1182026844|gb|CP020765.1|	28035	Staphylococcus lugdunensis strain VISLISI_22 plasmid pVISLISI_1, complete sequence	98.344	302	5	0	1	302	2711	2410	8.91e-146	531	100	100
k117_2116924	3851	gi|1373834432|emb|LT963440.1|	29382	Staphylococcus cohnii isolate Staphylococcus cohnii ATCC 29974 genome assembly, chromosome: I	98.078	3851	74	0	1	3851	2571404	2575254	0	6702	100	100
k117_2702670	424	gi|1373834432|emb|LT963440.1|	29382	Staphylococcus cohnii isolate Staphylococcus cohnii ATCC 29974 genome assembly, chromosome: I	99.764	424	1	0	1	424	2641049	2641472	0	778	100	100
k117_3692417	592	gi|1373834432|emb|LT963440.1|	29382	Staphylococcus cohnii isolate Staphylococcus cohnii ATCC 29974 genome assembly, chromosome: I	91.842	380	31	0	1	380	1752331	1751952	1.87e-145	531	64	64
k117_744018	227	gi|1373834432|emb|LT963440.1|	29382	Staphylococcus cohnii isolate Staphylococcus cohnii ATCC 29974 genome assembly, chromosome: I	90.071	141	14	0	87	227	2557672	2557532	2.07e-41	183	62	62
k117_1532461	214	gi|1373834432|emb|LT963440.1|	29382	Staphylococcus cohnii isolate Staphylococcus cohnii ATCC 29974 genome assembly, chromosome: I	99.533	214	1	0	1	214	2194357	2194144	1.06e-103	390	100	100
k117_4083625	203	gi|1373834432|emb|LT963440.1|	29382	Staphylococcus cohnii isolate Staphylococcus cohnii ATCC 29974 genome assembly, chromosome: I	100	203	0	0	1	203	2599409	2599207	2.78e-99	375	100	100
k117_2511585	438	gi|1373834432|emb|LT963440.1|	29382	Staphylococcus cohnii isolate Staphylococcus cohnii ATCC 29974 genome assembly, chromosome: I	97.025	437	13	0	2	438	2556498	2556062	0	736	99	99
k117_4674604	847	gi|1373834432|emb|LT963440.1|	29382	Staphylococcus cohnii isolate Staphylococcus cohnii ATCC 29974 genome assembly, chromosome: I	100	847	0	0	1	847	2639542	2638696	0	1565	100	100
k117_941202	210	gi|1373834432|emb|LT963440.1|	29382	Staphylococcus cohnii isolate Staphylococcus cohnii ATCC 29974 genome assembly, chromosome: I	100	210	0	0	1	210	145913	145704	3.72e-103	388	100	100
k117_3106236	204	gi|1373834432|emb|LT963440.1|	29382	Staphylococcus cohnii isolate Staphylococcus cohnii ATCC 29974 genome assembly, chromosome: I	94.631	149	8	0	56	204	2621221	2621073	6.41e-56	231	73	73
k117_557559	211	gi|1141961720|gb|CP019567.1|	1280	Staphylococcus aureus strain SR434 plasmid pSR04, complete genome	98.295	176	3	0	36	211	2959	2784	3e-79	309	83	83
k117_557559	211	gi|1141961720|gb|CP019567.1|	1280	Staphylococcus aureus strain SR434 plasmid pSR04, complete genome	97.81	137	3	0	75	211	664	528	1.44e-57	237	83	65
k117_1346916	228	gi|1373834432|emb|LT963440.1|	29382	Staphylococcus cohnii isolate Staphylococcus cohnii ATCC 29974 genome assembly, chromosome: I	99.123	228	2	0	1	228	2448184	2448411	8.77e-110	411	100	100
k117_755988	2670	gi|1373834432|emb|LT963440.1|	29382	Staphylococcus cohnii isolate Staphylococcus cohnii ATCC 29974 genome assembly, chromosome: I	94.138	887	48	4	1583	2467	1823012	1823896	0	1347	33	33
k117_3114809	873	gi|1141961720|gb|CP019567.1|	1280	Staphylococcus aureus strain SR434 plasmid pSR04, complete genome	94.11	798	47	0	49	846	2055	1258	0	1214	91	91
k117_2527672	298	gi|1373834432|emb|LT963440.1|	29382	Staphylococcus cohnii isolate Staphylococcus cohnii ATCC 29974 genome assembly, chromosome: I	99.664	298	1	0	1	298	2613930	2613633	3.13e-150	545	100	100
k117_2721075	290	gi|1373834432|emb|LT963440.1|	29382	Staphylococcus cohnii isolate Staphylococcus cohnii ATCC 29974 genome assembly, chromosome: I	100	290	0	0	1	290	2447228	2447517	1.83e-147	536	100	100
k117_171140	313	gi|1373834432|emb|LT963440.1|	29382	Staphylococcus cohnii isolate Staphylococcus cohnii ATCC 29974 genome assembly, chromosome: I	93.93	313	17	1	1	313	539455	539145	5.7e-128	472	100	100
k117_2139324	286	gi|1373834432|emb|LT963440.1|	29382	Staphylococcus cohnii isolate Staphylococcus cohnii ATCC 29974 genome assembly, chromosome: I	99.301	286	2	0	1	286	2439446	2439161	6.51e-142	518	100	100
k117_4693195	621	gi|1373834432|emb|LT963440.1|	29382	Staphylococcus cohnii isolate Staphylococcus cohnii ATCC 29974 genome assembly, chromosome: I	96.926	618	19	0	4	621	2592371	2591754	0	1037	99	99
k117_1745538	236	gi|672713136|emb|LK931720.1|	403776	Sphingobacterium sp. PM2-P1-29 genome assembly Sequencing method ,scaffold BN1088_Contig_143	99.18	122	1	0	115	236	524234	524355	1.65e-52	220	52	52
k117_959973	715	gi|1373834432|emb|LT963440.1|	29382	Staphylococcus cohnii isolate Staphylococcus cohnii ATCC 29974 genome assembly, chromosome: I	99.295	709	5	0	1	709	2625958	2626666	0	1282	99	99
k117_383314	1116	gi|1373834432|emb|LT963440.1|	29382	Staphylococcus cohnii isolate Staphylococcus cohnii ATCC 29974 genome assembly, chromosome: I	93.54	774	49	1	1	774	2460567	2459795	0	1151	69	69
k117_3919615	453	gi|1373834432|emb|LT963440.1|	29382	Staphylococcus cohnii isolate Staphylococcus cohnii ATCC 29974 genome assembly, chromosome: I	96.468	453	16	0	1	453	2430346	2429894	0	749	100	100
k117_2933057	207	gi|1373834432|emb|LT963440.1|	29382	Staphylococcus cohnii isolate Staphylococcus cohnii ATCC 29974 genome assembly, chromosome: I	95.652	207	9	0	1	207	1745940	1746146	1.74e-86	333	100	100
k117_1366663	440	gi|1373834432|emb|LT963440.1|	29382	Staphylococcus cohnii isolate Staphylococcus cohnii ATCC 29974 genome assembly, chromosome: I	90.977	399	36	0	17	415	1816186	1815788	8.09e-148	538	91	91
k117_2543990	234	gi|1373834432|emb|LT963440.1|	29382	Staphylococcus cohnii isolate Staphylococcus cohnii ATCC 29974 genome assembly, chromosome: I	91.453	234	20	0	1	234	2559879	2560112	4.36e-83	322	100	100
k117_2547948	208	gi|1373834432|emb|LT963440.1|	29382	Staphylococcus cohnii isolate Staphylococcus cohnii ATCC 29974 genome assembly, chromosome: I	100	208	0	0	1	208	1435417	1435210	4.76e-102	385	100	100
k117_978964	840	gi|1373834432|emb|LT963440.1|	29382	Staphylococcus cohnii isolate Staphylococcus cohnii ATCC 29974 genome assembly, chromosome: I	100	840	0	0	1	840	2638163	2637324	0	1552	100	100
k117_982499	160	gi|1039024451|gb|CP008247.1|	4932	Saccharomyces cerevisiae strain HB_S_GIMBLETTROAD_16 chromosome XII sequence	100	160	0	0	1	160	301834	301675	1.65e-75	296	100	100
k117_2048	154	gi|1049746289|gb|CP016603.1|	225991	Comamonas aquatica strain CJG genome	95.455	154	7	0	1	154	306612	306765	1.61e-60	246	100	100
k117_2357670	180	gi|571265423|emb|HG322949.1|	1349767	Janthinobacterium agaricidamnosum NBRC 102515 = DSM 9628, complete genome	92.045	176	14	0	1	176	661410	661235	5.46e-61	248	98	98
k117_1572691	153	gi|1373834432|emb|LT963440.1|	29382	Staphylococcus cohnii isolate Staphylococcus cohnii ATCC 29974 genome assembly, chromosome: I	100	153	0	0	1	153	2141261	2141413	1.22e-71	283	100	100
k117_3732173	156	gi|1049746289|gb|CP016603.1|	225991	Comamonas aquatica strain CJG genome	96.104	154	6	0	3	156	1646010	1646163	3.52e-62	252	99	99
k117_1966249	183	gi|1182026844|gb|CP020765.1|	28035	Staphylococcus lugdunensis strain VISLISI_22 plasmid pVISLISI_1, complete sequence	96.104	77	3	0	107	183	2279	2203	2.72e-24	126	42	42
k117_3143854	166	gi|1373834432|emb|LT963440.1|	29382	Staphylococcus cohnii isolate Staphylococcus cohnii ATCC 29974 genome assembly, chromosome: I	100	166	0	0	1	166	157591	157426	8.01e-79	307	100	100
k117_789874	167	gi|1419349948|gb|CP022198.1|	47885	Pseudomonas oryzihabitans strain MS8 genome	94.611	167	9	0	1	167	2801962	2801796	2.29e-64	259	100	100
k117_1771631	174	gi|1373834432|emb|LT963440.1|	29382	Staphylococcus cohnii isolate Staphylococcus cohnii ATCC 29974 genome assembly, chromosome: I	93.678	174	11	0	1	174	1751567	1751740	6.72e-65	261	100	100
k117_3735163	154	gi|1419349948|gb|CP022198.1|	47885	Pseudomonas oryzihabitans strain MS8 genome	91.071	56	5	0	21	76	2050848	2050903	2.23e-09	76.8	36	36
k117_6383	165	gi|1049746289|gb|CP016603.1|	225991	Comamonas aquatica strain CJG genome	98.788	165	2	0	1	165	836180	836344	6.19e-75	294	100	100
k117_6391	159	gi|1419349948|gb|CP022198.1|	47885	Pseudomonas oryzihabitans strain MS8 genome	93.711	159	10	0	1	159	3296252	3296094	2.81e-58	239	100	100
k117_6655	173	gi|1049746289|gb|CP016603.1|	225991	Comamonas aquatica strain CJG genome	100	173	0	0	1	173	2321342	2321170	1.08e-82	320	100	100
k117_1184374	169	gi|1373834432|emb|LT963440.1|	29382	Staphylococcus cohnii isolate Staphylococcus cohnii ATCC 29974 genome assembly, chromosome: I	100	169	0	0	1	169	975967	976135	1.76e-80	313	100	100
k117_1184570	154	gi|1373834432|emb|LT963440.1|	29382	Staphylococcus cohnii isolate Staphylococcus cohnii ATCC 29974 genome assembly, chromosome: I	100	142	0	0	1	142	817495	817354	1.6e-65	263	92	92
k117_3736442	180	gi|1373834432|emb|LT963440.1|	29382	Staphylococcus cohnii isolate Staphylococcus cohnii ATCC 29974 genome assembly, chromosome: I	98.343	181	2	1	1	180	250155	250335	1.48e-81	316	100	100
k117_400133	154	gi|1373834432|emb|LT963440.1|	29382	Staphylococcus cohnii isolate Staphylococcus cohnii ATCC 29974 genome assembly, chromosome: I	100	154	0	0	1	154	1038366	1038519	3.41e-72	285	100	100
k117_3344594	162	gi|1373834432|emb|LT963440.1|	29382	Staphylococcus cohnii isolate Staphylococcus cohnii ATCC 29974 genome assembly, chromosome: I	99.383	162	1	0	1	162	1097599	1097760	6.05e-75	294	100	100
k117_4130627	168	gi|1419349948|gb|CP022198.1|	47885	Pseudomonas oryzihabitans strain MS8 genome	96.933	163	5	0	1	163	3623148	3623310	8.25e-69	274	97	97
k117_1383032	159	gi|1373834432|emb|LT963440.1|	29382	Staphylococcus cohnii isolate Staphylococcus cohnii ATCC 29974 genome assembly, chromosome: I	100	159	0	0	1	159	2280182	2280024	5.9e-75	294	100	100
k117_2168701	159	gi|1049746289|gb|CP016603.1|	225991	Comamonas aquatica strain CJG genome	96.226	159	6	0	1	159	2932988	2932830	5.99e-65	261	100	100
k117_4327881	163	gi|1049746289|gb|CP016603.1|	225991	Comamonas aquatica strain CJG genome	95.652	161	7	0	1	161	884322	884162	2.22e-64	259	99	99
k117_3935302	151	gi|1049746289|gb|CP016603.1|	225991	Comamonas aquatica strain CJG genome	96.689	151	5	0	1	151	218088	217938	3.37e-62	252	100	100
k117_1188896	167	gi|1049746289|gb|CP016603.1|	225991	Comamonas aquatica strain CJG genome	97.006	167	5	0	1	167	840251	840085	4.9e-71	281	100	100
k117_2955695	160	gi|1049746289|gb|CP016603.1|	225991	Comamonas aquatica strain CJG genome	97.5	160	4	0	1	160	2039523	2039364	7.75e-69	274	100	100
k117_3742309	173	gi|1049746289|gb|CP016603.1|	225991	Comamonas aquatica strain CJG genome	98.844	173	2	0	1	173	2643928	2643756	2.35e-79	309	100	100
k117_3743398	177	gi|1373834432|emb|LT963440.1|	29382	Staphylococcus cohnii isolate Staphylococcus cohnii ATCC 29974 genome assembly, chromosome: I	98.013	151	3	0	1	151	1744322	1744172	1.91e-65	263	85	85
k117_2564311	167	gi|1049746289|gb|CP016603.1|	225991	Comamonas aquatica strain CJG genome	100	167	0	0	1	167	2268887	2269053	2.25e-79	309	100	100
k117_2565337	197	gi|1373834432|emb|LT963440.1|	29382	Staphylococcus cohnii isolate Staphylococcus cohnii ATCC 29974 genome assembly, chromosome: I	100	195	0	0	3	197	2217749	2217555	7.51e-95	361	99	99
k117_3547663	183	gi|1373834432|emb|LT963440.1|	29382	Staphylococcus cohnii isolate Staphylococcus cohnii ATCC 29974 genome assembly, chromosome: I	98.361	183	3	0	1	183	2448228	2448046	3.24e-83	322	100	100
k117_2566172	175	gi|1049746289|gb|CP016603.1|	225991	Comamonas aquatica strain CJG genome	96.571	175	6	0	1	175	1303680	1303854	8.63e-74	291	100	100
k117_3940317	155	gi|1373834432|emb|LT963440.1|	29382	Staphylococcus cohnii isolate Staphylococcus cohnii ATCC 29974 genome assembly, chromosome: I	98.701	154	2	0	2	155	2498241	2498394	7.44e-69	274	99	99
k117_2566789	162	gi|1373834432|emb|LT963440.1|	29382	Staphylococcus cohnii isolate Staphylococcus cohnii ATCC 29974 genome assembly, chromosome: I	100	162	0	0	1	162	2205234	2205073	1.3e-76	300	100	100
k117_799619	189	gi|1373834432|emb|LT963440.1|	29382	Staphylococcus cohnii isolate Staphylococcus cohnii ATCC 29974 genome assembly, chromosome: I	100	189	0	0	1	189	2495341	2495529	1.55e-91	350	100	100
k117_603830	159	gi|1419349948|gb|CP022198.1|	47885	Pseudomonas oryzihabitans strain MS8 genome	94.304	158	9	0	2	159	643622	643779	2.17e-59	243	99	99
k117_2567276	161	gi|1373834432|emb|LT963440.1|	29382	Staphylococcus cohnii isolate Staphylococcus cohnii ATCC 29974 genome assembly, chromosome: I	100	161	0	0	1	161	1183292	1183452	4.64e-76	298	100	100
k117_1390440	157	gi|1373834432|emb|LT963440.1|	29382	Staphylococcus cohnii isolate Staphylococcus cohnii ATCC 29974 genome assembly, chromosome: I	99.363	157	1	0	1	157	1887686	1887842	3.5e-72	285	100	100
k117_3353834	170	gi|1049746289|gb|CP016603.1|	225991	Comamonas aquatica strain CJG genome	97.041	169	5	0	2	170	3323894	3323726	3.87e-72	285	99	99
k117_607517	161	gi|1419349948|gb|CP022198.1|	47885	Pseudomonas oryzihabitans strain MS8 genome	95.031	161	8	0	1	161	200192	200032	1.02e-62	254	100	100
k117_4534489	180	gi|1373834432|emb|LT963440.1|	29382	Staphylococcus cohnii isolate Staphylococcus cohnii ATCC 29974 genome assembly, chromosome: I	100	180	0	0	1	180	1914482	1914303	1.46e-86	333	100	100
k117_20593	158	gi|1373834432|emb|LT963440.1|	29382	Staphylococcus cohnii isolate Staphylococcus cohnii ATCC 29974 genome assembly, chromosome: I	100	158	0	0	1	158	279674	279517	2.11e-74	292	100	100
k117_4339509	151	gi|1049746289|gb|CP016603.1|	225991	Comamonas aquatica strain CJG genome	95.364	151	7	0	1	151	2298526	2298376	7.29e-59	241	100	100
k117_4339510	167	gi|1373834432|emb|LT963440.1|	29382	Staphylococcus cohnii isolate Staphylococcus cohnii ATCC 29974 genome assembly, chromosome: I	96.947	131	4	0	37	167	2450135	2450265	1.08e-52	220	78	78
k117_3359554	159	gi|1049746289|gb|CP016603.1|	225991	Comamonas aquatica strain CJG genome	98.089	157	3	0	3	159	2873160	2873316	7.69e-69	274	99	99
k117_1003356	187	gi|1373834432|emb|LT963440.1|	29382	Staphylococcus cohnii isolate Staphylococcus cohnii ATCC 29974 genome assembly, chromosome: I	100	187	0	0	1	187	2596591	2596405	1.97e-90	346	100	100
k117_4536861	162	gi|1373834432|emb|LT963440.1|	29382	Staphylococcus cohnii isolate Staphylococcus cohnii ATCC 29974 genome assembly, chromosome: I	99.383	162	1	0	1	162	29139	29300	6.05e-75	294	100	100
k117_2771089	152	gi|1373834432|emb|LT963440.1|	29382	Staphylococcus cohnii isolate Staphylococcus cohnii ATCC 29974 genome assembly, chromosome: I	90	150	15	0	1	150	879424	879573	5.81e-45	195	99	99
k117_2968886	169	gi|1373834432|emb|LT963440.1|	29382	Staphylococcus cohnii isolate Staphylococcus cohnii ATCC 29974 genome assembly, chromosome: I	99.359	156	0	1	14	169	2313027	2312873	4.97e-71	281	92	92
k117_2576592	181	gi|1049746289|gb|CP016603.1|	225991	Comamonas aquatica strain CJG genome	92.857	182	11	2	1	181	604324	604144	1.96e-65	263	100	100
k117_2576592	181	gi|1049746289|gb|CP016603.1|	225991	Comamonas aquatica strain CJG genome	92.222	180	12	2	3	181	3756701	3756879	1.18e-62	254	100	99
k117_2576592	181	gi|1049746289|gb|CP016603.1|	225991	Comamonas aquatica strain CJG genome	100	40	0	0	142	181	2855519	2855558	9.87e-09	75	100	22
k117_25783	169	gi|1373834432|emb|LT963440.1|	29382	Staphylococcus cohnii isolate Staphylococcus cohnii ATCC 29974 genome assembly, chromosome: I	100	169	0	0	1	169	2164425	2164257	1.76e-80	313	100	100
k117_2970518	171	gi|1049746289|gb|CP016603.1|	225991	Comamonas aquatica strain CJG genome	96.491	171	6	0	1	171	2210127	2209957	1.4e-71	283	100	100
k117_26744	175	gi|1049746289|gb|CP016603.1|	225991	Comamonas aquatica strain CJG genome	98.857	175	2	0	1	175	1290108	1290282	1.84e-80	313	100	100
k117_3758703	168	gi|1419349948|gb|CP022198.1|	47885	Pseudomonas oryzihabitans strain MS8 genome	94.578	166	9	0	3	168	3889423	3889588	8.31e-64	257	99	99
k117_3955425	170	gi|1373834432|emb|LT963440.1|	29382	Staphylococcus cohnii isolate Staphylococcus cohnii ATCC 29974 genome assembly, chromosome: I	97.647	170	4	0	1	170	2436759	2436928	2.31e-74	292	100	100
k117_1601644	186	gi|1049746289|gb|CP016603.1|	225991	Comamonas aquatica strain CJG genome	97.312	186	5	0	1	186	3245577	3245762	1.54e-81	316	100	100
k117_3171136	198	gi|1373834432|emb|LT963440.1|	29382	Staphylococcus cohnii isolate Staphylococcus cohnii ATCC 29974 genome assembly, chromosome: I	100	198	0	0	1	198	342008	342205	1.62e-96	366	100	100
k117_4347964	151	gi|1373834432|emb|LT963440.1|	29382	Staphylococcus cohnii isolate Staphylococcus cohnii ATCC 29974 genome assembly, chromosome: I	100	151	0	0	1	151	1616932	1616782	1.55e-70	279	100	100
k117_1210466	166	gi|1049746289|gb|CP016603.1|	225991	Comamonas aquatica strain CJG genome	100	166	0	0	1	166	1653025	1652860	8.01e-79	307	100	100
k117_3370093	183	gi|1373834432|emb|LT963440.1|	29382	Staphylococcus cohnii isolate Staphylococcus cohnii ATCC 29974 genome assembly, chromosome: I	100	183	0	0	1	183	282288	282470	3.21e-88	339	100	100
k117_620323	177	gi|1373834432|emb|LT963440.1|	29382	Staphylococcus cohnii isolate Staphylococcus cohnii ATCC 29974 genome assembly, chromosome: I	100	177	0	0	1	177	2592266	2592442	6.67e-85	327	100	100
k117_2583966	152	gi|1373834432|emb|LT963440.1|	29382	Staphylococcus cohnii isolate Staphylococcus cohnii ATCC 29974 genome assembly, chromosome: I	99.342	152	1	0	1	152	2005549	2005700	2.02e-69	276	100	100
k117_1211371	161	gi|1419349948|gb|CP022198.1|	47885	Pseudomonas oryzihabitans strain MS8 genome	91.824	159	12	1	1	158	1452478	1452636	1.03e-52	220	98	98
k117_2391962	159	gi|1373834432|emb|LT963440.1|	29382	Staphylococcus cohnii isolate Staphylococcus cohnii ATCC 29974 genome assembly, chromosome: I	100	159	0	0	1	159	2367418	2367576	5.9e-75	294	100	100
k117_2391962	159	gi|1373834432|emb|LT963440.1|	29382	Staphylococcus cohnii isolate Staphylococcus cohnii ATCC 29974 genome assembly, chromosome: I	93.082	159	11	0	1	159	2624013	2623855	1.31e-56	233	100	100
k117_1607054	173	gi|1373834432|emb|LT963440.1|	29382	Staphylococcus cohnii isolate Staphylococcus cohnii ATCC 29974 genome assembly, chromosome: I	100	173	0	0	1	173	1261319	1261147	1.08e-82	320	100	100
k117_2782819	151	gi|1373834432|emb|LT963440.1|	29382	Staphylococcus cohnii isolate Staphylococcus cohnii ATCC 29974 genome assembly, chromosome: I	99.338	151	1	0	1	151	107931	107781	7.19e-69	274	100	100
k117_2981688	151	gi|1373834432|emb|LT963440.1|	29382	Staphylococcus cohnii isolate Staphylococcus cohnii ATCC 29974 genome assembly, chromosome: I	100	151	0	0	1	151	174135	173985	1.55e-70	279	100	100
k117_4159647	167	gi|1049746289|gb|CP016603.1|	225991	Comamonas aquatica strain CJG genome	94.012	167	10	0	1	167	2070322	2070156	1.07e-62	254	100	100
k117_4165081	165	gi|1373834432|emb|LT963440.1|	29382	Staphylococcus cohnii isolate Staphylococcus cohnii ATCC 29974 genome assembly, chromosome: I	100	165	0	0	1	165	2035717	2035881	2.86e-78	305	100	100
k117_1417852	170	gi|1419349948|gb|CP022198.1|	47885	Pseudomonas oryzihabitans strain MS8 genome	95.294	170	8	0	1	170	5089705	5089874	1.08e-67	270	100	100
k117_3581778	185	gi|1373834432|emb|LT963440.1|	29382	Staphylococcus cohnii isolate Staphylococcus cohnii ATCC 29974 genome assembly, chromosome: I	98.913	184	1	1	2	185	2652472	2652654	7.05e-85	327	99	99
k117_2598263	170	gi|1373834432|emb|LT963440.1|	29382	Staphylococcus cohnii isolate Staphylococcus cohnii ATCC 29974 genome assembly, chromosome: I	91.083	157	14	0	14	170	2444685	2444841	1.85e-50	213	92	92
k117_635558	166	gi|1049746289|gb|CP016603.1|	225991	Comamonas aquatica strain CJG genome	95.783	166	7	0	1	166	1543307	1543472	3.78e-67	268	100	100
k117_4171372	154	gi|1373834432|emb|LT963440.1|	29382	Staphylococcus cohnii isolate Staphylococcus cohnii ATCC 29974 genome assembly, chromosome: I	99.351	154	1	0	1	154	557844	557691	1.59e-70	279	100	100
k117_48797	154	gi|1049746289|gb|CP016603.1|	225991	Comamonas aquatica strain CJG genome	99.351	154	1	0	1	154	3015189	3015036	1.59e-70	279	100	100
k117_3388355	153	gi|1373834432|emb|LT963440.1|	29382	Staphylococcus cohnii isolate Staphylococcus cohnii ATCC 29974 genome assembly, chromosome: I	100	153	0	0	1	153	1306653	1306805	1.22e-71	283	100	100
k117_1624024	191	gi|1373834432|emb|LT963440.1|	29382	Staphylococcus cohnii isolate Staphylococcus cohnii ATCC 29974 genome assembly, chromosome: I	97.354	189	5	0	1	189	2622628	2622816	3.41e-83	322	99	99
k117_2996819	179	gi|1419349948|gb|CP022198.1|	47885	Pseudomonas oryzihabitans strain MS8 genome	91.62	179	15	0	1	179	235256	235078	5.42e-61	248	100	100
k117_4176214	177	gi|1049746289|gb|CP016603.1|	225991	Comamonas aquatica strain CJG genome	90.588	170	16	0	1	170	116253	116422	2.5e-54	226	96	96
k117_2997159	162	gi|1373834432|emb|LT963440.1|	29382	Staphylococcus cohnii isolate Staphylococcus cohnii ATCC 29974 genome assembly, chromosome: I	100	162	0	0	1	162	2541649	2541488	1.3e-76	300	100	100
k117_640055	163	gi|1373834432|emb|LT963440.1|	29382	Staphylococcus cohnii isolate Staphylococcus cohnii ATCC 29974 genome assembly, chromosome: I	95.092	163	8	0	1	163	2436614	2436776	8e-64	257	100	100
k117_2999470	157	gi|1373834432|emb|LT963440.1|	29382	Staphylococcus cohnii isolate Staphylococcus cohnii ATCC 29974 genome assembly, chromosome: I	100	157	0	0	1	157	1307169	1307013	7.51e-74	291	100	100
k117_3592756	187	gi|1373834432|emb|LT963440.1|	29382	Staphylococcus cohnii isolate Staphylococcus cohnii ATCC 29974 genome assembly, chromosome: I	100	187	0	0	1	187	2188468	2188282	1.97e-90	346	100	100
k117_1828179	159	gi|1373834432|emb|LT963440.1|	29382	Staphylococcus cohnii isolate Staphylococcus cohnii ATCC 29974 genome assembly, chromosome: I	100	159	0	0	1	159	1932459	1932301	5.9e-75	294	100	100
k117_1432636	155	gi|1049746289|gb|CP016603.1|	225991	Comamonas aquatica strain CJG genome	95.833	48	2	0	1	48	9896	9849	6.26e-10	78.7	31	31
k117_3003487	155	gi|1373834432|emb|LT963440.1|	29382	Staphylococcus cohnii isolate Staphylococcus cohnii ATCC 29974 genome assembly, chromosome: I	99.355	155	1	0	1	155	2244896	2244742	4.45e-71	281	100	100
k117_843609	169	gi|1373834432|emb|LT963440.1|	29382	Staphylococcus cohnii isolate Staphylococcus cohnii ATCC 29974 genome assembly, chromosome: I	99.408	169	1	0	1	169	1308840	1308672	8.2e-79	307	100	100
k117_2610575	155	gi|1373834432|emb|LT963440.1|	29382	Staphylococcus cohnii isolate Staphylococcus cohnii ATCC 29974 genome assembly, chromosome: I	99.355	155	1	0	1	155	567337	567491	4.45e-71	281	100	100
k117_846372	168	gi|1373834432|emb|LT963440.1|	29382	Staphylococcus cohnii isolate Staphylococcus cohnii ATCC 29974 genome assembly, chromosome: I	99.405	168	1	0	1	168	1720345	1720512	2.93e-78	305	100	100
k117_3006683	196	gi|1373834432|emb|LT963440.1|	29382	Staphylococcus cohnii isolate Staphylococcus cohnii ATCC 29974 genome assembly, chromosome: I	100	196	0	0	1	196	1151369	1151174	2.08e-95	363	100	100
k117_3006683	196	gi|1373834432|emb|LT963440.1|	29382	Staphylococcus cohnii isolate Staphylococcus cohnii ATCC 29974 genome assembly, chromosome: I	100	61	0	0	136	196	2479025	2478965	2.31e-20	113	100	31
k117_3988901	152	gi|1049746289|gb|CP016603.1|	225991	Comamonas aquatica strain CJG genome	94.737	152	8	0	1	152	2097335	2097486	9.52e-58	237	100	100
k117_455522	153	gi|1049746289|gb|CP016603.1|	225991	Comamonas aquatica strain CJG genome	97.386	153	4	0	1	153	1787577	1787425	5.7e-65	261	100	100
k117_651664	163	gi|1373834432|emb|LT963440.1|	29382	Staphylococcus cohnii isolate Staphylococcus cohnii ATCC 29974 genome assembly, chromosome: I	94.444	162	9	0	1	162	1746674	1746835	1.34e-61	250	99	99
k117_3990930	156	gi|1373834432|emb|LT963440.1|	29382	Staphylococcus cohnii isolate Staphylococcus cohnii ATCC 29974 genome assembly, chromosome: I	99.359	156	1	0	1	156	87656	87501	1.25e-71	283	100	100
k117_4383811	165	gi|1049746289|gb|CP016603.1|	225991	Comamonas aquatica strain CJG genome	95.758	165	7	0	1	165	3100023	3100187	1.35e-66	267	100	100
k117_1836571	161	gi|1373834432|emb|LT963440.1|	29382	Staphylococcus cohnii isolate Staphylococcus cohnii ATCC 29974 genome assembly, chromosome: I	99.315	146	1	0	16	161	2281708	2281563	4.7e-66	265	91	91
k117_849719	155	gi|1373834432|emb|LT963440.1|	29382	Staphylococcus cohnii isolate Staphylococcus cohnii ATCC 29974 genome assembly, chromosome: I	100	155	0	0	1	155	170876	171030	9.56e-73	287	100	100
k117_2616545	183	gi|1049746289|gb|CP016603.1|	225991	Comamonas aquatica strain CJG genome	96.175	183	7	0	1	183	271621	271439	1.52e-76	300	100	100
k117_4384165	160	gi|1373834432|emb|LT963440.1|	29382	Staphylococcus cohnii isolate Staphylococcus cohnii ATCC 29974 genome assembly, chromosome: I	90.196	153	14	1	1	152	108055	108207	4.8e-46	198	95	95
k117_1839474	171	gi|1373834432|emb|LT963440.1|	29382	Staphylococcus cohnii isolate Staphylococcus cohnii ATCC 29974 genome assembly, chromosome: I	98.83	171	2	0	1	171	63216	63046	2.99e-78	305	100	100
k117_1444808	161	gi|1373834432|emb|LT963440.1|	29382	Staphylococcus cohnii isolate Staphylococcus cohnii ATCC 29974 genome assembly, chromosome: I	97.857	140	3	0	22	161	2534035	2534174	2.2e-59	243	87	87
k117_2035087	162	gi|1373834432|emb|LT963440.1|	29382	Staphylococcus cohnii isolate Staphylococcus cohnii ATCC 29974 genome assembly, chromosome: I	94.04	151	9	0	1	151	2556974	2556824	1.73e-55	230	93	93
k117_2625387	185	gi|1373834432|emb|LT963440.1|	29382	Staphylococcus cohnii isolate Staphylococcus cohnii ATCC 29974 genome assembly, chromosome: I	99.459	185	1	0	1	185	318315	318131	1.17e-87	337	100	100
k117_1054414	154	gi|1373834432|emb|LT963440.1|	29382	Staphylococcus cohnii isolate Staphylococcus cohnii ATCC 29974 genome assembly, chromosome: I	100	154	0	0	1	154	467580	467733	3.41e-72	285	100	100
k117_4197533	151	gi|1373834432|emb|LT963440.1|	29382	Staphylococcus cohnii isolate Staphylococcus cohnii ATCC 29974 genome assembly, chromosome: I	100	151	0	0	1	151	2175366	2175216	1.55e-70	279	100	100
k117_4003609	194	gi|1049746289|gb|CP016603.1|	225991	Comamonas aquatica strain CJG genome	98.454	194	3	0	1	194	3675332	3675139	2.67e-89	342	100	100
k117_1453375	182	gi|1373834432|emb|LT963440.1|	29382	Staphylococcus cohnii isolate Staphylococcus cohnii ATCC 29974 genome assembly, chromosome: I	98.901	182	2	0	1	182	2564290	2564471	2.49e-84	326	100	100
k117_3809109	194	gi|1049746289|gb|CP016603.1|	225991	Comamonas aquatica strain CJG genome	98.969	194	2	0	1	194	625366	625559	5.74e-91	348	100	100
k117_3809364	161	gi|1049746289|gb|CP016603.1|	225991	Comamonas aquatica strain CJG genome	98.758	161	2	0	1	161	3458222	3458062	1e-72	287	100	100
k117_275476	174	gi|1373834432|emb|LT963440.1|	29382	Staphylococcus cohnii isolate Staphylococcus cohnii ATCC 29974 genome assembly, chromosome: I	98.851	174	2	0	1	174	60470	60297	6.58e-80	311	100	100
k117_1256976	174	gi|1477772556|gb|CP025672.1|	35885	Ipomoea triloba cultivar NCNSP0323 chromosome 13	98.851	174	2	0	1	174	15855704	15855531	6.58e-80	311	100	100
k117_1256976	174	gi|1477772556|gb|CP025672.1|	35885	Ipomoea triloba cultivar NCNSP0323 chromosome 13	98.851	174	2	0	1	174	15859377	15859204	6.58e-80	311	100	100
k117_1256976	174	gi|1477772556|gb|CP025672.1|	35885	Ipomoea triloba cultivar NCNSP0323 chromosome 13	98.851	174	2	0	1	174	16015378	16015205	6.58e-80	311	100	100
k117_1256976	174	gi|1477772556|gb|CP025672.1|	35885	Ipomoea triloba cultivar NCNSP0323 chromosome 13	98.851	174	2	0	1	174	16020148	16020321	6.58e-80	311	100	100
k117_2236155	152	gi|1049746289|gb|CP016603.1|	225991	Comamonas aquatica strain CJG genome	96.711	152	5	0	1	152	74332	74483	9.45e-63	254	100	100
k117_2043153	171	gi|1373834432|emb|LT963440.1|	29382	Staphylococcus cohnii isolate Staphylococcus cohnii ATCC 29974 genome assembly, chromosome: I	100	171	0	0	1	171	1929502	1929672	1.38e-81	316	100	100
k117_3615378	157	gi|1373834432|emb|LT963440.1|	29382	Staphylococcus cohnii isolate Staphylococcus cohnii ATCC 29974 genome assembly, chromosome: I	100	157	0	0	1	157	225731	225887	7.51e-74	291	100	100
k117_2237219	162	gi|1373834432|emb|LT963440.1|	29382	Staphylococcus cohnii isolate Staphylococcus cohnii ATCC 29974 genome assembly, chromosome: I	100	162	0	0	1	162	176708	176869	1.3e-76	300	100	100
k117_2044265	165	gi|1373834432|emb|LT963440.1|	29382	Staphylococcus cohnii isolate Staphylococcus cohnii ATCC 29974 genome assembly, chromosome: I	100	165	0	0	1	165	2299764	2299928	2.86e-78	305	100	100
k117_4203113	179	gi|1373834432|emb|LT963440.1|	29382	Staphylococcus cohnii isolate Staphylococcus cohnii ATCC 29974 genome assembly, chromosome: I	93.855	179	11	0	1	179	1755933	1756111	1.16e-67	270	100	100
k117_3223138	157	gi|1049746289|gb|CP016603.1|	225991	Comamonas aquatica strain CJG genome	96.178	157	6	0	1	157	3454776	3454932	7.62e-64	257	100	100
k117_4596065	180	gi|1373834432|emb|LT963440.1|	29382	Staphylococcus cohnii isolate Staphylococcus cohnii ATCC 29974 genome assembly, chromosome: I	98.889	180	2	0	1	180	2446820	2446641	3.17e-83	322	100	100
k117_4007721	162	gi|1419349948|gb|CP022198.1|	47885	Pseudomonas oryzihabitans strain MS8 genome	98.148	162	3	0	1	162	4831392	4831231	1.31e-71	283	100	100
k117_1260235	168	gi|1373834432|emb|LT963440.1|	29382	Staphylococcus cohnii isolate Staphylococcus cohnii ATCC 29974 genome assembly, chromosome: I	100	168	0	0	1	168	1115197	1115030	6.29e-80	311	100	100
k117_1654290	151	gi|1049746289|gb|CP016603.1|	225991	Comamonas aquatica strain CJG genome	97.351	151	4	0	1	151	3341431	3341581	7.24e-64	257	100	100
k117_4399844	160	gi|1373834432|emb|LT963440.1|	29382	Staphylococcus cohnii isolate Staphylococcus cohnii ATCC 29974 genome assembly, chromosome: I	96.875	160	5	0	1	160	81267	81426	3.61e-67	268	100	100
k117_3815305	176	gi|1373834432|emb|LT963440.1|	29382	Staphylococcus cohnii isolate Staphylococcus cohnii ATCC 29974 genome assembly, chromosome: I	100	176	0	0	1	176	2297070	2296895	2.38e-84	326	100	100
k117_2244022	175	gi|1373834432|emb|LT963440.1|	29382	Staphylococcus cohnii isolate Staphylococcus cohnii ATCC 29974 genome assembly, chromosome: I	99.429	175	1	0	1	175	2461911	2461737	3.96e-82	318	100	100
k117_4404771	164	gi|1373834432|emb|LT963440.1|	29382	Staphylococcus cohnii isolate Staphylococcus cohnii ATCC 29974 genome assembly, chromosome: I	98.78	164	2	0	1	164	2622367	2622530	2.21e-74	292	100	100
k117_3032032	181	gi|1373834432|emb|LT963440.1|	29382	Staphylococcus cohnii isolate Staphylococcus cohnii ATCC 29974 genome assembly, chromosome: I	100	181	0	0	1	181	1899095	1899275	4.1e-87	335	100	100
k117_287337	153	gi|1373834432|emb|LT963440.1|	29382	Staphylococcus cohnii isolate Staphylococcus cohnii ATCC 29974 genome assembly, chromosome: I	100	153	0	0	1	153	50086	49934	1.22e-71	283	100	100
k117_2448188	153	gi|1373834432|emb|LT963440.1|	29382	Staphylococcus cohnii isolate Staphylococcus cohnii ATCC 29974 genome assembly, chromosome: I	100	153	0	0	1	153	775801	775649	1.22e-71	283	100	100
k117_874402	158	gi|1373834432|emb|LT963440.1|	29382	Staphylococcus cohnii isolate Staphylococcus cohnii ATCC 29974 genome assembly, chromosome: I	99.367	158	1	0	1	158	2017163	2017320	9.8e-73	287	100	100
k117_3034495	157	gi|1049746289|gb|CP016603.1|	225991	Comamonas aquatica strain CJG genome	96.154	156	6	0	2	157	3735392	3735547	2.74e-63	255	99	99
k117_2056698	164	gi|1373834432|emb|LT963440.1|	29382	Staphylococcus cohnii isolate Staphylococcus cohnii ATCC 29974 genome assembly, chromosome: I	100	164	0	0	1	164	1897854	1897691	1.02e-77	303	100	100
k117_485754	162	gi|1373834432|emb|LT963440.1|	29382	Staphylococcus cohnii isolate Staphylococcus cohnii ATCC 29974 genome assembly, chromosome: I	91.875	160	13	0	1	160	2697720	2697879	8.05e-54	224	99	99
k117_3632271	157	gi|1373834432|emb|LT963440.1|	29382	Staphylococcus cohnii isolate Staphylococcus cohnii ATCC 29974 genome assembly, chromosome: I	100	157	0	0	1	157	931257	931413	7.51e-74	291	100	100
k117_2646235	174	gi|1049746289|gb|CP016603.1|	225991	Comamonas aquatica strain CJG genome	100	174	0	0	1	174	3607465	3607292	3.04e-83	322	100	100
k117_1868124	167	gi|1141961720|gb|CP019567.1|	1280	Staphylococcus aureus strain SR434 plasmid pSR04, complete genome	99.401	167	1	0	1	167	4290	4124	1.04e-77	303	100	100
k117_3240241	157	gi|672713136|emb|LK931720.1|	403776	Sphingobacterium sp. PM2-P1-29 genome assembly Sequencing method ,scaffold BN1088_Contig_143	100	157	0	0	1	157	2752592	2752748	7.51e-74	291	100	100
k117_2845028	164	gi|1373834432|emb|LT963440.1|	29382	Staphylococcus cohnii isolate Staphylococcus cohnii ATCC 29974 genome assembly, chromosome: I	100	164	0	0	1	164	416278	416441	1.02e-77	303	100	100
k117_3636160	161	gi|1373834432|emb|LT963440.1|	29382	Staphylococcus cohnii isolate Staphylococcus cohnii ATCC 29974 genome assembly, chromosome: I	99.379	161	1	0	1	161	1360633	1360793	2.16e-74	292	100	100
k117_299155	174	gi|1373834432|emb|LT963440.1|	29382	Staphylococcus cohnii isolate Staphylococcus cohnii ATCC 29974 genome assembly, chromosome: I	100	174	0	0	1	174	1191359	1191186	3.04e-83	322	100	100
k117_4417616	151	gi|1373834432|emb|LT963440.1|	29382	Staphylococcus cohnii isolate Staphylococcus cohnii ATCC 29974 genome assembly, chromosome: I	100	151	0	0	1	151	1812350	1812500	1.55e-70	279	100	100
k117_1280684	153	gi|672713136|emb|LK931720.1|	403776	Sphingobacterium sp. PM2-P1-29 genome assembly Sequencing method ,scaffold BN1088_Contig_143	99.346	153	1	0	1	153	1876910	1877062	5.66e-70	278	100	100
k117_4028909	186	gi|1373834432|emb|LT963440.1|	29382	Staphylococcus cohnii isolate Staphylococcus cohnii ATCC 29974 genome assembly, chromosome: I	100	186	0	0	1	186	2657279	2657464	7.05e-90	344	100	100
k117_1281753	166	gi|1049746289|gb|CP016603.1|	225991	Comamonas aquatica strain CJG genome	98.193	166	3	0	1	166	2928673	2928838	8.07e-74	291	100	100
k117_103203	160	gi|1373834432|emb|LT963440.1|	29382	Staphylococcus cohnii isolate Staphylococcus cohnii ATCC 29974 genome assembly, chromosome: I	96.835	158	5	0	3	160	161735	161578	4.67e-66	265	99	99
k117_1479555	184	gi|1373834432|emb|LT963440.1|	29382	Staphylococcus cohnii isolate Staphylococcus cohnii ATCC 29974 genome assembly, chromosome: I	98.913	184	2	0	1	184	2527367	2527550	1.95e-85	329	100	100
k117_3640811	167	gi|1049746289|gb|CP016603.1|	225991	Comamonas aquatica strain CJG genome	100	167	0	0	1	167	6221	6387	2.25e-79	309	100	100
k117_1284742	154	gi|1373834432|emb|LT963440.1|	29382	Staphylococcus cohnii isolate Staphylococcus cohnii ATCC 29974 genome assembly, chromosome: I	100	154	0	0	1	154	265306	265153	3.41e-72	285	100	100
k117_3049252	182	gi|1373834432|emb|LT963440.1|	29382	Staphylococcus cohnii isolate Staphylococcus cohnii ATCC 29974 genome assembly, chromosome: I	99.451	182	1	0	1	182	407417	407598	5.34e-86	331	100	100
k117_4033894	159	gi|1419349948|gb|CP022198.1|	47885	Pseudomonas oryzihabitans strain MS8 genome	91.558	154	13	0	6	159	4667370	4667523	1.7e-50	213	97	97
k117_2656707	159	gi|1373834432|emb|LT963440.1|	29382	Staphylococcus cohnii isolate Staphylococcus cohnii ATCC 29974 genome assembly, chromosome: I	100	159	0	0	1	159	842199	842041	5.9e-75	294	100	100
k117_3841341	178	gi|1373834432|emb|LT963440.1|	29382	Staphylococcus cohnii isolate Staphylococcus cohnii ATCC 29974 genome assembly, chromosome: I	100	178	0	0	1	178	1106773	1106950	1.87e-85	329	100	100
k117_3252074	183	gi|1419349948|gb|CP022198.1|	47885	Pseudomonas oryzihabitans strain MS8 genome	95.266	169	8	0	1	169	3458782	3458614	4.28e-67	268	92	92
k117_1882570	162	gi|1373834432|emb|LT963440.1|	29382	Staphylococcus cohnii isolate Staphylococcus cohnii ATCC 29974 genome assembly, chromosome: I	97.484	159	4	0	3	161	101972	101814	2.83e-68	272	98	98
k117_4627882	160	gi|1049746289|gb|CP016603.1|	225991	Comamonas aquatica strain CJG genome	96.875	160	5	0	1	160	601132	601291	3.61e-67	268	100	100
k117_4627882	160	gi|1049746289|gb|CP016603.1|	225991	Comamonas aquatica strain CJG genome	96.875	160	5	0	1	160	2858570	2858411	3.61e-67	268	100	100
k117_4627882	160	gi|1049746289|gb|CP016603.1|	225991	Comamonas aquatica strain CJG genome	96.875	160	5	0	1	160	3759891	3759732	3.61e-67	268	100	100
k117_112260	156	gi|663673455|emb|HG975449.1|	28526	Solanum pennellii chromosome ch10, complete genome	94.904	157	7	1	1	156	69329519	69329363	5.88e-60	244	100	100
k117_112260	156	gi|663673455|emb|HG975449.1|	28526	Solanum pennellii chromosome ch10, complete genome	93.464	153	8	2	5	156	63663331	63663180	2.13e-54	226	100	97
k117_311433	171	gi|1373834432|emb|LT963440.1|	29382	Staphylococcus cohnii isolate Staphylococcus cohnii ATCC 29974 genome assembly, chromosome: I	99.415	171	1	0	1	171	1515684	1515514	6.43e-80	311	100	100
k117_1884642	152	gi|1373834432|emb|LT963440.1|	29382	Staphylococcus cohnii isolate Staphylococcus cohnii ATCC 29974 genome assembly, chromosome: I	98.026	152	3	0	1	152	47527	47376	4.37e-66	265	100	100
k117_2662850	160	gi|1049746289|gb|CP016603.1|	225991	Comamonas aquatica strain CJG genome	97.5	160	4	0	1	160	3247152	3246993	7.75e-69	274	100	100
k117_2471139	159	gi|1373834432|emb|LT963440.1|	29382	Staphylococcus cohnii isolate Staphylococcus cohnii ATCC 29974 genome assembly, chromosome: I	100	159	0	0	1	159	2306393	2306235	5.9e-75	294	100	100
k117_2271861	166	gi|1049746289|gb|CP016603.1|	225991	Comamonas aquatica strain CJG genome	98.193	166	3	0	1	166	3507044	3506879	8.07e-74	291	100	100
k117_4239877	153	gi|1373834432|emb|LT963440.1|	29382	Staphylococcus cohnii isolate Staphylococcus cohnii ATCC 29974 genome assembly, chromosome: I	99.346	153	1	0	1	153	2154920	2154768	5.66e-70	278	100	100
k117_4632459	169	gi|1373834432|emb|LT963440.1|	29382	Staphylococcus cohnii isolate Staphylococcus cohnii ATCC 29974 genome assembly, chromosome: I	100	169	0	0	1	169	1986067	1986235	1.76e-80	313	100	100
k117_1296395	157	gi|1373834432|emb|LT963440.1|	29382	Staphylococcus cohnii isolate Staphylococcus cohnii ATCC 29974 genome assembly, chromosome: I	100	157	0	0	1	157	1924087	1923931	7.51e-74	291	100	100
k117_510068	151	gi|1049746289|gb|CP016603.1|	225991	Comamonas aquatica strain CJG genome	97.279	147	4	0	2	148	2442343	2442489	1.21e-61	250	97	97
k117_118779	192	gi|1049746289|gb|CP016603.1|	225991	Comamonas aquatica strain CJG genome	94.271	192	11	0	1	192	1752165	1751974	7.49e-75	294	100	100
k117_1100112	167	gi|1373834432|emb|LT963440.1|	29382	Staphylococcus cohnii isolate Staphylococcus cohnii ATCC 29974 genome assembly, chromosome: I	100	167	0	0	1	167	2299625	2299459	2.25e-79	309	100	100
k117_121871	156	gi|1373834432|emb|LT963440.1|	29382	Staphylococcus cohnii isolate Staphylococcus cohnii ATCC 29974 genome assembly, chromosome: I	96.774	155	5	0	1	155	2446418	2446572	2.1e-64	259	99	99
k117_1692539	167	gi|1373834432|emb|LT963440.1|	29382	Staphylococcus cohnii isolate Staphylococcus cohnii ATCC 29974 genome assembly, chromosome: I	99.398	166	1	0	1	166	926623	926458	3.76e-77	302	99	99
k117_121984	156	gi|1373834432|emb|LT963440.1|	29382	Staphylococcus cohnii isolate Staphylococcus cohnii ATCC 29974 genome assembly, chromosome: I	98.718	156	2	0	1	156	748354	748509	5.8e-70	278	100	100
k117_2479129	191	gi|1373834432|emb|LT963440.1|	29382	Staphylococcus cohnii isolate Staphylococcus cohnii ATCC 29974 genome assembly, chromosome: I	100	191	0	0	1	191	848196	848386	1.21e-92	353	100	100
k117_3065703	165	gi|1373834432|emb|LT963440.1|	29382	Staphylococcus cohnii isolate Staphylococcus cohnii ATCC 29974 genome assembly, chromosome: I	100	165	0	0	1	165	1776048	1775884	2.86e-78	305	100	100
k117_1695239	165	gi|1049746289|gb|CP016603.1|	225991	Comamonas aquatica strain CJG genome	92.063	63	5	0	1	63	1660245	1660183	3.14e-13	89.8	38	38
k117_2089874	155	gi|1049746289|gb|CP016603.1|	225991	Comamonas aquatica strain CJG genome	100	125	0	0	31	155	766054	766178	4.54e-56	231	81	81
k117_2090405	172	gi|1373834432|emb|LT963440.1|	29382	Staphylococcus cohnii isolate Staphylococcus cohnii ATCC 29974 genome assembly, chromosome: I	100	172	0	0	1	172	2311448	2311619	3.87e-82	318	100	100
k117_127211	155	gi|1373834432|emb|LT963440.1|	29382	Staphylococcus cohnii isolate Staphylococcus cohnii ATCC 29974 genome assembly, chromosome: I	99.355	155	1	0	1	155	147501	147347	4.45e-71	281	100	100
k117_3666124	171	gi|1049746289|gb|CP016603.1|	225991	Comamonas aquatica strain CJG genome	96.154	156	6	0	16	171	3716559	3716404	3.06e-63	255	91	91
k117_3667812	195	gi|1373834432|emb|LT963440.1|	29382	Staphylococcus cohnii isolate Staphylococcus cohnii ATCC 29974 genome assembly, chromosome: I	100	195	0	0	1	195	2300314	2300508	7.42e-95	361	100	100
k117_3861331	167	gi|1419349948|gb|CP022198.1|	47885	Pseudomonas oryzihabitans strain MS8 genome	98.204	167	3	0	1	167	4410190	4410024	2.26e-74	292	100	100
k117_914088	168	gi|1373834432|emb|LT963440.1|	29382	Staphylococcus cohnii isolate Staphylococcus cohnii ATCC 29974 genome assembly, chromosome: I	100	168	0	0	1	168	1065875	1065708	6.29e-80	311	100	100
k117_1507298	158	gi|1373834432|emb|LT963440.1|	29382	Staphylococcus cohnii isolate Staphylococcus cohnii ATCC 29974 genome assembly, chromosome: I	100	158	0	0	1	158	1597983	1597826	2.11e-74	292	100	100
k117_3862925	169	gi|1373834432|emb|LT963440.1|	29382	Staphylococcus cohnii isolate Staphylococcus cohnii ATCC 29974 genome assembly, chromosome: I	99.408	169	1	0	1	169	2439143	2438975	8.2e-79	307	100	100
k117_4254841	153	gi|1049746289|gb|CP016603.1|	225991	Comamonas aquatica strain CJG genome	95.425	153	7	0	1	153	1750499	1750347	5.74e-60	244	100	100
k117_132552	152	gi|1373834432|emb|LT963440.1|	29382	Staphylococcus cohnii isolate Staphylococcus cohnii ATCC 29974 genome assembly, chromosome: I	96.711	152	5	0	1	152	770445	770294	9.45e-63	254	100	100
k117_2489390	173	gi|1049746289|gb|CP016603.1|	225991	Comamonas aquatica strain CJG genome	95.954	173	7	0	1	173	3394678	3394506	5.12e-71	281	100	100
k117_4257518	182	gi|1373834432|emb|LT963440.1|	29382	Staphylococcus cohnii isolate Staphylococcus cohnii ATCC 29974 genome assembly, chromosome: I	100	182	0	0	1	182	1775800	1775619	1.15e-87	337	100	100
k117_4062125	160	gi|1373834432|emb|LT963440.1|	29382	Staphylococcus cohnii isolate Staphylococcus cohnii ATCC 29974 genome assembly, chromosome: I	99.375	160	1	0	1	160	316986	317145	7.7e-74	291	100	100
k117_4063220	157	gi|1373834432|emb|LT963440.1|	29382	Staphylococcus cohnii isolate Staphylococcus cohnii ATCC 29974 genome assembly, chromosome: I	100	149	0	0	1	149	333352	333500	2.1e-69	276	100	95
k117_4063220	157	gi|1373834432|emb|LT963440.1|	29382	Staphylococcus cohnii isolate Staphylococcus cohnii ATCC 29974 genome assembly, chromosome: I	100	83	0	0	75	157	1570087	1570169	1.03e-32	154	100	53
k117_4063220	157	gi|1373834432|emb|LT963440.1|	29382	Staphylococcus cohnii isolate Staphylococcus cohnii ATCC 29974 genome assembly, chromosome: I	93.814	97	4	2	53	149	631118	631024	6.19e-30	145	100	62
k117_4063220	157	gi|1373834432|emb|LT963440.1|	29382	Staphylococcus cohnii isolate Staphylococcus cohnii ATCC 29974 genome assembly, chromosome: I	93.878	98	3	3	53	149	827521	827616	6.19e-30	145	100	62
k117_4063220	157	gi|1373834432|emb|LT963440.1|	29382	Staphylococcus cohnii isolate Staphylococcus cohnii ATCC 29974 genome assembly, chromosome: I	95.604	91	3	1	60	149	1418679	1418589	6.19e-30	145	100	57
k117_4063220	157	gi|1373834432|emb|LT963440.1|	29382	Staphylococcus cohnii isolate Staphylococcus cohnii ATCC 29974 genome assembly, chromosome: I	95.604	91	0	4	60	149	1604871	1604784	2.23e-29	143	100	57
k117_4063220	157	gi|1373834432|emb|LT963440.1|	29382	Staphylococcus cohnii isolate Staphylococcus cohnii ATCC 29974 genome assembly, chromosome: I	92.157	102	5	3	48	149	2356961	2357059	8.01e-29	141	100	65
k117_4063220	157	gi|1373834432|emb|LT963440.1|	29382	Staphylococcus cohnii isolate Staphylococcus cohnii ATCC 29974 genome assembly, chromosome: I	100	75	0	0	75	149	855847	855921	2.88e-28	139	100	48
k117_4063220	157	gi|1373834432|emb|LT963440.1|	29382	Staphylococcus cohnii isolate Staphylococcus cohnii ATCC 29974 genome assembly, chromosome: I	100	75	0	0	75	149	990760	990686	2.88e-28	139	100	48
k117_4063220	157	gi|1373834432|emb|LT963440.1|	29382	Staphylococcus cohnii isolate Staphylococcus cohnii ATCC 29974 genome assembly, chromosome: I	100	75	0	0	75	149	1222504	1222578	2.88e-28	139	100	48
k117_4063220	157	gi|1373834432|emb|LT963440.1|	29382	Staphylococcus cohnii isolate Staphylococcus cohnii ATCC 29974 genome assembly, chromosome: I	98.718	78	1	0	72	149	1648170	1648247	2.88e-28	139	100	50
k117_4063220	157	gi|1373834432|emb|LT963440.1|	29382	Staphylococcus cohnii isolate Staphylococcus cohnii ATCC 29974 genome assembly, chromosome: I	92.857	98	3	2	53	149	1954985	1955079	2.88e-28	139	100	62
k117_4063220	157	gi|1373834432|emb|LT963440.1|	29382	Staphylococcus cohnii isolate Staphylococcus cohnii ATCC 29974 genome assembly, chromosome: I	100	75	0	0	75	149	2150193	2150119	2.88e-28	139	100	48
k117_4063220	157	gi|1373834432|emb|LT963440.1|	29382	Staphylococcus cohnii isolate Staphylococcus cohnii ATCC 29974 genome assembly, chromosome: I	100	74	0	0	76	149	393893	393820	1.04e-27	137	100	47
k117_4063220	157	gi|1373834432|emb|LT963440.1|	29382	Staphylococcus cohnii isolate Staphylococcus cohnii ATCC 29974 genome assembly, chromosome: I	100	74	0	0	76	149	2004387	2004314	1.04e-27	137	100	47
k117_4063220	157	gi|1373834432|emb|LT963440.1|	29382	Staphylococcus cohnii isolate Staphylococcus cohnii ATCC 29974 genome assembly, chromosome: I	100	73	0	0	85	157	1152638	1152566	3.73e-27	135	100	46
k117_4063220	157	gi|1373834432|emb|LT963440.1|	29382	Staphylococcus cohnii isolate Staphylococcus cohnii ATCC 29974 genome assembly, chromosome: I	100	72	0	0	75	146	524185	524256	1.34e-26	134	100	46
k117_4063220	157	gi|1373834432|emb|LT963440.1|	29382	Staphylococcus cohnii isolate Staphylococcus cohnii ATCC 29974 genome assembly, chromosome: I	100	72	0	0	75	146	1319301	1319372	1.34e-26	134	100	46
k117_4063220	157	gi|1373834432|emb|LT963440.1|	29382	Staphylococcus cohnii isolate Staphylococcus cohnii ATCC 29974 genome assembly, chromosome: I	100	71	0	0	76	146	1814963	1814893	4.82e-26	132	100	45
k117_2684827	160	gi|1373834432|emb|LT963440.1|	29382	Staphylococcus cohnii isolate Staphylococcus cohnii ATCC 29974 genome assembly, chromosome: I	99.375	160	1	0	1	160	919865	920024	7.7e-74	291	100	100
k117_2685171	162	gi|1373834432|emb|LT963440.1|	29382	Staphylococcus cohnii isolate Staphylococcus cohnii ATCC 29974 genome assembly, chromosome: I	100	162	0	0	1	162	177346	177185	1.3e-76	300	100	100
k117_3280288	152	gi|1373834432|emb|LT963440.1|	29382	Staphylococcus cohnii isolate Staphylococcus cohnii ATCC 29974 genome assembly, chromosome: I	100	152	0	0	1	152	1666237	1666086	4.33e-71	281	100	100
k117_3281269	159	gi|1464464569|gb|CP014157.1|	44283	Pasteurella multocida subsp. multocida strain RCAD0259 chromosome	100	159	0	0	1	159	2282753	2282595	5.9e-75	294	100	100
k117_336408	184	gi|1373834432|emb|LT963440.1|	29382	Staphylococcus cohnii isolate Staphylococcus cohnii ATCC 29974 genome assembly, chromosome: I	100	121	0	0	64	184	575112	575232	9.45e-54	224	66	66
k117_1119333	179	gi|1049746289|gb|CP016603.1|	225991	Comamonas aquatica strain CJG genome	98.883	179	2	0	1	179	319537	319715	1.13e-82	320	100	100
k117_2687436	154	gi|1049746289|gb|CP016603.1|	225991	Comamonas aquatica strain CJG genome	98.052	154	3	0	1	154	2767712	2767559	3.43e-67	268	100	100
k117_2496064	157	gi|1049746289|gb|CP016603.1|	225991	Comamonas aquatica strain CJG genome	99.363	157	1	0	1	157	1728329	1728485	3.5e-72	285	100	100
k117_338294	153	gi|1049746289|gb|CP016603.1|	225991	Comamonas aquatica strain CJG genome	97.386	153	4	0	1	153	569046	569198	5.7e-65	261	100	100
k117_1517438	164	gi|1373834432|emb|LT963440.1|	29382	Staphylococcus cohnii isolate Staphylococcus cohnii ATCC 29974 genome assembly, chromosome: I	100	164	0	0	1	164	718262	718099	1.02e-77	303	100	100
k117_4659813	160	gi|1373834432|emb|LT963440.1|	29382	Staphylococcus cohnii isolate Staphylococcus cohnii ATCC 29974 genome assembly, chromosome: I	100	160	0	0	1	160	1371900	1371741	1.65e-75	296	100	100
k117_731960	173	gi|1373834432|emb|LT963440.1|	29382	Staphylococcus cohnii isolate Staphylococcus cohnii ATCC 29974 genome assembly, chromosome: I	100	173	0	0	1	173	2496116	2495944	1.08e-82	320	100	100
k117_2501705	164	gi|1049746289|gb|CP016603.1|	225991	Comamonas aquatica strain CJG genome	98.78	164	2	0	1	164	3350317	3350480	2.21e-74	292	100	100
k117_930009	155	gi|1049746289|gb|CP016603.1|	225991	Comamonas aquatica strain CJG genome	91.613	155	13	0	1	155	539486	539640	4.57e-51	215	100	100
k117_930009	155	gi|1049746289|gb|CP016603.1|	225991	Comamonas aquatica strain CJG genome	98.077	52	1	0	1	52	538357	538408	8.04e-14	91.6	100	34
k117_2895446	166	gi|1419349948|gb|CP022198.1|	47885	Pseudomonas oryzihabitans strain MS8 genome	93.976	166	10	0	1	166	2678710	2678875	3.81e-62	252	100	100
k117_4465189	153	gi|1049746289|gb|CP016603.1|	225991	Comamonas aquatica strain CJG genome	98.039	153	3	0	1	153	267618	267770	1.22e-66	267	100	100
k117_4076507	157	gi|1373834432|emb|LT963440.1|	29382	Staphylococcus cohnii isolate Staphylococcus cohnii ATCC 29974 genome assembly, chromosome: I	100	142	0	0	16	157	1344048	1343907	1.64e-65	263	90	90
k117_540768	195	gi|1373834432|emb|LT963440.1|	29382	Staphylococcus cohnii isolate Staphylococcus cohnii ATCC 29974 genome assembly, chromosome: I	100	195	0	0	1	195	1287474	1287668	7.42e-95	361	100	100
k117_3093491	167	gi|1373834432|emb|LT963440.1|	29382	Staphylococcus cohnii isolate Staphylococcus cohnii ATCC 29974 genome assembly, chromosome: I	98.98	98	1	0	70	167	1012848	1012945	2.38e-39	176	59	59
k117_4667078	154	gi|1049746289|gb|CP016603.1|	225991	Comamonas aquatica strain CJG genome	98.701	154	2	0	1	154	2612751	2612598	7.38e-69	274	100	100
k117_4078673	174	gi|1373834432|emb|LT963440.1|	29382	Staphylococcus cohnii isolate Staphylococcus cohnii ATCC 29974 genome assembly, chromosome: I	98.851	174	2	0	1	174	2440804	2440977	6.58e-80	311	100	100
k117_4668187	180	gi|1049746289|gb|CP016603.1|	225991	Comamonas aquatica strain CJG genome	96.667	180	5	1	1	180	872626	872448	5.34e-76	298	100	100
k117_2507381	172	gi|1373834432|emb|LT963440.1|	29382	Staphylococcus cohnii isolate Staphylococcus cohnii ATCC 29974 genome assembly, chromosome: I	93.289	149	10	0	1	149	1656617	1656469	1.12e-52	220	87	87
k117_3296898	185	gi|1373834432|emb|LT963440.1|	29382	Staphylococcus cohnii isolate Staphylococcus cohnii ATCC 29974 genome assembly, chromosome: I	99.459	185	1	0	1	185	2547722	2547906	1.17e-87	337	100	100
k117_2901971	158	gi|1373834432|emb|LT963440.1|	29382	Staphylococcus cohnii isolate Staphylococcus cohnii ATCC 29974 genome assembly, chromosome: I	99.206	126	1	0	33	158	1531684	1531559	6.02e-55	228	80	80
k117_2704453	165	gi|1373834432|emb|LT963440.1|	29382	Staphylococcus cohnii isolate Staphylococcus cohnii ATCC 29974 genome assembly, chromosome: I	99.394	165	1	0	1	165	2657294	2657458	1.33e-76	300	100	100
k117_3492338	180	gi|1049746289|gb|CP016603.1|	225991	Comamonas aquatica strain CJG genome	92.778	180	13	0	1	180	2710112	2710291	7.01e-65	261	100	100
k117_3492657	157	gi|1464464569|gb|CP014157.1|	44283	Pasteurella multocida subsp. multocida strain RCAD0259 chromosome	99.363	157	1	0	1	157	2295742	2295586	3.5e-72	285	100	100
k117_1726913	182	gi|1373834432|emb|LT963440.1|	29382	Staphylococcus cohnii isolate Staphylococcus cohnii ATCC 29974 genome assembly, chromosome: I	98.901	182	2	0	1	182	111434	111615	2.49e-84	326	100	100
k117_4673569	163	gi|1373834432|emb|LT963440.1|	29382	Staphylococcus cohnii isolate Staphylococcus cohnii ATCC 29974 genome assembly, chromosome: I	100	163	0	0	1	163	974718	974556	3.64e-77	302	100	100
k117_3099901	190	gi|1373834432|emb|LT963440.1|	29382	Staphylococcus cohnii isolate Staphylococcus cohnii ATCC 29974 genome assembly, chromosome: I	95.789	190	8	0	1	190	2032847	2032658	9.49e-79	307	100	100
k117_1534484	156	gi|1373834432|emb|LT963440.1|	29382	Staphylococcus cohnii isolate Staphylococcus cohnii ATCC 29974 genome assembly, chromosome: I	93.662	142	7	1	1	142	1105095	1104956	5.97e-50	211	99	91
k117_1534484	156	gi|1373834432|emb|LT963440.1|	29382	Staphylococcus cohnii isolate Staphylococcus cohnii ATCC 29974 genome assembly, chromosome: I	91.549	142	10	1	1	142	1011708	1011569	6.01e-45	195	99	91
k117_1534484	156	gi|1373834432|emb|LT963440.1|	29382	Staphylococcus cohnii isolate Staphylococcus cohnii ATCC 29974 genome assembly, chromosome: I	97.849	93	2	0	50	142	2389854	2389762	6.1e-35	161	99	60
k117_1534484	156	gi|1373834432|emb|LT963440.1|	29382	Staphylococcus cohnii isolate Staphylococcus cohnii ATCC 29974 genome assembly, chromosome: I	97.826	92	2	0	51	142	2389756	2389665	2.19e-34	159	99	59
k117_1534484	156	gi|1373834432|emb|LT963440.1|	29382	Staphylococcus cohnii isolate Staphylococcus cohnii ATCC 29974 genome assembly, chromosome: I	96.809	94	2	1	50	142	1266207	1266300	2.84e-33	156	99	60
k117_1534484	156	gi|1373834432|emb|LT963440.1|	29382	Staphylococcus cohnii isolate Staphylococcus cohnii ATCC 29974 genome assembly, chromosome: I	96.774	93	3	0	50	142	2700841	2700933	2.84e-33	156	99	60
k117_1534484	156	gi|1373834432|emb|LT963440.1|	29382	Staphylococcus cohnii isolate Staphylococcus cohnii ATCC 29974 genome assembly, chromosome: I	95.604	91	4	0	52	142	912156	912246	1.71e-30	147	99	58
k117_1534484	156	gi|1373834432|emb|LT963440.1|	29382	Staphylococcus cohnii isolate Staphylococcus cohnii ATCC 29974 genome assembly, chromosome: I	92.157	102	8	0	50	151	454544	454443	6.14e-30	145	99	65
k117_1534484	156	gi|1373834432|emb|LT963440.1|	29382	Staphylococcus cohnii isolate Staphylococcus cohnii ATCC 29974 genome assembly, chromosome: I	100	78	0	0	1	78	1792990	1793067	6.14e-30	145	99	50
k117_1534484	156	gi|1373834432|emb|LT963440.1|	29382	Staphylococcus cohnii isolate Staphylococcus cohnii ATCC 29974 genome assembly, chromosome: I	97.619	84	2	0	50	133	1942614	1942697	6.14e-30	145	99	54
k117_1534484	156	gi|1373834432|emb|LT963440.1|	29382	Staphylococcus cohnii isolate Staphylococcus cohnii ATCC 29974 genome assembly, chromosome: I	97.59	83	2	0	50	132	1275001	1274919	2.21e-29	143	99	53
k117_1534484	156	gi|1373834432|emb|LT963440.1|	29382	Staphylococcus cohnii isolate Staphylococcus cohnii ATCC 29974 genome assembly, chromosome: I	94.565	92	5	0	50	141	2700598	2700689	2.21e-29	143	99	59
k117_1534484	156	gi|1373834432|emb|LT963440.1|	29382	Staphylococcus cohnii isolate Staphylococcus cohnii ATCC 29974 genome assembly, chromosome: I	92.857	98	6	1	46	143	1008553	1008457	7.94e-29	141	99	63
k117_1534484	156	gi|1373834432|emb|LT963440.1|	29382	Staphylococcus cohnii isolate Staphylococcus cohnii ATCC 29974 genome assembly, chromosome: I	94.505	91	5	0	52	142	2702554	2702644	7.94e-29	141	99	58
k117_1534484	156	gi|1373834432|emb|LT963440.1|	29382	Staphylococcus cohnii isolate Staphylococcus cohnii ATCC 29974 genome assembly, chromosome: I	90.654	107	6	4	49	154	69481	69584	2.86e-28	139	99	68
k117_1534484	156	gi|1373834432|emb|LT963440.1|	29382	Staphylococcus cohnii isolate Staphylococcus cohnii ATCC 29974 genome assembly, chromosome: I	93.548	93	6	0	50	142	1793267	1793359	2.86e-28	139	99	60
k117_1534484	156	gi|1373834432|emb|LT963440.1|	29382	Staphylococcus cohnii isolate Staphylococcus cohnii ATCC 29974 genome assembly, chromosome: I	93.548	93	6	0	50	142	2701505	2701413	2.86e-28	139	99	60
k117_1534484	156	gi|1373834432|emb|LT963440.1|	29382	Staphylococcus cohnii isolate Staphylococcus cohnii ATCC 29974 genome assembly, chromosome: I	92.553	94	6	1	50	142	1265963	1266056	1.33e-26	134	99	60
k117_1534484	156	gi|1373834432|emb|LT963440.1|	29382	Staphylococcus cohnii isolate Staphylococcus cohnii ATCC 29974 genome assembly, chromosome: I	97.183	71	2	0	50	120	2702794	2702864	1.03e-22	121	99	46
k117_1534484	156	gi|1373834432|emb|LT963440.1|	29382	Staphylococcus cohnii isolate Staphylococcus cohnii ATCC 29974 genome assembly, chromosome: I	92.308	78	6	0	74	151	454412	454335	6.23e-20	111	99	50
k117_1534484	156	gi|1373834432|emb|LT963440.1|	29382	Staphylococcus cohnii isolate Staphylococcus cohnii ATCC 29974 genome assembly, chromosome: I	93.056	72	5	0	70	141	2701729	2701658	2.9e-18	106	99	46
k117_1534484	156	gi|1373834432|emb|LT963440.1|	29382	Staphylococcus cohnii isolate Staphylococcus cohnii ATCC 29974 genome assembly, chromosome: I	92.958	71	5	0	81	151	454760	454690	1.04e-17	104	99	46
k117_1534484	156	gi|1373834432|emb|LT963440.1|	29382	Staphylococcus cohnii isolate Staphylococcus cohnii ATCC 29974 genome assembly, chromosome: I	95.652	46	2	0	50	95	1417239	1417284	8.17e-09	75	99	29
k117_1534484	156	gi|1373834432|emb|LT963440.1|	29382	Staphylococcus cohnii isolate Staphylococcus cohnii ATCC 29974 genome assembly, chromosome: I	92.157	51	3	1	100	149	2707903	2707953	1.06e-07	71.3	99	32
k117_1534484	156	gi|1373834432|emb|LT963440.1|	29382	Staphylococcus cohnii isolate Staphylococcus cohnii ATCC 29974 genome assembly, chromosome: I	91.489	47	4	0	40	86	929605	929559	4.92e-06	65.8	99	30
k117_4475153	178	gi|1373834432|emb|LT963440.1|	29382	Staphylococcus cohnii isolate Staphylococcus cohnii ATCC 29974 genome assembly, chromosome: I	100	178	0	0	1	178	2469104	2468927	1.87e-85	329	100	100
k117_4676640	164	gi|1373834432|emb|LT963440.1|	29382	Staphylococcus cohnii isolate Staphylococcus cohnii ATCC 29974 genome assembly, chromosome: I	98.171	164	3	0	1	164	2444113	2443950	1.03e-72	287	100	100
k117_2318784	157	gi|325974207|emb|FQ790300.1|	999810	Botryotinia fuckeliana T4 SuperContig_22_1 genomic supercontig	100	157	0	0	1	157	806185	806029	7.51e-74	291	100	100
k117_946587	168	gi|1049746289|gb|CP016603.1|	225991	Comamonas aquatica strain CJG genome	98.214	168	3	0	1	168	1696860	1697027	6.34e-75	294	100	100
k117_946590	168	gi|1049746289|gb|CP016603.1|	225991	Comamonas aquatica strain CJG genome	97.619	168	4	0	1	168	1696860	1697027	2.95e-73	289	100	100
k117_4287284	153	gi|1373834432|emb|LT963440.1|	29382	Staphylococcus cohnii isolate Staphylococcus cohnii ATCC 29974 genome assembly, chromosome: I	100	153	0	0	1	153	1647075	1646923	1.22e-71	283	100	100
k117_2321029	159	gi|1419349948|gb|CP022198.1|	47885	Pseudomonas oryzihabitans strain MS8 genome	97.484	159	4	0	1	159	294773	294615	2.77e-68	272	100	100
k117_2321107	159	gi|1049746289|gb|CP016603.1|	225991	Comamonas aquatica strain CJG genome	94.969	159	6	1	1	159	3341870	3342026	4.66e-61	248	100	100
k117_2127523	158	gi|1373834432|emb|LT963440.1|	29382	Staphylococcus cohnii isolate Staphylococcus cohnii ATCC 29974 genome assembly, chromosome: I	99.367	158	1	0	1	158	1204259	1204102	9.8e-73	287	100	100
k117_1343313	171	gi|1373834432|emb|LT963440.1|	29382	Staphylococcus cohnii isolate Staphylococcus cohnii ATCC 29974 genome assembly, chromosome: I	100	171	0	0	1	171	1895729	1895559	1.38e-81	316	100	100
k117_3702352	167	gi|1373834432|emb|LT963440.1|	29382	Staphylococcus cohnii isolate Staphylococcus cohnii ATCC 29974 genome assembly, chromosome: I	100	167	0	0	1	167	2260124	2260290	2.25e-79	309	100	100
k117_556599	158	gi|1373834432|emb|LT963440.1|	29382	Staphylococcus cohnii isolate Staphylococcus cohnii ATCC 29974 genome assembly, chromosome: I	100	158	0	0	1	158	223529	223372	2.11e-74	292	100	100
k117_3501882	160	gi|1049746289|gb|CP016603.1|	225991	Comamonas aquatica strain CJG genome	95.625	160	7	0	1	160	1720088	1719929	7.81e-64	257	100	100
k117_3897690	166	gi|1373834432|emb|LT963440.1|	29382	Staphylococcus cohnii isolate Staphylococcus cohnii ATCC 29974 genome assembly, chromosome: I	100	166	0	0	1	166	692345	692180	8.01e-79	307	100	100
k117_2131235	180	gi|1373834432|emb|LT963440.1|	29382	Staphylococcus cohnii isolate Staphylococcus cohnii ATCC 29974 genome assembly, chromosome: I	100	180	0	0	1	180	2227043	2227222	1.46e-86	333	100	100
k117_4096077	190	gi|1373834432|emb|LT963440.1|	29382	Staphylococcus cohnii isolate Staphylococcus cohnii ATCC 29974 genome assembly, chromosome: I	100	190	0	0	1	190	1813831	1813642	4.32e-92	351	100	100
k117_4096077	190	gi|1373834432|emb|LT963440.1|	29382	Staphylococcus cohnii isolate Staphylococcus cohnii ATCC 29974 genome assembly, chromosome: I	100	179	0	0	12	190	525325	525503	5.63e-86	331	100	94
k117_4096077	190	gi|1373834432|emb|LT963440.1|	29382	Staphylococcus cohnii isolate Staphylococcus cohnii ATCC 29974 genome assembly, chromosome: I	93.684	190	1	1	1	190	1151182	1151004	2.68e-69	276	100	100
k117_4096077	190	gi|1373834432|emb|LT963440.1|	29382	Staphylococcus cohnii isolate Staphylococcus cohnii ATCC 29974 genome assembly, chromosome: I	100	122	0	0	69	190	857105	857226	2.73e-54	226	100	64
k117_4096077	190	gi|1373834432|emb|LT963440.1|	29382	Staphylococcus cohnii isolate Staphylococcus cohnii ATCC 29974 genome assembly, chromosome: I	100	116	0	0	75	190	334681	334796	5.92e-51	215	100	61
k117_4096077	190	gi|1373834432|emb|LT963440.1|	29382	Staphylococcus cohnii isolate Staphylococcus cohnii ATCC 29974 genome assembly, chromosome: I	100	94	0	0	97	190	629853	629760	1e-38	174	100	49
k117_4096077	190	gi|1373834432|emb|LT963440.1|	29382	Staphylococcus cohnii isolate Staphylococcus cohnii ATCC 29974 genome assembly, chromosome: I	100	94	0	0	97	190	1603625	1603532	1e-38	174	100	49
k117_4096077	190	gi|1373834432|emb|LT963440.1|	29382	Staphylococcus cohnii isolate Staphylococcus cohnii ATCC 29974 genome assembly, chromosome: I	100	94	0	0	97	190	2003149	2003056	1e-38	174	100	49
k117_4096077	190	gi|1373834432|emb|LT963440.1|	29382	Staphylococcus cohnii isolate Staphylococcus cohnii ATCC 29974 genome assembly, chromosome: I	100	94	0	0	97	190	2148933	2148840	1e-38	174	100	49
k117_4096077	190	gi|1373834432|emb|LT963440.1|	29382	Staphylococcus cohnii isolate Staphylococcus cohnii ATCC 29974 genome assembly, chromosome: I	100	94	0	0	97	190	2478798	2478705	1e-38	174	100	49
k117_4096077	190	gi|1373834432|emb|LT963440.1|	29382	Staphylococcus cohnii isolate Staphylococcus cohnii ATCC 29974 genome assembly, chromosome: I	100	84	0	0	1	84	2358222	2358305	3.64e-33	156	100	44
k117_4096077	190	gi|1373834432|emb|LT963440.1|	29382	Staphylococcus cohnii isolate Staphylococcus cohnii ATCC 29974 genome assembly, chromosome: I	100	56	0	0	135	190	828743	828798	1.34e-17	104	100	29
k117_4096077	190	gi|1373834432|emb|LT963440.1|	29382	Staphylococcus cohnii isolate Staphylococcus cohnii ATCC 29974 genome assembly, chromosome: I	100	56	0	0	135	190	1320589	1320644	1.34e-17	104	100	29
k117_4096077	190	gi|1373834432|emb|LT963440.1|	29382	Staphylococcus cohnii isolate Staphylococcus cohnii ATCC 29974 genome assembly, chromosome: I	100	56	0	0	135	190	1570387	1570442	1.34e-17	104	100	29
k117_4096077	190	gi|1373834432|emb|LT963440.1|	29382	Staphylococcus cohnii isolate Staphylococcus cohnii ATCC 29974 genome assembly, chromosome: I	100	56	0	0	135	190	1943992	1944047	1.34e-17	104	100	29
k117_4096077	190	gi|1373834432|emb|LT963440.1|	29382	Staphylococcus cohnii isolate Staphylococcus cohnii ATCC 29974 genome assembly, chromosome: I	100	55	0	0	136	190	392636	392582	4.81e-17	102	100	29
k117_4096077	190	gi|1373834432|emb|LT963440.1|	29382	Staphylococcus cohnii isolate Staphylococcus cohnii ATCC 29974 genome assembly, chromosome: I	100	55	0	0	136	190	2681270	2681216	4.81e-17	102	100	29
k117_4096077	190	gi|1373834432|emb|LT963440.1|	29382	Staphylococcus cohnii isolate Staphylococcus cohnii ATCC 29974 genome assembly, chromosome: I	100	51	0	0	140	190	989520	989470	8.05e-15	95.3	100	27
k117_4096077	190	gi|1373834432|emb|LT963440.1|	29382	Staphylococcus cohnii isolate Staphylococcus cohnii ATCC 29974 genome assembly, chromosome: I	100	51	0	0	140	190	1266316	1266366	8.05e-15	95.3	100	27
k117_4096077	190	gi|1373834432|emb|LT963440.1|	29382	Staphylococcus cohnii isolate Staphylococcus cohnii ATCC 29974 genome assembly, chromosome: I	100	51	0	0	140	190	1956375	1956425	8.05e-15	95.3	100	27
k117_4096077	190	gi|1373834432|emb|LT963440.1|	29382	Staphylococcus cohnii isolate Staphylococcus cohnii ATCC 29974 genome assembly, chromosome: I	100	51	0	0	140	190	1991636	1991686	8.05e-15	95.3	100	27
k117_4096077	190	gi|1373834432|emb|LT963440.1|	29382	Staphylococcus cohnii isolate Staphylococcus cohnii ATCC 29974 genome assembly, chromosome: I	100	51	0	0	140	190	1991728	1991778	8.05e-15	95.3	100	27
k117_4096077	190	gi|1373834432|emb|LT963440.1|	29382	Staphylococcus cohnii isolate Staphylococcus cohnii ATCC 29974 genome assembly, chromosome: I	100	49	0	0	1	49	2478973	2478925	1.04e-13	91.6	100	26
k117_1938267	158	gi|1049746289|gb|CP016603.1|	225991	Comamonas aquatica strain CJG genome	99.367	158	1	0	1	158	3330868	3330711	9.8e-73	287	100	100
k117_1545900	154	gi|1373834432|emb|LT963440.1|	29382	Staphylococcus cohnii isolate Staphylococcus cohnii ATCC 29974 genome assembly, chromosome: I	99.338	151	1	0	1	151	1633723	1633873	7.38e-69	274	98	98
k117_1740638	152	gi|1049746289|gb|CP016603.1|	225991	Comamonas aquatica strain CJG genome	97.368	152	4	0	1	152	1292475	1292324	2.03e-64	259	100	100
k117_1943053	167	gi|1273855328|gb|CP023756.1|	4081	Solanum lycopersicum cultivar I-3 chromosome 00	100	167	0	0	1	167	12013379	12013213	2.25e-79	309	100	100
k117_1943053	167	gi|1273855328|gb|CP023756.1|	4081	Solanum lycopersicum cultivar I-3 chromosome 00	100	94	0	0	56	149	16055207	16055300	8.55e-39	174	100	56
k117_566225	152	gi|1373834432|emb|LT963440.1|	29382	Staphylococcus cohnii isolate Staphylococcus cohnii ATCC 29974 genome assembly, chromosome: I	100	152	0	0	1	152	378527	378678	4.33e-71	281	100	100
k117_2139253	161	gi|1049746289|gb|CP016603.1|	225991	Comamonas aquatica strain CJG genome	94.643	168	1	2	1	161	630452	630618	1.02e-62	254	100	100
k117_2139253	161	gi|1049746289|gb|CP016603.1|	225991	Comamonas aquatica strain CJG genome	94.643	168	1	2	1	161	643799	643965	1.02e-62	254	100	100
k117_2139253	161	gi|1049746289|gb|CP016603.1|	225991	Comamonas aquatica strain CJG genome	94.643	168	1	2	1	161	937582	937416	1.02e-62	254	100	100
k117_2139253	161	gi|1049746289|gb|CP016603.1|	225991	Comamonas aquatica strain CJG genome	94.643	168	1	2	1	161	953906	954072	1.02e-62	254	100	100
k117_2139253	161	gi|1049746289|gb|CP016603.1|	225991	Comamonas aquatica strain CJG genome	94.643	168	1	2	1	161	1010995	1011161	1.02e-62	254	100	100
k117_2139253	161	gi|1049746289|gb|CP016603.1|	225991	Comamonas aquatica strain CJG genome	94.643	168	1	2	1	161	1356741	1356575	1.02e-62	254	100	100
k117_2139253	161	gi|1049746289|gb|CP016603.1|	225991	Comamonas aquatica strain CJG genome	94.643	168	1	2	1	161	1456155	1455989	1.02e-62	254	100	100
k117_2139253	161	gi|1049746289|gb|CP016603.1|	225991	Comamonas aquatica strain CJG genome	94.643	168	1	2	1	161	1535882	1536048	1.02e-62	254	100	100
k117_2139253	161	gi|1049746289|gb|CP016603.1|	225991	Comamonas aquatica strain CJG genome	94.643	168	1	2	1	161	1766541	1766375	1.02e-62	254	100	100
k117_2139253	161	gi|1049746289|gb|CP016603.1|	225991	Comamonas aquatica strain CJG genome	94.643	168	1	2	1	161	1799358	1799524	1.02e-62	254	100	100
k117_2139253	161	gi|1049746289|gb|CP016603.1|	225991	Comamonas aquatica strain CJG genome	94.643	168	1	3	1	161	1827721	1827887	1.02e-62	254	100	100
k117_2139253	161	gi|1049746289|gb|CP016603.1|	225991	Comamonas aquatica strain CJG genome	94.643	168	1	2	1	161	1883476	1883310	1.02e-62	254	100	100
k117_2139253	161	gi|1049746289|gb|CP016603.1|	225991	Comamonas aquatica strain CJG genome	94.643	168	1	2	1	161	2228443	2228609	1.02e-62	254	100	100
k117_2139253	161	gi|1049746289|gb|CP016603.1|	225991	Comamonas aquatica strain CJG genome	94.643	168	1	2	1	161	2238954	2238788	1.02e-62	254	100	100
k117_2139253	161	gi|1049746289|gb|CP016603.1|	225991	Comamonas aquatica strain CJG genome	94.643	168	1	2	1	161	2400598	2400764	1.02e-62	254	100	100
k117_2139253	161	gi|1049746289|gb|CP016603.1|	225991	Comamonas aquatica strain CJG genome	94.643	168	1	2	1	161	2424001	2423835	1.02e-62	254	100	100
k117_2139253	161	gi|1049746289|gb|CP016603.1|	225991	Comamonas aquatica strain CJG genome	94.643	168	1	2	1	161	2540167	2540333	1.02e-62	254	100	100
k117_2139253	161	gi|1049746289|gb|CP016603.1|	225991	Comamonas aquatica strain CJG genome	94.643	168	1	2	1	161	2726974	2727140	1.02e-62	254	100	100
k117_2139253	161	gi|1049746289|gb|CP016603.1|	225991	Comamonas aquatica strain CJG genome	94.643	168	1	2	1	161	3029083	3029249	1.02e-62	254	100	100
k117_2139253	161	gi|1049746289|gb|CP016603.1|	225991	Comamonas aquatica strain CJG genome	94.643	168	1	2	1	161	3075213	3075379	1.02e-62	254	100	100
k117_2139253	161	gi|1049746289|gb|CP016603.1|	225991	Comamonas aquatica strain CJG genome	94.643	168	1	2	1	161	3104089	3103923	1.02e-62	254	100	100
k117_2139253	161	gi|1049746289|gb|CP016603.1|	225991	Comamonas aquatica strain CJG genome	94.643	168	1	2	1	161	3191876	3192042	1.02e-62	254	100	100
k117_2139253	161	gi|1049746289|gb|CP016603.1|	225991	Comamonas aquatica strain CJG genome	94.643	168	1	2	1	161	3202034	3201868	1.02e-62	254	100	100
k117_2139253	161	gi|1049746289|gb|CP016603.1|	225991	Comamonas aquatica strain CJG genome	94.643	168	1	2	1	161	3421906	3421740	1.02e-62	254	100	100
k117_2139253	161	gi|1049746289|gb|CP016603.1|	225991	Comamonas aquatica strain CJG genome	94.048	168	2	2	1	161	49749	49915	4.74e-61	248	100	100
k117_2530993	156	gi|1049746289|gb|CP016603.1|	225991	Comamonas aquatica strain CJG genome	99.359	156	1	0	1	156	3728389	3728544	1.25e-71	283	100	100
k117_4299904	153	gi|1373834432|emb|LT963440.1|	29382	Staphylococcus cohnii isolate Staphylococcus cohnii ATCC 29974 genome assembly, chromosome: I	100	153	0	0	1	153	167183	167031	1.22e-71	283	100	100
k117_3513139	151	gi|1373834432|emb|LT963440.1|	29382	Staphylococcus cohnii isolate Staphylococcus cohnii ATCC 29974 genome assembly, chromosome: I	100	151	0	0	1	151	567108	567258	1.55e-70	279	100	100
k117_3907915	172	gi|1049746289|gb|CP016603.1|	225991	Comamonas aquatica strain CJG genome	97.674	172	4	0	1	172	1870108	1870279	1.82e-75	296	100	100
k117_4493924	166	gi|1373834432|emb|LT963440.1|	29382	Staphylococcus cohnii isolate Staphylococcus cohnii ATCC 29974 genome assembly, chromosome: I	100	166	0	0	1	166	1885576	1885741	8.01e-79	307	100	100
k117_2335510	161	gi|1373834432|emb|LT963440.1|	29382	Staphylococcus cohnii isolate Staphylococcus cohnii ATCC 29974 genome assembly, chromosome: I	100	161	0	0	1	161	1668400	1668560	4.64e-76	298	100	100
k117_3514543	167	gi|1373834432|emb|LT963440.1|	29382	Staphylococcus cohnii isolate Staphylococcus cohnii ATCC 29974 genome assembly, chromosome: I	100	167	0	0	1	167	240722	240888	2.25e-79	309	100	100
k117_3717304	161	gi|672713136|emb|LK931720.1|	403776	Sphingobacterium sp. PM2-P1-29 genome assembly Sequencing method ,scaffold BN1088_Contig_143	98.758	161	2	0	1	161	551122	551282	1e-72	287	100	100
k117_379175	180	gi|1373834432|emb|LT963440.1|	29382	Staphylococcus cohnii isolate Staphylococcus cohnii ATCC 29974 genome assembly, chromosome: I	99.444	180	1	0	1	180	2556852	2556673	6.81e-85	327	100	100
k117_573227	154	gi|1049746289|gb|CP016603.1|	225991	Comamonas aquatica strain CJG genome	94.805	154	8	0	1	154	231769	231616	7.48e-59	241	100	100
k117_2928285	170	gi|1373834432|emb|LT963440.1|	29382	Staphylococcus cohnii isolate Staphylococcus cohnii ATCC 29974 genome assembly, chromosome: I	90.588	170	16	0	1	170	2100234	2100403	2.38e-54	226	100	100
k117_3722357	159	gi|1373834432|emb|LT963440.1|	29382	Staphylococcus cohnii isolate Staphylococcus cohnii ATCC 29974 genome assembly, chromosome: I	98.507	134	1	1	1	134	2667378	2667510	3.63e-57	235	84	84
k117_1952628	167	gi|1419349948|gb|CP022198.1|	47885	Pseudomonas oryzihabitans strain MS8 genome	94.611	167	9	0	1	167	1185793	1185627	2.29e-64	259	100	100
k117_3916299	174	gi|1049746289|gb|CP016603.1|	225991	Comamonas aquatica strain CJG genome	99.425	174	1	0	1	174	3312588	3312415	1.41e-81	316	100	100
k117_3127694	182	gi|1373834432|emb|LT963440.1|	29382	Staphylococcus cohnii isolate Staphylococcus cohnii ATCC 29974 genome assembly, chromosome: I	96.154	182	7	0	1	182	1824932	1824751	5.42e-76	298	100	100
k117_3127694	182	gi|1373834432|emb|LT963440.1|	29382	Staphylococcus cohnii isolate Staphylococcus cohnii ATCC 29974 genome assembly, chromosome: I	92.188	64	3	2	39	100	1817992	1817929	3.55e-13	89.8	100	34
k117_576448	168	gi|1049746289|gb|CP016603.1|	225991	Comamonas aquatica strain CJG genome	97.024	168	5	0	1	168	83116	83283	1.37e-71	283	100	100
k117_1562830	164	gi|1373834432|emb|LT963440.1|	29382	Staphylococcus cohnii isolate Staphylococcus cohnii ATCC 29974 genome assembly, chromosome: I	99.281	139	1	0	26	164	1869553	1869691	3.75e-62	252	85	85
k117_184433	160	gi|1373834432|emb|LT963440.1|	29382	Staphylococcus cohnii isolate Staphylococcus cohnii ATCC 29974 genome assembly, chromosome: I	100	160	0	0	1	160	2157887	2157728	1.65e-75	296	100	100
k117_3919318	163	gi|1049746289|gb|CP016603.1|	225991	Comamonas aquatica strain CJG genome	99.387	163	1	0	1	163	1266995	1266833	1.69e-75	296	100	100
k117_1565062	166	gi|1373834432|emb|LT963440.1|	29382	Staphylococcus cohnii isolate Staphylococcus cohnii ATCC 29974 genome assembly, chromosome: I	100	166	0	0	1	166	104284	104449	8.01e-79	307	100	100
k117_2737683	160	gi|1373834432|emb|LT963440.1|	29382	Staphylococcus cohnii isolate Staphylococcus cohnii ATCC 29974 genome assembly, chromosome: I	100	160	0	0	1	160	118863	119022	1.65e-75	296	100	100
k117_3525446	169	gi|1419349948|gb|CP022198.1|	47885	Pseudomonas oryzihabitans strain MS8 genome	97.006	167	5	0	3	169	386428	386262	4.97e-71	281	99	99
k117_2934492	189	gi|1373834432|emb|LT963440.1|	29382	Staphylococcus cohnii isolate Staphylococcus cohnii ATCC 29974 genome assembly, chromosome: I	100	189	0	0	1	189	2440071	2439883	1.55e-91	350	100	100
k117_3133494	169	gi|1373834432|emb|LT963440.1|	29382	Staphylococcus cohnii isolate Staphylococcus cohnii ATCC 29974 genome assembly, chromosome: I	100	169	0	0	1	169	472303	472135	1.76e-80	313	100	100
k117_4117124	157	gi|1373834432|emb|LT963440.1|	29382	Staphylococcus cohnii isolate Staphylococcus cohnii ATCC 29974 genome assembly, chromosome: I	98.726	157	2	0	1	157	2397945	2397789	1.63e-70	279	100	100
k117_4117336	157	gi|1049746289|gb|CP016603.1|	225991	Comamonas aquatica strain CJG genome	98.089	157	3	0	1	157	2307292	2307136	7.57e-69	274	100	100
k117_2936031	198	gi|1373834432|emb|LT963440.1|	29382	Staphylococcus cohnii isolate Staphylococcus cohnii ATCC 29974 genome assembly, chromosome: I	100	198	0	0	1	198	220130	219933	1.62e-96	366	100	100
k117_779844	169	gi|1373834432|emb|LT963440.1|	29382	Staphylococcus cohnii isolate Staphylococcus cohnii ATCC 29974 genome assembly, chromosome: I	100	169	0	0	1	169	1997573	1997741	1.76e-80	313	100	100
k117_2156916	165	gi|1373834432|emb|LT963440.1|	29382	Staphylococcus cohnii isolate Staphylococcus cohnii ATCC 29974 genome assembly, chromosome: I	100	165	0	0	1	165	587137	586973	2.86e-78	305	100	100
k117_585016	153	gi|1373834432|emb|LT963440.1|	29382	Staphylococcus cohnii isolate Staphylococcus cohnii ATCC 29974 genome assembly, chromosome: I	100	153	0	0	1	153	414271	414423	1.22e-71	283	100	100
k117_4510919	153	gi|1373834432|emb|LT963440.1|	29382	Staphylococcus cohnii isolate Staphylococcus cohnii ATCC 29974 genome assembly, chromosome: I	98.039	153	3	0	1	153	170274	170122	1.22e-66	267	100	100
k117_4318459	166	gi|1373834432|emb|LT963440.1|	29382	Staphylococcus cohnii isolate Staphylococcus cohnii ATCC 29974 genome assembly, chromosome: I	94.375	160	9	0	4	163	976230	976071	1.77e-60	246	96	96
k117_3140456	185	gi|1373834432|emb|LT963440.1|	29382	Staphylococcus cohnii isolate Staphylococcus cohnii ATCC 29974 genome assembly, chromosome: I	100	185	0	0	1	185	33683	33867	2.52e-89	342	100	100
k117_195612	172	gi|1373834432|emb|LT963440.1|	29382	Staphylococcus cohnii isolate Staphylococcus cohnii ATCC 29974 genome assembly, chromosome: I	100	172	0	0	1	172	517274	517445	3.87e-82	318	100	100

## Sheet: AB1_RefSeq
qseqid	qlen	sseqid	staxids	stitle	pident	length	mismatch	gapopen	qstart	qend	sstart	send	evalue	bitscore	qcovs	qcovhsp
k117_601367	244	gi|813559934|ref|NC_026920.1|	5059	Aspergillus flavus strain TCM2014 mitochondrion, complete genome	94.836	213	11	0	32	244	2	214	2.12e-86	333	87	87
k117_226807	349	gi|1610619022|ref|NC_041445.1|	5067	Aspergillus parasiticus mitochondrion, complete genome	95.808	167	3	3	185	347	8450	8284	3.26e-66	267	47	47
k117_4575212	419	gi|813559934|ref|NC_026920.1|	5059	Aspergillus flavus strain TCM2014 mitochondrion, complete genome	90.714	420	26	7	1	413	23720	24133	1.27e-150	547	99	99
k117_4608191	295	gi|1535792216|ref|NC_040166.1|	1069201	Aspergillus luchuensis mitochondrion, complete genome	92.661	218	10	2	1	212	18378	18595	4.42e-79	309	72	72
k117_2316049	263	gi|813559934|ref|NC_026920.1|	5059	Aspergillus flavus strain TCM2014 mitochondrion, complete genome	93.13	262	18	0	2	263	11691	11430	6.29e-102	385	99	99
k117_2726238	211	gi|1535792216|ref|NC_040166.1|	1069201	Aspergillus luchuensis mitochondrion, complete genome	94.737	209	11	0	3	211	27925	27717	2.98e-84	326	99	99
k117_4507397	270	gi|813559934|ref|NC_026920.1|	5059	Aspergillus flavus strain TCM2014 mitochondrion, complete genome	93.704	270	17	0	1	270	9939	9670	4.97e-108	405	100	100
k117_4331356	194	gi|1535792216|ref|NC_040166.1|	1069201	Aspergillus luchuensis mitochondrion, complete genome	94.845	194	10	0	1	194	15183	15376	1.26e-77	303	100	100
k117_602688	195	gi|112165528|ref|NC_008282.1|	5062;510516	Aspergillus oryzae RIB40 strain RIB 40 mitochondrion, complete genome	94.872	195	10	0	1	195	18010	18204	3.53e-78	305	100	100
k117_4148744	193	gi|813559934|ref|NC_026920.1|	5059	Aspergillus flavus strain TCM2014 mitochondrion, complete genome	92.708	192	12	2	1	192	22160	22349	2.73e-69	276	99	99
k117_4148744	193	gi|722490133|ref|NC_025570.1|	40382	Aspergillus ustus strain 3.3904 mitochondrion, complete genome	92.708	192	12	2	1	192	20993	21182	2.73e-69	276	99	99
k117_3179459	184	gi|1037241235|ref|NC_030334.1|	395010	Zasmidium cellare mitochondrion, complete genome	90.345	145	12	2	41	184	22561	22418	3.45e-43	189	78	78
k117_3781333	167	gi|1037241235|ref|NC_030334.1|	395010	Zasmidium cellare mitochondrion, complete genome	97.917	96	2	0	56	151	19654	19559	1.43e-36	167	57	57
k117_2601523	198	gi|1125812533|ref|NC_032302.1|	37998	Parengyodontium album voucher ATCC:56482 mitochondrion, complete genome	92.929	198	13	1	1	198	782	978	1.3e-72	287	100	100
k117_4221304	192	gi|722490133|ref|NC_025570.1|	40382	Aspergillus ustus strain 3.3904 mitochondrion, complete genome	91.573	178	15	0	15	192	17873	17696	2.13e-60	246	93	93
k117_3248790	172	gi|1125812533|ref|NC_032302.1|	37998	Parengyodontium album voucher ATCC:56482 mitochondrion, complete genome	91.908	173	12	2	1	172	17632	17803	8.63e-59	241	100	100
k117_2073789	192	gi|813559934|ref|NC_026920.1|	5059	Aspergillus flavus strain TCM2014 mitochondrion, complete genome	92.708	192	14	0	1	192	20136	19945	7.54e-70	278	100	100
k117_4290059	154	gi|1610619022|ref|NC_041445.1|	5067	Aspergillus parasiticus mitochondrion, complete genome	96.732	153	5	0	2	154	26216	26064	2.67e-63	255	99	99
k117_4098031	185	gi|1535792216|ref|NC_040166.1|	1069201	Aspergillus luchuensis mitochondrion, complete genome	91.444	187	14	2	1	185	13812	13626	3.37e-63	255	100	100

## Sheet: B12_GenBank
qseqid	qlen	sseqid	staxids	stitle	pident	length	mismatch	gapopen	qstart	qend	sstart	send	evalue	bitscore	qcovs	qcovhsp
k117_4502519	252	gi|1373834432|emb|LT963440.1|	29382	Staphylococcus cohnii isolate Staphylococcus cohnii ATCC 29974 genome assembly, chromosome: I	95.528	246	10	1	1	245	2457427	2457182	3.57e-104	392	97	97
k117_2750993	225	gi|1105163497|emb|LT635619.1|	5855	Plasmodium vivax genome assembly, chromosome: 8	97.5	40	0	1	21	60	1117303	1117341	2.15e-06	67.6	18	18
k117_1240624	282	gi|571265423|emb|HG322949.1|	1349767	Janthinobacterium agaricidamnosum NBRC 102515 = DSM 9628, complete genome	92.946	241	17	0	42	282	2	242	6.88e-92	351	85	85
k117_277032	227	gi|1419349948|gb|CP022198.1|	47885	Pseudomonas oryzihabitans strain MS8 genome	92.07	227	18	0	1	227	850006	850232	1.51e-82	320	100	100
k117_3041716	890	gi|1141961720|gb|CP019567.1|	1280	Staphylococcus aureus strain SR434 plasmid pSR04, complete genome	96.935	522	12	4	37	557	1906	2424	0	872	66	59
k117_3041716	890	gi|1141961720|gb|CP019567.1|	1280	Staphylococcus aureus strain SR434 plasmid pSR04, complete genome	95.652	69	2	1	617	685	4740	4807	1.59e-18	110	66	8
k117_3829187	240	gi|1182026844|gb|CP020765.1|	28035	Staphylococcus lugdunensis strain VISLISI_22 plasmid pVISLISI_1, complete sequence	98.256	172	3	0	1	172	2704	2533	5.85e-77	302	72	72
k117_3048301	244	gi|1141961720|gb|CP019567.1|	1280	Staphylococcus aureus strain SR434 plasmid pSR04, complete genome	100	243	0	0	1	243	2533	2775	2.01e-121	449	99	99
k117_2278836	351	gi|1463728091|gb|CP031672.1|	1280	Staphylococcus aureus strain 64 plasmid pPS00119.1A.2, complete sequence	91.453	351	30	0	1	351	982	632	3e-131	483	100	100
k117_2278836	351	gi|1463672085|gb|CP031669.1|	1280	Staphylococcus aureus strain 199 plasmid pPS00120.1A.2, complete sequence	91.453	351	30	0	1	351	982	632	3e-131	483	100	100
k117_2484162	245	gi|1049746289|gb|CP016603.1|	225991	Comamonas aquatica strain CJG genome	92.562	242	18	0	1	242	603286	603527	7.59e-91	348	100	99
k117_2484162	245	gi|1049746289|gb|CP016603.1|	225991	Comamonas aquatica strain CJG genome	92.245	245	19	0	1	245	2856416	2856172	7.59e-91	348	100	100
k117_2484162	245	gi|1049746289|gb|CP016603.1|	225991	Comamonas aquatica strain CJG genome	92.245	245	19	0	1	245	3757737	3757493	7.59e-91	348	100	100
k117_3690202	286	gi|1373834432|emb|LT963440.1|	29382	Staphylococcus cohnii isolate Staphylococcus cohnii ATCC 29974 genome assembly, chromosome: I	96.853	286	9	0	1	286	533515	533230	3.07e-130	479	100	100
k117_4482962	225	gi|1373834432|emb|LT963440.1|	29382	Staphylococcus cohnii isolate Staphylococcus cohnii ATCC 29974 genome assembly, chromosome: I	100	225	0	0	1	225	221754	221978	1.86e-111	416	100	100
k117_1951018	280	gi|1463728091|gb|CP031672.1|	1280	Staphylococcus aureus strain 64 plasmid pPS00119.1A.2, complete sequence	100	280	0	0	1	280	881	602	6.36e-142	518	100	100
k117_1951018	280	gi|1463672085|gb|CP031669.1|	1280	Staphylococcus aureus strain 199 plasmid pPS00120.1A.2, complete sequence	100	280	0	0	1	280	881	602	6.36e-142	518	100	100
k117_3718224	156	gi|1419349948|gb|CP022198.1|	47885	Pseudomonas oryzihabitans strain MS8 genome	99.359	156	1	0	1	156	2338107	2337952	1.25e-71	283	100	100
k117_3132339	160	gi|1419349948|gb|CP022198.1|	47885	Pseudomonas oryzihabitans strain MS8 genome	90.625	160	15	0	1	160	1129940	1130099	1.71e-50	213	100	100
k117_2351115	157	gi|672713136|emb|LK931720.1|	403776	Sphingobacterium sp. PM2-P1-29 genome assembly Sequencing method ,scaffold BN1088_Contig_143	98.726	157	2	0	1	157	4089712	4089556	1.63e-70	279	100	100
k117_1178095	181	gi|571265423|emb|HG322949.1|	1349767	Janthinobacterium agaricidamnosum NBRC 102515 = DSM 9628, complete genome	90.503	179	17	0	2	180	5707342	5707520	1.19e-57	237	99	99
k117_1765506	156	gi|1419349948|gb|CP022198.1|	47885	Pseudomonas oryzihabitans strain MS8 genome	92.949	156	11	0	1	156	1683959	1684114	5.93e-55	228	100	100
k117_1179773	161	gi|1419349948|gb|CP022198.1|	47885	Pseudomonas oryzihabitans strain MS8 genome	97.516	161	4	0	1	161	4556343	4556183	2.17e-69	276	100	100
k117_595897	152	gi|1373834432|emb|LT963440.1|	29382	Staphylococcus cohnii isolate Staphylococcus cohnii ATCC 29974 genome assembly, chromosome: I	100	140	0	0	13	152	786865	787004	2.03e-64	259	92	92
k117_793871	158	gi|1049746289|gb|CP016603.1|	225991	Comamonas aquatica strain CJG genome	92.361	144	11	0	13	156	1254525	1254382	2.82e-48	206	91	91
k117_1577555	197	gi|1182026844|gb|CP020765.1|	28035	Staphylococcus lugdunensis strain VISLISI_22 plasmid pVISLISI_1, complete sequence	97.97	197	4	0	1	197	2409	2605	2.72e-89	342	100	100
k117_2164764	184	gi|1049746289|gb|CP016603.1|	225991	Comamonas aquatica strain CJG genome	96.61	59	2	0	124	182	315325	315267	5.98e-16	99	32	32
k117_3927495	173	gi|1419349948|gb|CP022198.1|	47885	Pseudomonas oryzihabitans strain MS8 genome	97.11	173	5	0	1	173	4480085	4480257	2.37e-74	292	100	100
k117_3927824	151	gi|663673442|emb|HG975443.1|	28526	Solanum pennellii chromosome ch04, complete genome	92.715	151	11	0	1	151	51887144	51886994	3.42e-52	219	100	100
k117_801907	153	gi|1373834432|emb|LT963440.1|	29382	Staphylococcus cohnii isolate Staphylococcus cohnii ATCC 29974 genome assembly, chromosome: I	96.667	150	5	0	4	153	1782324	1782175	1.23e-61	250	98	98
k117_2953664	171	gi|1049746289|gb|CP016603.1|	225991	Comamonas aquatica strain CJG genome	90.116	172	15	2	1	171	2803010	2803180	3.1e-53	222	100	100
k117_221545	160	gi|1419349948|gb|CP022198.1|	47885	Pseudomonas oryzihabitans strain MS8 genome	95	160	8	0	1	160	5252719	5252560	3.63e-62	252	100	100
k117_1001927	170	gi|663673442|emb|HG975443.1|	28526	Solanum pennellii chromosome ch04, complete genome	93.529	170	8	1	1	170	8003384	8003550	1.41e-61	250	100	100
k117_1001927	170	gi|663673442|emb|HG975443.1|	28526	Solanum pennellii chromosome ch04, complete genome	90	170	14	1	1	170	28671407	28671573	1.43e-51	217	100	100
k117_1788776	151	gi|1049746289|gb|CP016603.1|	225991	Comamonas aquatica strain CJG genome	97.351	151	4	0	1	151	3218705	3218855	7.24e-64	257	100	100
k117_2780581	166	gi|1419349948|gb|CP022198.1|	47885	Pseudomonas oryzihabitans strain MS8 genome	98.182	165	3	0	1	165	4991929	4991765	2.9e-73	289	99	99
k117_1607645	180	gi|1373834432|emb|LT963440.1|	29382	Staphylococcus cohnii isolate Staphylococcus cohnii ATCC 29974 genome assembly, chromosome: I	100	180	0	0	1	180	2613753	2613932	1.46e-86	333	100	100
k117_2586879	174	gi|1419349948|gb|CP022198.1|	47885	Pseudomonas oryzihabitans strain MS8 genome	97.126	174	5	0	1	174	1447187	1447014	6.62e-75	294	100	100
k117_631868	167	gi|571265423|emb|HG322949.1|	1349767	Janthinobacterium agaricidamnosum NBRC 102515 = DSM 9628, complete genome	91.489	141	12	0	16	156	1978006	1978146	6.56e-45	195	84	84
k117_4154781	154	gi|1273855328|gb|CP023756.1|	4081	Solanum lycopersicum cultivar I-3 chromosome 00	95.489	133	5	1	22	154	18052094	18052225	5.87e-50	211	86	86
k117_3765082	165	gi|1419349948|gb|CP022198.1|	47885	Pseudomonas oryzihabitans strain MS8 genome	95.122	164	8	0	2	165	3609371	3609208	2.26e-64	259	99	99
k117_2787513	156	gi|1049746289|gb|CP016603.1|	225991	Comamonas aquatica strain CJG genome	96.154	156	6	0	1	156	924818	924973	2.72e-63	255	100	100
k117_1814118	191	gi|1464464569|gb|CP014157.1|	44283	Pasteurella multocida subsp. multocida strain RCAD0259 chromosome	99.476	191	1	0	1	191	2331290	2331100	5.63e-91	348	100	100
k117_3966004	157	gi|1419349948|gb|CP022198.1|	47885	Pseudomonas oryzihabitans strain MS8 genome	98.726	157	2	0	1	157	342109	342265	1.63e-70	279	100	100
k117_4559383	166	gi|1419349948|gb|CP022198.1|	47885	Pseudomonas oryzihabitans strain MS8 genome	92.169	166	13	0	1	166	4522783	4522948	3.84e-57	235	100	100
k117_4564255	154	gi|1419349948|gb|CP022198.1|	47885	Pseudomonas oryzihabitans strain MS8 genome	93.464	153	10	0	2	154	4432625	4432473	5.83e-55	228	99	99
k117_3204661	162	gi|1049746289|gb|CP016603.1|	225991	Comamonas aquatica strain CJG genome	98.148	162	3	0	1	162	824495	824656	1.31e-71	283	100	100
k117_856855	157	gi|1049746289|gb|CP016603.1|	225991	Comamonas aquatica strain CJG genome	97.778	45	1	0	43	87	2099460	2099416	6.37e-10	78.7	29	29
k117_4183702	168	gi|1419349948|gb|CP022198.1|	47885	Pseudomonas oryzihabitans strain MS8 genome	91.617	167	13	1	3	168	3196911	3197077	1.81e-55	230	99	99
k117_3995424	179	gi|1373834432|emb|LT963440.1|	29382	Staphylococcus cohnii isolate Staphylococcus cohnii ATCC 29974 genome assembly, chromosome: I	95.531	179	8	0	1	179	1182087	1181909	1.15e-72	287	100	100
k117_3414894	155	gi|1419349948|gb|CP022198.1|	47885	Pseudomonas oryzihabitans strain MS8 genome	92.308	156	10	2	1	155	2073832	2073678	9.83e-53	220	100	100
k117_3808382	168	gi|1049746289|gb|CP016603.1|	225991	Comamonas aquatica strain CJG genome	98.276	58	1	0	111	168	1737498	1737441	4.12e-17	102	35	35
k117_4395515	158	gi|1049746289|gb|CP016603.1|	225991	Comamonas aquatica strain CJG genome	95.455	132	6	0	1	132	455287	455156	6.07e-50	211	84	84
k117_4593681	169	gi|1419349948|gb|CP022198.1|	47885	Pseudomonas oryzihabitans strain MS8 genome	96.711	152	5	0	18	169	2128825	2128674	1.08e-62	254	90	90
k117_4595621	175	gi|1373834432|emb|LT963440.1|	29382	Staphylococcus cohnii isolate Staphylococcus cohnii ATCC 29974 genome assembly, chromosome: I	100	160	0	0	1	160	908516	908357	1.86e-75	296	91	91
k117_881355	162	gi|1419349948|gb|CP022198.1|	47885	Pseudomonas oryzihabitans strain MS8 genome	91.358	162	14	0	1	162	4539626	4539787	2.89e-53	222	100	100
k117_4207405	193	gi|1049746289|gb|CP016603.1|	225991	Comamonas aquatica strain CJG genome	91.146	192	17	0	1	192	3129655	3129464	7.64e-65	261	99	99
k117_3817185	165	gi|1419349948|gb|CP022198.1|	47885	Pseudomonas oryzihabitans strain MS8 genome	92.5	160	12	0	1	160	1825100	1824941	1.77e-55	230	97	97
k117_2058352	158	gi|1419349948|gb|CP022198.1|	47885	Pseudomonas oryzihabitans strain MS8 genome	96.203	158	6	0	1	158	1969415	1969572	2.14e-64	259	100	100
k117_2058517	159	gi|1373834432|emb|LT963440.1|	29382	Staphylococcus cohnii isolate Staphylococcus cohnii ATCC 29974 genome assembly, chromosome: I	100	159	0	0	1	159	2205994	2205836	5.9e-75	294	100	100
k117_3038160	156	gi|663673442|emb|HG975443.1|	28526	Solanum pennellii chromosome ch04, complete genome	94.231	156	9	0	1	156	41589435	41589280	2.74e-58	239	100	100
k117_3038160	156	gi|663673442|emb|HG975443.1|	28526	Solanum pennellii chromosome ch04, complete genome	90.179	112	11	0	45	156	16673078	16672967	1.71e-30	147	100	72
k117_3038160	156	gi|663673442|emb|HG975443.1|	28526	Solanum pennellii chromosome ch04, complete genome	95.312	64	3	0	1	64	34908183	34908246	3.75e-17	102	100	41
k117_3038160	156	gi|663673442|emb|HG975443.1|	28526	Solanum pennellii chromosome ch04, complete genome	95.312	64	3	0	1	64	61125244	61125307	3.75e-17	102	100	41
k117_3038160	156	gi|663673442|emb|HG975443.1|	28526	Solanum pennellii chromosome ch04, complete genome	92.188	64	5	0	1	64	17238530	17238593	8.11e-14	91.6	100	41
k117_3038160	156	gi|663673442|emb|HG975443.1|	28526	Solanum pennellii chromosome ch04, complete genome	94.828	58	3	0	3	60	40106866	40106923	8.11e-14	91.6	100	37
k117_3038160	156	gi|663673442|emb|HG975443.1|	28526	Solanum pennellii chromosome ch04, complete genome	93.333	60	4	0	1	60	33457022	33456963	2.92e-13	89.8	100	38
k117_2651002	172	gi|571265423|emb|HG322949.1|	1349767	Janthinobacterium agaricidamnosum NBRC 102515 = DSM 9628, complete genome	94.915	59	3	0	113	171	4429533	4429475	2.56e-14	93.5	34	34
k117_4216562	153	gi|1373834432|emb|LT963440.1|	29382	Staphylococcus cohnii isolate Staphylococcus cohnii ATCC 29974 genome assembly, chromosome: I	100	153	0	0	1	153	1151962	1151810	1.22e-71	283	100	100
k117_3042321	168	gi|1419349948|gb|CP022198.1|	47885	Pseudomonas oryzihabitans strain MS8 genome	92.771	166	12	0	1	166	1640267	1640432	8.37e-59	241	99	99
k117_4219565	155	gi|1049746289|gb|CP016603.1|	225991	Comamonas aquatica strain CJG genome	92.903	155	9	2	1	154	687582	687429	7.6e-54	224	99	99
k117_4611356	154	gi|1419349948|gb|CP022198.1|	47885	Pseudomonas oryzihabitans strain MS8 genome	96.104	154	6	0	1	154	1167152	1167305	3.46e-62	252	100	100
k117_3830677	162	gi|663673455|emb|HG975449.1|	28526	Solanum pennellii chromosome ch10, complete genome	99.383	162	0	1	1	162	74703486	74703326	2.18e-74	292	100	100
k117_309811	175	gi|1049746289|gb|CP016603.1|	225991	Comamonas aquatica strain CJG genome	90.164	122	12	0	1	122	355373	355494	2.54e-34	159	70	70
k117_309950	175	gi|1049746289|gb|CP016603.1|	225991	Comamonas aquatica strain CJG genome	90.533	169	16	0	1	169	225799	225967	8.88e-54	224	97	97
k117_112328	173	gi|325974207|emb|FQ790300.1|	999810	Botryotinia fuckeliana T4 SuperContig_22_1 genomic supercontig	99.422	173	1	0	1	173	688588	688416	5.05e-81	315	100	100
k117_1679024	154	gi|1419349948|gb|CP022198.1|	47885	Pseudomonas oryzihabitans strain MS8 genome	93.75	128	7	1	1	127	2596117	2596244	7.64e-44	191	82	82
k117_4615954	152	gi|1419349948|gb|CP022198.1|	47885	Pseudomonas oryzihabitans strain MS8 genome	92	150	12	0	2	151	1934259	1934408	5.77e-50	211	99	99
k117_3646275	154	gi|1273855328|gb|CP023756.1|	4081	Solanum lycopersicum cultivar I-3 chromosome 00	90.909	154	14	0	1	154	15475961	15475808	7.59e-49	207	100	100
k117_3646275	154	gi|1273855328|gb|CP023756.1|	4081	Solanum lycopersicum cultivar I-3 chromosome 00	90.09	111	11	0	7	117	10007159	10007049	6.04e-30	145	100	72
k117_3646275	154	gi|1273855328|gb|CP023756.1|	4081	Solanum lycopersicum cultivar I-3 chromosome 00	92.5	80	6	0	1	80	18138793	18138872	4.73e-21	115	100	52
k117_3646275	154	gi|1273855328|gb|CP023756.1|	4081	Solanum lycopersicum cultivar I-3 chromosome 00	92.308	78	6	0	1	78	14042712	14042789	6.12e-20	111	100	51
k117_3646275	154	gi|1273855328|gb|CP023756.1|	4081	Solanum lycopersicum cultivar I-3 chromosome 00	91.25	80	7	0	1	80	18137861	18137940	2.2e-19	110	100	52
k117_3646275	154	gi|1273855328|gb|CP023756.1|	4081	Solanum lycopersicum cultivar I-3 chromosome 00	90.541	74	7	0	7	80	7953522	7953595	4.77e-16	99	100	48
k117_3646275	154	gi|1273855328|gb|CP023756.1|	4081	Solanum lycopersicum cultivar I-3 chromosome 00	90.141	71	7	0	8	78	10432016	10432086	2.22e-14	93.5	100	46
k117_1893670	154	gi|672713136|emb|LK931720.1|	403776	Sphingobacterium sp. PM2-P1-29 genome assembly Sequencing method ,scaffold BN1088_Contig_143	91.391	151	13	0	1	151	2870845	2870695	7.59e-49	207	98	98
k117_4632715	152	gi|1419349948|gb|CP022198.1|	47885	Pseudomonas oryzihabitans strain MS8 genome	93.421	152	10	0	1	152	2608162	2608313	2.06e-54	226	100	100
k117_2876342	167	gi|1419349948|gb|CP022198.1|	47885	Pseudomonas oryzihabitans strain MS8 genome	99.401	167	1	0	1	167	2624455	2624289	1.04e-77	303	100	100
k117_2876342	167	gi|1419349948|gb|CP022198.1|	47885	Pseudomonas oryzihabitans strain MS8 genome	93.413	167	11	0	1	167	2624725	2624559	4.97e-61	248	100	100
k117_2876342	167	gi|1419349948|gb|CP022198.1|	47885	Pseudomonas oryzihabitans strain MS8 genome	92.216	167	13	0	1	167	2626938	2626772	1.07e-57	237	100	100
k117_3658086	151	gi|571265423|emb|HG322949.1|	1349767	Janthinobacterium agaricidamnosum NBRC 102515 = DSM 9628, complete genome	90.196	51	5	0	29	79	1480391	1480341	1.31e-06	67.6	34	34
k117_2291967	180	gi|1419349948|gb|CP022198.1|	47885	Pseudomonas oryzihabitans strain MS8 genome	92.157	51	4	0	12	62	4873300	4873350	3.53e-08	73.1	28	28
k117_4249067	151	gi|1273855328|gb|CP023756.1|	4081	Solanum lycopersicum cultivar I-3 chromosome 00	100	151	0	0	1	151	19476788	19476938	1.55e-70	279	100	100
k117_4249067	151	gi|1273855328|gb|CP023756.1|	4081	Solanum lycopersicum cultivar I-3 chromosome 00	98.675	151	2	0	1	151	18402334	18402184	3.35e-67	268	100	100
k117_4249067	151	gi|1273855328|gb|CP023756.1|	4081	Solanum lycopersicum cultivar I-3 chromosome 00	98.013	151	3	0	1	151	18871180	18871330	1.56e-65	263	100	100
k117_4249067	151	gi|1273855328|gb|CP023756.1|	4081	Solanum lycopersicum cultivar I-3 chromosome 00	98.013	151	3	0	1	151	19038215	19038065	1.56e-65	263	100	100
k117_4249067	151	gi|1273855328|gb|CP023756.1|	4081	Solanum lycopersicum cultivar I-3 chromosome 00	98.013	151	3	0	1	151	19108885	19108735	1.56e-65	263	100	100
k117_4249067	151	gi|1273855328|gb|CP023756.1|	4081	Solanum lycopersicum cultivar I-3 chromosome 00	97.351	151	4	0	1	151	13680661	13680511	7.24e-64	257	100	100
k117_4249067	151	gi|1273855328|gb|CP023756.1|	4081	Solanum lycopersicum cultivar I-3 chromosome 00	97.351	151	4	0	1	151	15820002	15820152	7.24e-64	257	100	100
k117_4249067	151	gi|1273855328|gb|CP023756.1|	4081	Solanum lycopersicum cultivar I-3 chromosome 00	97.351	151	4	0	1	151	16623283	16623133	7.24e-64	257	100	100
k117_4249067	151	gi|1273855328|gb|CP023756.1|	4081	Solanum lycopersicum cultivar I-3 chromosome 00	97.351	151	4	0	1	151	19919621	19919471	7.24e-64	257	100	100
k117_4249067	151	gi|1273855328|gb|CP023756.1|	4081	Solanum lycopersicum cultivar I-3 chromosome 00	97.351	151	4	0	1	151	21217323	21217473	7.24e-64	257	100	100
k117_4249067	151	gi|1273855328|gb|CP023756.1|	4081	Solanum lycopersicum cultivar I-3 chromosome 00	97.333	150	4	0	2	151	17125370	17125221	2.6e-63	255	100	99
k117_4249067	151	gi|1273855328|gb|CP023756.1|	4081	Solanum lycopersicum cultivar I-3 chromosome 00	96.689	151	5	0	1	151	125997	125847	3.37e-62	252	100	100
k117_4249067	151	gi|1273855328|gb|CP023756.1|	4081	Solanum lycopersicum cultivar I-3 chromosome 00	96.689	151	5	0	1	151	15895585	15895435	3.37e-62	252	100	100
k117_4249067	151	gi|1273855328|gb|CP023756.1|	4081	Solanum lycopersicum cultivar I-3 chromosome 00	96.689	151	5	0	1	151	18356332	18356182	3.37e-62	252	100	100
k117_4249067	151	gi|1273855328|gb|CP023756.1|	4081	Solanum lycopersicum cultivar I-3 chromosome 00	96.689	151	5	0	1	151	19166895	19166745	3.37e-62	252	100	100
k117_4249067	151	gi|1273855328|gb|CP023756.1|	4081	Solanum lycopersicum cultivar I-3 chromosome 00	96.689	151	5	0	1	151	20173304	20173154	3.37e-62	252	100	100
k117_4249067	151	gi|1273855328|gb|CP023756.1|	4081	Solanum lycopersicum cultivar I-3 chromosome 00	96.026	151	6	0	1	151	211184	211334	1.57e-60	246	100	100
k117_4249067	151	gi|1273855328|gb|CP023756.1|	4081	Solanum lycopersicum cultivar I-3 chromosome 00	96.026	151	6	0	1	151	12996407	12996257	1.57e-60	246	100	100
k117_4249067	151	gi|1273855328|gb|CP023756.1|	4081	Solanum lycopersicum cultivar I-3 chromosome 00	96.026	151	6	0	1	151	13964482	13964632	1.57e-60	246	100	100
k117_4249067	151	gi|1273855328|gb|CP023756.1|	4081	Solanum lycopersicum cultivar I-3 chromosome 00	96.026	151	6	0	1	151	15586883	15586733	1.57e-60	246	100	100
k117_4249067	151	gi|1273855328|gb|CP023756.1|	4081	Solanum lycopersicum cultivar I-3 chromosome 00	96.026	151	6	0	1	151	19110981	19111131	1.57e-60	246	100	100
k117_4249067	151	gi|1273855328|gb|CP023756.1|	4081	Solanum lycopersicum cultivar I-3 chromosome 00	96.026	151	6	0	1	151	19477985	19478135	1.57e-60	246	100	100
k117_4249067	151	gi|1273855328|gb|CP023756.1|	4081	Solanum lycopersicum cultivar I-3 chromosome 00	96.026	151	6	0	1	151	21540196	21540346	1.57e-60	246	100	100
k117_4249067	151	gi|1273855328|gb|CP023756.1|	4081	Solanum lycopersicum cultivar I-3 chromosome 00	95.364	151	7	0	1	151	13837870	13838020	7.29e-59	241	100	100
k117_4249067	151	gi|1273855328|gb|CP023756.1|	4081	Solanum lycopersicum cultivar I-3 chromosome 00	95.364	151	7	0	1	151	15087614	15087464	7.29e-59	241	100	100
k117_4249067	151	gi|1273855328|gb|CP023756.1|	4081	Solanum lycopersicum cultivar I-3 chromosome 00	95.364	151	7	0	1	151	18304330	18304180	7.29e-59	241	100	100
k117_4249067	151	gi|1273855328|gb|CP023756.1|	4081	Solanum lycopersicum cultivar I-3 chromosome 00	95.364	151	7	0	1	151	18665254	18665404	7.29e-59	241	100	100
k117_4249067	151	gi|1273855328|gb|CP023756.1|	4081	Solanum lycopersicum cultivar I-3 chromosome 00	95.364	151	7	0	1	151	20166883	20166733	7.29e-59	241	100	100
k117_4249067	151	gi|1273855328|gb|CP023756.1|	4081	Solanum lycopersicum cultivar I-3 chromosome 00	95.364	151	7	0	1	151	20458435	20458585	7.29e-59	241	100	100
k117_4249067	151	gi|1273855328|gb|CP023756.1|	4081	Solanum lycopersicum cultivar I-3 chromosome 00	95.364	151	6	1	1	151	4918552	4918701	2.62e-58	239	100	100
k117_4249067	151	gi|1273855328|gb|CP023756.1|	4081	Solanum lycopersicum cultivar I-3 chromosome 00	95.302	149	7	0	1	149	20081460	20081312	9.43e-58	237	100	99
k117_4249067	151	gi|1273855328|gb|CP023756.1|	4081	Solanum lycopersicum cultivar I-3 chromosome 00	95.302	149	7	0	1	149	21212479	21212331	9.43e-58	237	100	99
k117_4249067	151	gi|1273855328|gb|CP023756.1|	4081	Solanum lycopersicum cultivar I-3 chromosome 00	94.702	151	8	0	1	151	3879818	3879668	3.39e-57	235	100	100
k117_4249067	151	gi|1273855328|gb|CP023756.1|	4081	Solanum lycopersicum cultivar I-3 chromosome 00	94.702	151	8	0	1	151	14403660	14403810	3.39e-57	235	100	100
k117_4249067	151	gi|1273855328|gb|CP023756.1|	4081	Solanum lycopersicum cultivar I-3 chromosome 00	94.702	151	8	0	1	151	15105893	15105743	3.39e-57	235	100	100
k117_4249067	151	gi|1273855328|gb|CP023756.1|	4081	Solanum lycopersicum cultivar I-3 chromosome 00	94.702	151	8	0	1	151	15158772	15158622	3.39e-57	235	100	100
k117_4249067	151	gi|1273855328|gb|CP023756.1|	4081	Solanum lycopersicum cultivar I-3 chromosome 00	94.702	151	8	0	1	151	21151003	21150853	3.39e-57	235	100	100
k117_4249067	151	gi|1273855328|gb|CP023756.1|	4081	Solanum lycopersicum cultivar I-3 chromosome 00	94.702	151	8	0	1	151	21544899	21545049	3.39e-57	235	100	100
k117_4249067	151	gi|1273855328|gb|CP023756.1|	4081	Solanum lycopersicum cultivar I-3 chromosome 00	94.631	149	8	0	3	151	18199939	18199791	4.39e-56	231	100	99
k117_4249067	151	gi|1273855328|gb|CP023756.1|	4081	Solanum lycopersicum cultivar I-3 chromosome 00	94.631	149	8	0	1	149	18379750	18379602	4.39e-56	231	100	99
k117_4249067	151	gi|1273855328|gb|CP023756.1|	4081	Solanum lycopersicum cultivar I-3 chromosome 00	94.04	151	9	0	1	151	1762490	1762340	1.58e-55	230	100	100
k117_4249067	151	gi|1273855328|gb|CP023756.1|	4081	Solanum lycopersicum cultivar I-3 chromosome 00	94.079	152	8	1	1	151	10441616	10441465	1.58e-55	230	100	100
k117_4249067	151	gi|1273855328|gb|CP023756.1|	4081	Solanum lycopersicum cultivar I-3 chromosome 00	94.04	151	9	0	1	151	13719444	13719294	1.58e-55	230	100	100
k117_4249067	151	gi|1273855328|gb|CP023756.1|	4081	Solanum lycopersicum cultivar I-3 chromosome 00	94.04	151	9	0	1	151	13909013	13909163	1.58e-55	230	100	100
k117_4249067	151	gi|1273855328|gb|CP023756.1|	4081	Solanum lycopersicum cultivar I-3 chromosome 00	94.04	151	9	0	1	151	14890825	14890975	1.58e-55	230	100	100
k117_4249067	151	gi|1273855328|gb|CP023756.1|	4081	Solanum lycopersicum cultivar I-3 chromosome 00	94.04	151	9	0	1	151	16261915	16261765	1.58e-55	230	100	100
k117_4249067	151	gi|1273855328|gb|CP023756.1|	4081	Solanum lycopersicum cultivar I-3 chromosome 00	94.04	151	9	0	1	151	17022884	17022734	1.58e-55	230	100	100
k117_4249067	151	gi|1273855328|gb|CP023756.1|	4081	Solanum lycopersicum cultivar I-3 chromosome 00	94.04	151	9	0	1	151	17094612	17094762	1.58e-55	230	100	100
k117_4249067	151	gi|1273855328|gb|CP023756.1|	4081	Solanum lycopersicum cultivar I-3 chromosome 00	94.04	151	9	0	1	151	18974953	18974803	1.58e-55	230	100	100
k117_4249067	151	gi|1273855328|gb|CP023756.1|	4081	Solanum lycopersicum cultivar I-3 chromosome 00	94.04	151	9	0	1	151	19436010	19435860	1.58e-55	230	100	100
k117_4249067	151	gi|1273855328|gb|CP023756.1|	4081	Solanum lycopersicum cultivar I-3 chromosome 00	94.04	151	9	0	1	151	20838514	20838664	1.58e-55	230	100	100
k117_4249067	151	gi|1273855328|gb|CP023756.1|	4081	Solanum lycopersicum cultivar I-3 chromosome 00	94.04	151	9	0	1	151	21034701	21034851	1.58e-55	230	100	100
k117_4249067	151	gi|1273855328|gb|CP023756.1|	4081	Solanum lycopersicum cultivar I-3 chromosome 00	94.04	151	9	0	1	151	21249339	21249489	1.58e-55	230	100	100
k117_4249067	151	gi|1273855328|gb|CP023756.1|	4081	Solanum lycopersicum cultivar I-3 chromosome 00	94.04	151	9	0	1	151	21526301	21526151	1.58e-55	230	100	100
k117_4249067	151	gi|1273855328|gb|CP023756.1|	4081	Solanum lycopersicum cultivar I-3 chromosome 00	94.04	151	9	0	1	151	21617559	21617409	1.58e-55	230	100	100
k117_4249067	151	gi|1273855328|gb|CP023756.1|	4081	Solanum lycopersicum cultivar I-3 chromosome 00	96.403	139	5	0	12	150	21768906	21768768	1.58e-55	230	100	92
k117_4249067	151	gi|1273855328|gb|CP023756.1|	4081	Solanum lycopersicum cultivar I-3 chromosome 00	94	150	9	0	2	151	12898142	12898291	5.68e-55	228	100	99
k117_4249067	151	gi|1273855328|gb|CP023756.1|	4081	Solanum lycopersicum cultivar I-3 chromosome 00	93.96	149	9	0	1	149	13613592	13613444	2.04e-54	226	100	99
k117_4249067	151	gi|1273855328|gb|CP023756.1|	4081	Solanum lycopersicum cultivar I-3 chromosome 00	93.96	149	9	0	1	149	20577878	20577730	2.04e-54	226	100	99
k117_4249067	151	gi|1273855328|gb|CP023756.1|	4081	Solanum lycopersicum cultivar I-3 chromosome 00	93.377	151	10	0	1	151	12837450	12837600	7.35e-54	224	100	100
k117_4249067	151	gi|1273855328|gb|CP023756.1|	4081	Solanum lycopersicum cultivar I-3 chromosome 00	93.421	152	9	1	1	151	13016457	13016608	7.35e-54	224	100	100
k117_4249067	151	gi|1273855328|gb|CP023756.1|	4081	Solanum lycopersicum cultivar I-3 chromosome 00	93.377	151	10	0	1	151	13021736	13021586	7.35e-54	224	100	100
k117_4249067	151	gi|1273855328|gb|CP023756.1|	4081	Solanum lycopersicum cultivar I-3 chromosome 00	93.377	151	10	0	1	151	13847235	13847085	7.35e-54	224	100	100
k117_4249067	151	gi|1273855328|gb|CP023756.1|	4081	Solanum lycopersicum cultivar I-3 chromosome 00	93.377	151	10	0	1	151	14021008	14021158	7.35e-54	224	100	100
k117_4249067	151	gi|1273855328|gb|CP023756.1|	4081	Solanum lycopersicum cultivar I-3 chromosome 00	93.377	151	10	0	1	151	14357953	14357803	7.35e-54	224	100	100
k117_4249067	151	gi|1273855328|gb|CP023756.1|	4081	Solanum lycopersicum cultivar I-3 chromosome 00	93.377	151	10	0	1	151	15841892	15842042	7.35e-54	224	100	100
k117_4249067	151	gi|1273855328|gb|CP023756.1|	4081	Solanum lycopersicum cultivar I-3 chromosome 00	93.377	151	10	0	1	151	15910194	15910044	7.35e-54	224	100	100
k117_4249067	151	gi|1273855328|gb|CP023756.1|	4081	Solanum lycopersicum cultivar I-3 chromosome 00	93.377	151	10	0	1	151	15974905	15974755	7.35e-54	224	100	100
k117_4249067	151	gi|1273855328|gb|CP023756.1|	4081	Solanum lycopersicum cultivar I-3 chromosome 00	93.377	151	10	0	1	151	16462247	16462097	7.35e-54	224	100	100
k117_4249067	151	gi|1273855328|gb|CP023756.1|	4081	Solanum lycopersicum cultivar I-3 chromosome 00	93.377	151	10	0	1	151	16962606	16962756	7.35e-54	224	100	100
k117_4249067	151	gi|1273855328|gb|CP023756.1|	4081	Solanum lycopersicum cultivar I-3 chromosome 00	93.377	151	10	0	1	151	17128382	17128232	7.35e-54	224	100	100
k117_4249067	151	gi|1273855328|gb|CP023756.1|	4081	Solanum lycopersicum cultivar I-3 chromosome 00	93.377	151	10	0	1	151	17170283	17170433	7.35e-54	224	100	100
k117_4249067	151	gi|1273855328|gb|CP023756.1|	4081	Solanum lycopersicum cultivar I-3 chromosome 00	93.377	151	10	0	1	151	17603373	17603223	7.35e-54	224	100	100
k117_4249067	151	gi|1273855328|gb|CP023756.1|	4081	Solanum lycopersicum cultivar I-3 chromosome 00	93.377	151	10	0	1	151	17881034	17880884	7.35e-54	224	100	100
k117_4249067	151	gi|1273855328|gb|CP023756.1|	4081	Solanum lycopersicum cultivar I-3 chromosome 00	93.377	151	10	0	1	151	19729690	19729840	7.35e-54	224	100	100
k117_4249067	151	gi|1273855328|gb|CP023756.1|	4081	Solanum lycopersicum cultivar I-3 chromosome 00	93.377	151	10	0	1	151	19813591	19813441	7.35e-54	224	100	100
k117_4249067	151	gi|1273855328|gb|CP023756.1|	4081	Solanum lycopersicum cultivar I-3 chromosome 00	93.377	151	10	0	1	151	20140643	20140793	7.35e-54	224	100	100
k117_4249067	151	gi|1273855328|gb|CP023756.1|	4081	Solanum lycopersicum cultivar I-3 chromosome 00	93.377	151	10	0	1	151	20381217	20381367	7.35e-54	224	100	100
k117_4249067	151	gi|1273855328|gb|CP023756.1|	4081	Solanum lycopersicum cultivar I-3 chromosome 00	93.377	151	10	0	1	151	20744541	20744691	7.35e-54	224	100	100
k117_4249067	151	gi|1273855328|gb|CP023756.1|	4081	Solanum lycopersicum cultivar I-3 chromosome 00	93.377	151	10	0	1	151	20870834	20870984	7.35e-54	224	100	100
k117_4249067	151	gi|1273855328|gb|CP023756.1|	4081	Solanum lycopersicum cultivar I-3 chromosome 00	93.377	151	10	0	1	151	20889515	20889365	7.35e-54	224	100	100
k117_4249067	151	gi|1273855328|gb|CP023756.1|	4081	Solanum lycopersicum cultivar I-3 chromosome 00	93.377	151	10	0	1	151	21009623	21009773	7.35e-54	224	100	100
k117_4249067	151	gi|1273855328|gb|CP023756.1|	4081	Solanum lycopersicum cultivar I-3 chromosome 00	93.377	151	10	0	1	151	21567121	21566971	7.35e-54	224	100	100
k117_4249067	151	gi|1273855328|gb|CP023756.1|	4081	Solanum lycopersicum cultivar I-3 chromosome 00	93.333	150	10	0	2	151	2813188	2813337	2.64e-53	222	100	99
k117_4249067	151	gi|1273855328|gb|CP023756.1|	4081	Solanum lycopersicum cultivar I-3 chromosome 00	93.333	150	10	0	1	150	16778554	16778405	2.64e-53	222	100	99
k117_4249067	151	gi|1273855328|gb|CP023756.1|	4081	Solanum lycopersicum cultivar I-3 chromosome 00	93.333	150	10	0	2	151	20659824	20659675	2.64e-53	222	100	99
k117_4249067	151	gi|1273855328|gb|CP023756.1|	4081	Solanum lycopersicum cultivar I-3 chromosome 00	93.377	151	9	1	1	151	21306235	21306086	2.64e-53	222	100	100
k117_4249067	151	gi|1273855328|gb|CP023756.1|	4081	Solanum lycopersicum cultivar I-3 chromosome 00	93.289	149	10	0	1	149	13835156	13835008	9.5e-53	220	100	99
k117_4249067	151	gi|1273855328|gb|CP023756.1|	4081	Solanum lycopersicum cultivar I-3 chromosome 00	92.715	151	11	0	1	151	1819218	1819068	3.42e-52	219	100	100
k117_4249067	151	gi|1273855328|gb|CP023756.1|	4081	Solanum lycopersicum cultivar I-3 chromosome 00	92.715	151	11	0	1	151	2248636	2248786	3.42e-52	219	100	100
k117_4249067	151	gi|1273855328|gb|CP023756.1|	4081	Solanum lycopersicum cultivar I-3 chromosome 00	92.715	151	11	0	1	151	4842412	4842262	3.42e-52	219	100	100
k117_4249067	151	gi|1273855328|gb|CP023756.1|	4081	Solanum lycopersicum cultivar I-3 chromosome 00	92.715	151	11	0	1	151	13074109	13074259	3.42e-52	219	100	100
k117_4249067	151	gi|1273855328|gb|CP023756.1|	4081	Solanum lycopersicum cultivar I-3 chromosome 00	92.715	151	11	0	1	151	13397006	13397156	3.42e-52	219	100	100
k117_4249067	151	gi|1273855328|gb|CP023756.1|	4081	Solanum lycopersicum cultivar I-3 chromosome 00	92.715	151	11	0	1	151	13920978	13920828	3.42e-52	219	100	100
k117_4249067	151	gi|1273855328|gb|CP023756.1|	4081	Solanum lycopersicum cultivar I-3 chromosome 00	92.715	151	11	0	1	151	14523996	14523846	3.42e-52	219	100	100
k117_4249067	151	gi|1273855328|gb|CP023756.1|	4081	Solanum lycopersicum cultivar I-3 chromosome 00	92.715	151	11	0	1	151	15610246	15610096	3.42e-52	219	100	100
k117_4249067	151	gi|1273855328|gb|CP023756.1|	4081	Solanum lycopersicum cultivar I-3 chromosome 00	92.715	151	11	0	1	151	16076265	16076415	3.42e-52	219	100	100
k117_4249067	151	gi|1273855328|gb|CP023756.1|	4081	Solanum lycopersicum cultivar I-3 chromosome 00	92.715	151	11	0	1	151	17246520	17246370	3.42e-52	219	100	100
k117_4249067	151	gi|1273855328|gb|CP023756.1|	4081	Solanum lycopersicum cultivar I-3 chromosome 00	92.715	151	11	0	1	151	17369620	17369770	3.42e-52	219	100	100
k117_4249067	151	gi|1273855328|gb|CP023756.1|	4081	Solanum lycopersicum cultivar I-3 chromosome 00	92.715	151	11	0	1	151	18018230	18018380	3.42e-52	219	100	100
k117_4249067	151	gi|1273855328|gb|CP023756.1|	4081	Solanum lycopersicum cultivar I-3 chromosome 00	92.715	151	11	0	1	151	18284452	18284302	3.42e-52	219	100	100
k117_4249067	151	gi|1273855328|gb|CP023756.1|	4081	Solanum lycopersicum cultivar I-3 chromosome 00	92.715	151	11	0	1	151	18557312	18557462	3.42e-52	219	100	100
k117_4249067	151	gi|1273855328|gb|CP023756.1|	4081	Solanum lycopersicum cultivar I-3 chromosome 00	92.715	151	11	0	1	151	18602977	18602827	3.42e-52	219	100	100
k117_4249067	151	gi|1273855328|gb|CP023756.1|	4081	Solanum lycopersicum cultivar I-3 chromosome 00	92.715	151	11	0	1	151	19397134	19396984	3.42e-52	219	100	100
k117_4249067	151	gi|1273855328|gb|CP023756.1|	4081	Solanum lycopersicum cultivar I-3 chromosome 00	92.715	151	11	0	1	151	19451364	19451514	3.42e-52	219	100	100
k117_4249067	151	gi|1273855328|gb|CP023756.1|	4081	Solanum lycopersicum cultivar I-3 chromosome 00	92.715	151	11	0	1	151	20146852	20146702	3.42e-52	219	100	100
k117_4249067	151	gi|1273855328|gb|CP023756.1|	4081	Solanum lycopersicum cultivar I-3 chromosome 00	92.715	151	11	0	1	151	20247898	20247748	3.42e-52	219	100	100
k117_4249067	151	gi|1273855328|gb|CP023756.1|	4081	Solanum lycopersicum cultivar I-3 chromosome 00	92.715	151	11	0	1	151	20580354	20580204	3.42e-52	219	100	100
k117_4249067	151	gi|1273855328|gb|CP023756.1|	4081	Solanum lycopersicum cultivar I-3 chromosome 00	92.715	151	11	0	1	151	20897975	20898125	3.42e-52	219	100	100
k117_4249067	151	gi|1273855328|gb|CP023756.1|	4081	Solanum lycopersicum cultivar I-3 chromosome 00	92.715	151	11	0	1	151	21232459	21232609	3.42e-52	219	100	100
k117_4249067	151	gi|1273855328|gb|CP023756.1|	4081	Solanum lycopersicum cultivar I-3 chromosome 00	92.715	151	11	0	1	151	21291111	21291261	3.42e-52	219	100	100
k117_4249067	151	gi|1273855328|gb|CP023756.1|	4081	Solanum lycopersicum cultivar I-3 chromosome 00	92.715	151	11	0	1	151	21372135	21371985	3.42e-52	219	100	100
k117_4249067	151	gi|1273855328|gb|CP023756.1|	4081	Solanum lycopersicum cultivar I-3 chromosome 00	92.715	151	11	0	1	151	21384401	21384551	3.42e-52	219	100	100
k117_4249067	151	gi|1273855328|gb|CP023756.1|	4081	Solanum lycopersicum cultivar I-3 chromosome 00	92.667	150	11	0	2	151	3403143	3403292	1.23e-51	217	100	99
k117_4249067	151	gi|1273855328|gb|CP023756.1|	4081	Solanum lycopersicum cultivar I-3 chromosome 00	92.667	150	11	0	1	150	14213188	14213337	1.23e-51	217	100	99
k117_4249067	151	gi|1273855328|gb|CP023756.1|	4081	Solanum lycopersicum cultivar I-3 chromosome 00	92.667	150	11	0	2	151	15382090	15382239	1.23e-51	217	100	99
k117_4249067	151	gi|1273855328|gb|CP023756.1|	4081	Solanum lycopersicum cultivar I-3 chromosome 00	92.667	150	11	0	2	151	15890508	15890657	1.23e-51	217	100	99
k117_4249067	151	gi|1273855328|gb|CP023756.1|	4081	Solanum lycopersicum cultivar I-3 chromosome 00	92.667	150	11	0	2	151	18001444	18001295	1.23e-51	217	100	99
k117_4249067	151	gi|1273855328|gb|CP023756.1|	4081	Solanum lycopersicum cultivar I-3 chromosome 00	92.667	150	11	0	1	150	18537883	18537734	1.23e-51	217	100	99
k117_4249067	151	gi|1273855328|gb|CP023756.1|	4081	Solanum lycopersicum cultivar I-3 chromosome 00	92.715	151	10	1	1	151	19138421	19138272	1.23e-51	217	100	100
k117_4249067	151	gi|1273855328|gb|CP023756.1|	4081	Solanum lycopersicum cultivar I-3 chromosome 00	96.875	128	4	0	1	128	3305950	3305823	4.42e-51	215	100	85
k117_4249067	151	gi|1273855328|gb|CP023756.1|	4081	Solanum lycopersicum cultivar I-3 chromosome 00	92.617	149	11	0	3	151	14836609	14836757	4.42e-51	215	100	99
k117_4249067	151	gi|1273855328|gb|CP023756.1|	4081	Solanum lycopersicum cultivar I-3 chromosome 00	92.617	149	11	0	1	149	17192710	17192562	4.42e-51	215	100	99
k117_4249067	151	gi|1273855328|gb|CP023756.1|	4081	Solanum lycopersicum cultivar I-3 chromosome 00	92.617	149	11	0	1	149	18350240	18350092	4.42e-51	215	100	99
k117_4249067	151	gi|1273855328|gb|CP023756.1|	4081	Solanum lycopersicum cultivar I-3 chromosome 00	92.053	151	12	0	1	151	5298131	5298281	1.59e-50	213	100	100
k117_4249067	151	gi|1273855328|gb|CP023756.1|	4081	Solanum lycopersicum cultivar I-3 chromosome 00	92.053	151	12	0	1	151	6868617	6868467	1.59e-50	213	100	100
k117_4249067	151	gi|1273855328|gb|CP023756.1|	4081	Solanum lycopersicum cultivar I-3 chromosome 00	92.053	151	12	0	1	151	11381175	11381325	1.59e-50	213	100	100
k117_4249067	151	gi|1273855328|gb|CP023756.1|	4081	Solanum lycopersicum cultivar I-3 chromosome 00	92.053	151	12	0	1	151	12816246	12816396	1.59e-50	213	100	100
k117_4249067	151	gi|1273855328|gb|CP023756.1|	4081	Solanum lycopersicum cultivar I-3 chromosome 00	92.053	151	12	0	1	151	13642485	13642335	1.59e-50	213	100	100
k117_4249067	151	gi|1273855328|gb|CP023756.1|	4081	Solanum lycopersicum cultivar I-3 chromosome 00	92.053	151	12	0	1	151	14188094	14188244	1.59e-50	213	100	100
k117_4249067	151	gi|1273855328|gb|CP023756.1|	4081	Solanum lycopersicum cultivar I-3 chromosome 00	92.053	151	12	0	1	151	14295416	14295266	1.59e-50	213	100	100
k117_4249067	151	gi|1273855328|gb|CP023756.1|	4081	Solanum lycopersicum cultivar I-3 chromosome 00	92.053	151	12	0	1	151	14325761	14325611	1.59e-50	213	100	100
k117_4249067	151	gi|1273855328|gb|CP023756.1|	4081	Solanum lycopersicum cultivar I-3 chromosome 00	92.053	151	12	0	1	151	14834034	14833884	1.59e-50	213	100	100
k117_4249067	151	gi|1273855328|gb|CP023756.1|	4081	Solanum lycopersicum cultivar I-3 chromosome 00	92.053	151	12	0	1	151	15604903	15604753	1.59e-50	213	100	100
k117_4249067	151	gi|1273855328|gb|CP023756.1|	4081	Solanum lycopersicum cultivar I-3 chromosome 00	92.053	151	12	0	1	151	15678664	15678514	1.59e-50	213	100	100
k117_4249067	151	gi|1273855328|gb|CP023756.1|	4081	Solanum lycopersicum cultivar I-3 chromosome 00	92.053	151	12	0	1	151	15680425	15680275	1.59e-50	213	100	100
k117_4249067	151	gi|1273855328|gb|CP023756.1|	4081	Solanum lycopersicum cultivar I-3 chromosome 00	92.053	151	12	0	1	151	15800610	15800760	1.59e-50	213	100	100
k117_4249067	151	gi|1273855328|gb|CP023756.1|	4081	Solanum lycopersicum cultivar I-3 chromosome 00	92.053	151	12	0	1	151	15840047	15839897	1.59e-50	213	100	100
k117_4249067	151	gi|1273855328|gb|CP023756.1|	4081	Solanum lycopersicum cultivar I-3 chromosome 00	92.053	151	12	0	1	151	16471431	16471581	1.59e-50	213	100	100
k117_4249067	151	gi|1273855328|gb|CP023756.1|	4081	Solanum lycopersicum cultivar I-3 chromosome 00	92.053	151	12	0	1	151	16598289	16598139	1.59e-50	213	100	100
k117_4249067	151	gi|1273855328|gb|CP023756.1|	4081	Solanum lycopersicum cultivar I-3 chromosome 00	92.053	151	12	0	1	151	16734688	16734838	1.59e-50	213	100	100
k117_4249067	151	gi|1273855328|gb|CP023756.1|	4081	Solanum lycopersicum cultivar I-3 chromosome 00	92.053	151	12	0	1	151	17196345	17196195	1.59e-50	213	100	100
k117_4249067	151	gi|1273855328|gb|CP023756.1|	4081	Solanum lycopersicum cultivar I-3 chromosome 00	92.053	151	12	0	1	151	17398117	17397967	1.59e-50	213	100	100
k117_4249067	151	gi|1273855328|gb|CP023756.1|	4081	Solanum lycopersicum cultivar I-3 chromosome 00	92.053	151	12	0	1	151	17435675	17435525	1.59e-50	213	100	100
k117_4249067	151	gi|1273855328|gb|CP023756.1|	4081	Solanum lycopersicum cultivar I-3 chromosome 00	92.053	151	12	0	1	151	17649124	17648974	1.59e-50	213	100	100
k117_4249067	151	gi|1273855328|gb|CP023756.1|	4081	Solanum lycopersicum cultivar I-3 chromosome 00	92.053	151	12	0	1	151	17797275	17797125	1.59e-50	213	100	100
k117_4249067	151	gi|1273855328|gb|CP023756.1|	4081	Solanum lycopersicum cultivar I-3 chromosome 00	92.053	151	12	0	1	151	18226758	18226608	1.59e-50	213	100	100
k117_4249067	151	gi|1273855328|gb|CP023756.1|	4081	Solanum lycopersicum cultivar I-3 chromosome 00	92.053	151	12	0	1	151	18331093	18331243	1.59e-50	213	100	100
k117_4249067	151	gi|1273855328|gb|CP023756.1|	4081	Solanum lycopersicum cultivar I-3 chromosome 00	92.053	151	12	0	1	151	19216184	19216034	1.59e-50	213	100	100
k117_4249067	151	gi|1273855328|gb|CP023756.1|	4081	Solanum lycopersicum cultivar I-3 chromosome 00	92.053	151	12	0	1	151	19273609	19273759	1.59e-50	213	100	100
k117_4249067	151	gi|1273855328|gb|CP023756.1|	4081	Solanum lycopersicum cultivar I-3 chromosome 00	92.053	151	12	0	1	151	19348224	19348074	1.59e-50	213	100	100
k117_4249067	151	gi|1273855328|gb|CP023756.1|	4081	Solanum lycopersicum cultivar I-3 chromosome 00	92.053	151	12	0	1	151	19660239	19660389	1.59e-50	213	100	100
k117_4249067	151	gi|1273855328|gb|CP023756.1|	4081	Solanum lycopersicum cultivar I-3 chromosome 00	92.053	151	12	0	1	151	19984697	19984547	1.59e-50	213	100	100
k117_4249067	151	gi|1273855328|gb|CP023756.1|	4081	Solanum lycopersicum cultivar I-3 chromosome 00	92.053	151	12	0	1	151	20308401	20308251	1.59e-50	213	100	100
k117_4249067	151	gi|1273855328|gb|CP023756.1|	4081	Solanum lycopersicum cultivar I-3 chromosome 00	92.053	151	12	0	1	151	20364303	20364153	1.59e-50	213	100	100
k117_4249067	151	gi|1273855328|gb|CP023756.1|	4081	Solanum lycopersicum cultivar I-3 chromosome 00	92.053	151	12	0	1	151	20562162	20562012	1.59e-50	213	100	100
k117_4249067	151	gi|1273855328|gb|CP023756.1|	4081	Solanum lycopersicum cultivar I-3 chromosome 00	92.053	151	12	0	1	151	20755627	20755477	1.59e-50	213	100	100
k117_4249067	151	gi|1273855328|gb|CP023756.1|	4081	Solanum lycopersicum cultivar I-3 chromosome 00	92.053	151	12	0	1	151	20924892	20925042	1.59e-50	213	100	100
k117_4249067	151	gi|1273855328|gb|CP023756.1|	4081	Solanum lycopersicum cultivar I-3 chromosome 00	92.617	149	10	1	1	149	21000369	21000222	1.59e-50	213	100	99
k117_4249067	151	gi|1273855328|gb|CP023756.1|	4081	Solanum lycopersicum cultivar I-3 chromosome 00	92.053	151	12	0	1	151	21036497	21036347	1.59e-50	213	100	100
k117_4249067	151	gi|1273855328|gb|CP023756.1|	4081	Solanum lycopersicum cultivar I-3 chromosome 00	92.053	151	12	0	1	151	21308454	21308304	1.59e-50	213	100	100
k117_4249067	151	gi|1273855328|gb|CP023756.1|	4081	Solanum lycopersicum cultivar I-3 chromosome 00	92.053	151	12	0	1	151	21364668	21364518	1.59e-50	213	100	100
k117_4249067	151	gi|1273855328|gb|CP023756.1|	4081	Solanum lycopersicum cultivar I-3 chromosome 00	92.053	151	12	0	1	151	21456277	21456127	1.59e-50	213	100	100
k117_4249067	151	gi|1273855328|gb|CP023756.1|	4081	Solanum lycopersicum cultivar I-3 chromosome 00	92	150	12	0	2	151	2883968	2883819	5.72e-50	211	100	99
k117_4249067	151	gi|1273855328|gb|CP023756.1|	4081	Solanum lycopersicum cultivar I-3 chromosome 00	92	150	12	0	2	151	16496371	16496222	5.72e-50	211	100	99
k117_4249067	151	gi|1273855328|gb|CP023756.1|	4081	Solanum lycopersicum cultivar I-3 chromosome 00	92	150	12	0	2	151	21298478	21298627	5.72e-50	211	100	99
k117_4249067	151	gi|1273855328|gb|CP023756.1|	4081	Solanum lycopersicum cultivar I-3 chromosome 00	92.517	147	11	0	1	147	21416273	21416419	5.72e-50	211	100	97
k117_4249067	151	gi|1273855328|gb|CP023756.1|	4081	Solanum lycopersicum cultivar I-3 chromosome 00	94.161	137	8	0	15	151	14138987	14139123	2.06e-49	209	100	91
k117_4249067	151	gi|1273855328|gb|CP023756.1|	4081	Solanum lycopersicum cultivar I-3 chromosome 00	91.946	149	12	0	3	151	20122990	20122842	2.06e-49	209	100	99
k117_4249067	151	gi|1273855328|gb|CP023756.1|	4081	Solanum lycopersicum cultivar I-3 chromosome 00	91.946	149	12	0	1	149	20844015	20843867	2.06e-49	209	100	99
k117_4249067	151	gi|1273855328|gb|CP023756.1|	4081	Solanum lycopersicum cultivar I-3 chromosome 00	91.391	151	13	0	1	151	13557820	13557970	7.4e-49	207	100	100
k117_4249067	151	gi|1273855328|gb|CP023756.1|	4081	Solanum lycopersicum cultivar I-3 chromosome 00	91.391	151	13	0	1	151	14302686	14302836	7.4e-49	207	100	100
k117_4249067	151	gi|1273855328|gb|CP023756.1|	4081	Solanum lycopersicum cultivar I-3 chromosome 00	91.391	151	13	0	1	151	14748509	14748659	7.4e-49	207	100	100
k117_4249067	151	gi|1273855328|gb|CP023756.1|	4081	Solanum lycopersicum cultivar I-3 chromosome 00	91.391	151	13	0	1	151	15261045	15260895	7.4e-49	207	100	100
k117_4249067	151	gi|1273855328|gb|CP023756.1|	4081	Solanum lycopersicum cultivar I-3 chromosome 00	91.391	151	13	0	1	151	15655659	15655509	7.4e-49	207	100	100
k117_4249067	151	gi|1273855328|gb|CP023756.1|	4081	Solanum lycopersicum cultivar I-3 chromosome 00	91.391	151	13	0	1	151	15719241	15719091	7.4e-49	207	100	100
k117_4249067	151	gi|1273855328|gb|CP023756.1|	4081	Solanum lycopersicum cultivar I-3 chromosome 00	91.391	151	13	0	1	151	16376338	16376188	7.4e-49	207	100	100
k117_4249067	151	gi|1273855328|gb|CP023756.1|	4081	Solanum lycopersicum cultivar I-3 chromosome 00	91.391	151	13	0	1	151	16559722	16559872	7.4e-49	207	100	100
k117_4249067	151	gi|1273855328|gb|CP023756.1|	4081	Solanum lycopersicum cultivar I-3 chromosome 00	91.391	151	13	0	1	151	16731086	16731236	7.4e-49	207	100	100
k117_4249067	151	gi|1273855328|gb|CP023756.1|	4081	Solanum lycopersicum cultivar I-3 chromosome 00	91.391	151	13	0	1	151	17320856	17320706	7.4e-49	207	100	100
k117_4249067	151	gi|1273855328|gb|CP023756.1|	4081	Solanum lycopersicum cultivar I-3 chromosome 00	91.391	151	13	0	1	151	18064553	18064703	7.4e-49	207	100	100
k117_4249067	151	gi|1273855328|gb|CP023756.1|	4081	Solanum lycopersicum cultivar I-3 chromosome 00	91.391	151	13	0	1	151	18324846	18324696	7.4e-49	207	100	100
k117_4249067	151	gi|1273855328|gb|CP023756.1|	4081	Solanum lycopersicum cultivar I-3 chromosome 00	91.391	151	13	0	1	151	19284473	19284623	7.4e-49	207	100	100
k117_4249067	151	gi|1273855328|gb|CP023756.1|	4081	Solanum lycopersicum cultivar I-3 chromosome 00	91.391	151	13	0	1	151	19712442	19712592	7.4e-49	207	100	100
k117_4249067	151	gi|1273855328|gb|CP023756.1|	4081	Solanum lycopersicum cultivar I-3 chromosome 00	91.391	151	13	0	1	151	19745728	19745578	7.4e-49	207	100	100
k117_4249067	151	gi|1273855328|gb|CP023756.1|	4081	Solanum lycopersicum cultivar I-3 chromosome 00	91.391	151	13	0	1	151	19927149	19926999	7.4e-49	207	100	100
k117_4249067	151	gi|1273855328|gb|CP023756.1|	4081	Solanum lycopersicum cultivar I-3 chromosome 00	91.391	151	13	0	1	151	20295967	20295817	7.4e-49	207	100	100
k117_4249067	151	gi|1273855328|gb|CP023756.1|	4081	Solanum lycopersicum cultivar I-3 chromosome 00	91.892	148	12	0	1	148	20669006	20668859	7.4e-49	207	100	98
k117_4249067	151	gi|1273855328|gb|CP023756.1|	4081	Solanum lycopersicum cultivar I-3 chromosome 00	91.391	151	13	0	1	151	20714556	20714406	7.4e-49	207	100	100
k117_4249067	151	gi|1273855328|gb|CP023756.1|	4081	Solanum lycopersicum cultivar I-3 chromosome 00	91.391	151	13	0	1	151	20867744	20867894	7.4e-49	207	100	100
k117_4249067	151	gi|1273855328|gb|CP023756.1|	4081	Solanum lycopersicum cultivar I-3 chromosome 00	91.447	152	12	1	1	151	20940163	20940012	7.4e-49	207	100	100
k117_4249067	151	gi|1273855328|gb|CP023756.1|	4081	Solanum lycopersicum cultivar I-3 chromosome 00	91.391	151	13	0	1	151	21092191	21092041	7.4e-49	207	100	100
k117_4249067	151	gi|1273855328|gb|CP023756.1|	4081	Solanum lycopersicum cultivar I-3 chromosome 00	91.391	151	13	0	1	151	21303516	21303666	7.4e-49	207	100	100
k117_4249067	151	gi|1273855328|gb|CP023756.1|	4081	Solanum lycopersicum cultivar I-3 chromosome 00	91.391	151	13	0	1	151	21637914	21638064	7.4e-49	207	100	100
k117_4249067	151	gi|1273855328|gb|CP023756.1|	4081	Solanum lycopersicum cultivar I-3 chromosome 00	91.333	150	13	0	2	151	658644	658793	2.66e-48	206	100	99
k117_4249067	151	gi|1273855328|gb|CP023756.1|	4081	Solanum lycopersicum cultivar I-3 chromosome 00	91.391	151	12	1	1	151	13148908	13149057	2.66e-48	206	100	100
k117_4249067	151	gi|1273855328|gb|CP023756.1|	4081	Solanum lycopersicum cultivar I-3 chromosome 00	91.333	150	13	0	1	150	15288150	15288001	2.66e-48	206	100	99
k117_4249067	151	gi|1273855328|gb|CP023756.1|	4081	Solanum lycopersicum cultivar I-3 chromosome 00	91.391	151	11	1	1	151	18596552	18596700	2.66e-48	206	100	100
k117_4249067	151	gi|1273855328|gb|CP023756.1|	4081	Solanum lycopersicum cultivar I-3 chromosome 00	96.748	123	4	0	1	123	20208964	20209086	2.66e-48	206	100	81
k117_4249067	151	gi|1273855328|gb|CP023756.1|	4081	Solanum lycopersicum cultivar I-3 chromosome 00	91.333	150	13	0	2	151	20457167	20457018	2.66e-48	206	100	99
k117_4249067	151	gi|1273855328|gb|CP023756.1|	4081	Solanum lycopersicum cultivar I-3 chromosome 00	91.275	149	13	0	2	150	958741	958593	9.57e-48	204	100	99
k117_4249067	151	gi|1273855328|gb|CP023756.1|	4081	Solanum lycopersicum cultivar I-3 chromosome 00	91.275	149	13	0	1	149	5530508	5530656	9.57e-48	204	100	99
k117_4249067	151	gi|1273855328|gb|CP023756.1|	4081	Solanum lycopersicum cultivar I-3 chromosome 00	91.275	149	13	0	1	149	15352563	15352415	9.57e-48	204	100	99
k117_4249067	151	gi|1273855328|gb|CP023756.1|	4081	Solanum lycopersicum cultivar I-3 chromosome 00	91.275	149	13	0	3	151	16531751	16531603	9.57e-48	204	100	99
k117_4249067	151	gi|1273855328|gb|CP023756.1|	4081	Solanum lycopersicum cultivar I-3 chromosome 00	91.275	149	13	0	3	151	19915006	19915154	9.57e-48	204	100	99
k117_4249067	151	gi|1273855328|gb|CP023756.1|	4081	Solanum lycopersicum cultivar I-3 chromosome 00	90.728	151	14	0	1	151	2786353	2786203	3.44e-47	202	100	100
k117_4249067	151	gi|1273855328|gb|CP023756.1|	4081	Solanum lycopersicum cultivar I-3 chromosome 00	90.728	151	14	0	1	151	10467829	10467679	3.44e-47	202	100	100
k117_4249067	151	gi|1273855328|gb|CP023756.1|	4081	Solanum lycopersicum cultivar I-3 chromosome 00	90.728	151	14	0	1	151	12896222	12896072	3.44e-47	202	100	100
k117_4249067	151	gi|1273855328|gb|CP023756.1|	4081	Solanum lycopersicum cultivar I-3 chromosome 00	90.728	151	14	0	1	151	13778483	13778633	3.44e-47	202	100	100
k117_4249067	151	gi|1273855328|gb|CP023756.1|	4081	Solanum lycopersicum cultivar I-3 chromosome 00	91.216	148	13	0	3	150	15463862	15463715	3.44e-47	202	100	98
k117_4249067	151	gi|1273855328|gb|CP023756.1|	4081	Solanum lycopersicum cultivar I-3 chromosome 00	90.728	151	14	0	1	151	16239600	16239450	3.44e-47	202	100	100
k117_4249067	151	gi|1273855328|gb|CP023756.1|	4081	Solanum lycopersicum cultivar I-3 chromosome 00	90.728	151	14	0	1	151	16893880	16893730	3.44e-47	202	100	100
k117_4249067	151	gi|1273855328|gb|CP023756.1|	4081	Solanum lycopersicum cultivar I-3 chromosome 00	90.728	151	14	0	1	151	16906684	16906834	3.44e-47	202	100	100
k117_4249067	151	gi|1273855328|gb|CP023756.1|	4081	Solanum lycopersicum cultivar I-3 chromosome 00	90.728	151	14	0	1	151	17265241	17265391	3.44e-47	202	100	100
k117_4249067	151	gi|1273855328|gb|CP023756.1|	4081	Solanum lycopersicum cultivar I-3 chromosome 00	90.728	151	14	0	1	151	18170885	18171035	3.44e-47	202	100	100
k117_4249067	151	gi|1273855328|gb|CP023756.1|	4081	Solanum lycopersicum cultivar I-3 chromosome 00	90.728	151	14	0	1	151	18219704	18219554	3.44e-47	202	100	100
k117_4249067	151	gi|1273855328|gb|CP023756.1|	4081	Solanum lycopersicum cultivar I-3 chromosome 00	90.728	151	14	0	1	151	18511372	18511222	3.44e-47	202	100	100
k117_4249067	151	gi|1273855328|gb|CP023756.1|	4081	Solanum lycopersicum cultivar I-3 chromosome 00	90.728	151	14	0	1	151	18713968	18714118	3.44e-47	202	100	100
k117_4249067	151	gi|1273855328|gb|CP023756.1|	4081	Solanum lycopersicum cultivar I-3 chromosome 00	90.728	151	14	0	1	151	19319174	19319324	3.44e-47	202	100	100
k117_4249067	151	gi|1273855328|gb|CP023756.1|	4081	Solanum lycopersicum cultivar I-3 chromosome 00	90.728	151	14	0	1	151	19552427	19552277	3.44e-47	202	100	100
k117_4249067	151	gi|1273855328|gb|CP023756.1|	4081	Solanum lycopersicum cultivar I-3 chromosome 00	90.728	151	14	0	1	151	19727717	19727567	3.44e-47	202	100	100
k117_4249067	151	gi|1273855328|gb|CP023756.1|	4081	Solanum lycopersicum cultivar I-3 chromosome 00	90.728	151	14	0	1	151	19892558	19892708	3.44e-47	202	100	100
k117_4249067	151	gi|1273855328|gb|CP023756.1|	4081	Solanum lycopersicum cultivar I-3 chromosome 00	90.728	151	14	0	1	151	20073221	20073371	3.44e-47	202	100	100
k117_4249067	151	gi|1273855328|gb|CP023756.1|	4081	Solanum lycopersicum cultivar I-3 chromosome 00	90.728	151	14	0	1	151	20143412	20143562	3.44e-47	202	100	100
k117_4249067	151	gi|1273855328|gb|CP023756.1|	4081	Solanum lycopersicum cultivar I-3 chromosome 00	90.789	152	12	2	1	151	20277447	20277597	3.44e-47	202	100	100
k117_4249067	151	gi|1273855328|gb|CP023756.1|	4081	Solanum lycopersicum cultivar I-3 chromosome 00	90.728	151	14	0	1	151	20320450	20320300	3.44e-47	202	100	100
k117_4249067	151	gi|1273855328|gb|CP023756.1|	4081	Solanum lycopersicum cultivar I-3 chromosome 00	90.728	151	14	0	1	151	20323116	20322966	3.44e-47	202	100	100
k117_4249067	151	gi|1273855328|gb|CP023756.1|	4081	Solanum lycopersicum cultivar I-3 chromosome 00	90.728	151	14	0	1	151	20740664	20740514	3.44e-47	202	100	100
k117_4249067	151	gi|1273855328|gb|CP023756.1|	4081	Solanum lycopersicum cultivar I-3 chromosome 00	90.728	151	14	0	1	151	21435187	21435337	3.44e-47	202	100	100
k117_4249067	151	gi|1273855328|gb|CP023756.1|	4081	Solanum lycopersicum cultivar I-3 chromosome 00	91.667	144	12	0	8	151	14751563	14751706	1.24e-46	200	100	95
k117_4249067	151	gi|1273855328|gb|CP023756.1|	4081	Solanum lycopersicum cultivar I-3 chromosome 00	90.728	151	13	1	1	150	15197345	15197195	1.24e-46	200	100	99
k117_4249067	151	gi|1273855328|gb|CP023756.1|	4081	Solanum lycopersicum cultivar I-3 chromosome 00	90.667	150	14	0	2	151	17827932	17827783	1.24e-46	200	100	99
k117_4249067	151	gi|1273855328|gb|CP023756.1|	4081	Solanum lycopersicum cultivar I-3 chromosome 00	90.667	150	14	0	2	151	19748177	19748028	1.24e-46	200	100	99
k117_4249067	151	gi|1273855328|gb|CP023756.1|	4081	Solanum lycopersicum cultivar I-3 chromosome 00	90.728	151	13	1	1	151	20736577	20736428	1.24e-46	200	100	100
k117_4249067	151	gi|1273855328|gb|CP023756.1|	4081	Solanum lycopersicum cultivar I-3 chromosome 00	90.604	149	14	0	3	151	17744239	17744387	4.45e-46	198	100	99
k117_4249067	151	gi|1273855328|gb|CP023756.1|	4081	Solanum lycopersicum cultivar I-3 chromosome 00	94.531	128	7	0	24	151	21498649	21498776	4.45e-46	198	100	85
k117_4249067	151	gi|1273855328|gb|CP023756.1|	4081	Solanum lycopersicum cultivar I-3 chromosome 00	94.531	128	7	0	1	128	21504883	21505010	4.45e-46	198	100	85
k117_4249067	151	gi|1273855328|gb|CP023756.1|	4081	Solanum lycopersicum cultivar I-3 chromosome 00	90.066	151	15	0	1	151	3417202	3417052	1.6e-45	196	100	100
k117_4249067	151	gi|1273855328|gb|CP023756.1|	4081	Solanum lycopersicum cultivar I-3 chromosome 00	90.066	151	15	0	1	151	17261077	17261227	1.6e-45	196	100	100
k117_4249067	151	gi|1273855328|gb|CP023756.1|	4081	Solanum lycopersicum cultivar I-3 chromosome 00	90.604	149	13	1	3	151	17420115	17419968	1.6e-45	196	100	99
k117_4249067	151	gi|1273855328|gb|CP023756.1|	4081	Solanum lycopersicum cultivar I-3 chromosome 00	90.066	151	15	0	1	151	18734653	18734803	1.6e-45	196	100	100
k117_4249067	151	gi|1273855328|gb|CP023756.1|	4081	Solanum lycopersicum cultivar I-3 chromosome 00	90.066	151	15	0	1	151	19009920	19009770	1.6e-45	196	100	100
k117_4249067	151	gi|1273855328|gb|CP023756.1|	4081	Solanum lycopersicum cultivar I-3 chromosome 00	90.066	151	15	0	1	151	20051641	20051491	1.6e-45	196	100	100
k117_4249067	151	gi|1273855328|gb|CP023756.1|	4081	Solanum lycopersicum cultivar I-3 chromosome 00	90.066	151	15	0	1	151	20201374	20201524	1.6e-45	196	100	100
k117_4249067	151	gi|1273855328|gb|CP023756.1|	4081	Solanum lycopersicum cultivar I-3 chromosome 00	90.066	151	15	0	1	151	20227107	20227257	1.6e-45	196	100	100
k117_4249067	151	gi|1273855328|gb|CP023756.1|	4081	Solanum lycopersicum cultivar I-3 chromosome 00	90.066	151	15	0	1	151	21609754	21609604	1.6e-45	196	100	100
k117_4249067	151	gi|1273855328|gb|CP023756.1|	4081	Solanum lycopersicum cultivar I-3 chromosome 00	90	150	15	0	1	150	14205186	14205335	5.76e-45	195	100	99
k117_4249067	151	gi|1273855328|gb|CP023756.1|	4081	Solanum lycopersicum cultivar I-3 chromosome 00	90.476	147	14	0	3	149	21391843	21391989	5.76e-45	195	100	97
k117_4249067	151	gi|1273855328|gb|CP023756.1|	4081	Solanum lycopersicum cultivar I-3 chromosome 00	90.066	151	14	1	1	151	21495111	21495260	5.76e-45	195	100	100
k117_4249067	151	gi|1273855328|gb|CP023756.1|	4081	Solanum lycopersicum cultivar I-3 chromosome 00	93.388	121	8	0	31	151	20794547	20794427	1.61e-40	180	100	80
k117_4249067	151	gi|1273855328|gb|CP023756.1|	4081	Solanum lycopersicum cultivar I-3 chromosome 00	92.063	126	10	0	1	126	19756563	19756438	5.8e-40	178	100	83
k117_4249067	151	gi|1273855328|gb|CP023756.1|	4081	Solanum lycopersicum cultivar I-3 chromosome 00	94.34	106	6	0	46	151	3316099	3316204	1.62e-35	163	100	70
k117_4249067	151	gi|1273855328|gb|CP023756.1|	4081	Solanum lycopersicum cultivar I-3 chromosome 00	92.727	110	5	2	42	151	20219077	20219183	2.72e-33	156	100	73
k117_4249067	151	gi|1273855328|gb|CP023756.1|	4081	Solanum lycopersicum cultivar I-3 chromosome 00	93.617	94	6	0	58	151	18033353	18033260	7.61e-29	141	100	62
k117_4249067	151	gi|1273855328|gb|CP023756.1|	4081	Solanum lycopersicum cultivar I-3 chromosome 00	94.521	73	4	0	77	149	16576442	16576370	1.66e-20	113	100	48
k117_4249067	151	gi|1273855328|gb|CP023756.1|	4081	Solanum lycopersicum cultivar I-3 chromosome 00	93.333	75	5	0	77	151	18687919	18687845	5.97e-20	111	100	50
k117_4249067	151	gi|1273855328|gb|CP023756.1|	4081	Solanum lycopersicum cultivar I-3 chromosome 00	90.789	76	7	0	76	151	19800970	19800895	3.59e-17	102	100	50
k117_4249067	151	gi|1273855328|gb|CP023756.1|	4081	Solanum lycopersicum cultivar I-3 chromosome 00	90.789	76	7	0	76	151	21279182	21279107	3.59e-17	102	100	50
k117_4249067	151	gi|1273855328|gb|CP023756.1|	4081	Solanum lycopersicum cultivar I-3 chromosome 00	93.333	60	4	0	92	151	17867315	17867374	2.8e-13	89.8	100	40
k117_4249067	151	gi|1273855328|gb|CP023756.1|	4081	Solanum lycopersicum cultivar I-3 chromosome 00	94.118	51	3	0	101	151	16257388	16257338	6.05e-10	78.7	100	34
k117_4249067	151	gi|1273855328|gb|CP023756.1|	4081	Solanum lycopersicum cultivar I-3 chromosome 00	97.778	45	1	0	1	45	17313417	17313461	6.05e-10	78.7	100	30
k117_4249067	151	gi|1273855328|gb|CP023756.1|	4081	Solanum lycopersicum cultivar I-3 chromosome 00	97.674	43	1	0	109	151	20375392	20375434	7.83e-09	75	100	28
k117_4249067	151	gi|1273855328|gb|CP023756.1|	4081	Solanum lycopersicum cultivar I-3 chromosome 00	97.436	39	1	0	113	151	18970687	18970725	1.31e-06	67.6	100	26
k117_533355	160	gi|1049746289|gb|CP016603.1|	225991	Comamonas aquatica strain CJG genome	95.455	44	2	0	115	158	989466	989423	1.09e-07	71.3	28	28
k117_4252371	167	gi|1419349948|gb|CP022198.1|	47885	Pseudomonas oryzihabitans strain MS8 genome	98.204	167	3	0	1	167	1208872	1208706	2.26e-74	292	100	100
k117_143345	171	gi|1049746289|gb|CP016603.1|	225991	Comamonas aquatica strain CJG genome	94.915	59	3	0	1	59	450911	450853	2.54e-14	93.5	35	35
k117_4257081	169	gi|1419349948|gb|CP022198.1|	47885	Pseudomonas oryzihabitans strain MS8 genome	97.605	167	4	0	1	167	1503875	1504041	1.07e-72	287	99	99
k117_145482	157	gi|1477772556|gb|CP025672.1|	35885	Ipomoea triloba cultivar NCNSP0323 chromosome 13	100	157	0	0	1	157	16189647	16189491	7.51e-74	291	100	100
k117_4259745	159	gi|1049746289|gb|CP016603.1|	225991	Comamonas aquatica strain CJG genome	92.994	157	11	0	1	157	3571933	3571777	1.69e-55	230	99	99
k117_2694912	156	gi|663673442|emb|HG975443.1|	28526	Solanum pennellii chromosome ch04, complete genome	97.701	87	2	0	70	156	64771970	64771884	1.32e-31	150	56	56
k117_4652789	167	gi|1419349948|gb|CP022198.1|	47885	Pseudomonas oryzihabitans strain MS8 genome	94.611	167	9	0	1	167	293606	293772	2.29e-64	259	100	100
k117_353560	166	gi|1049746289|gb|CP016603.1|	225991	Comamonas aquatica strain CJG genome	95.783	166	7	0	1	166	352778	352943	3.78e-67	268	100	100
k117_2511036	167	gi|1419349948|gb|CP022198.1|	47885	Pseudomonas oryzihabitans strain MS8 genome	95.152	165	8	0	3	167	101463	101299	6.38e-65	261	99	99
k117_1728230	152	gi|315465309|emb|FQ311469.1|	999809	Sporisorium reilianum SRZ2 mitochondrial DNA sequence	97.872	141	3	0	12	152	14823	14683	5.69e-60	244	93	93
k117_3296923	165	gi|1464464569|gb|CP014157.1|	44283	Pasteurella multocida subsp. multocida strain RCAD0259 chromosome	99.394	165	1	0	1	165	2313247	2313083	1.33e-76	300	100	100
k117_1539157	165	gi|1419349948|gb|CP022198.1|	47885	Pseudomonas oryzihabitans strain MS8 genome	96.97	165	5	0	1	165	1511366	1511530	6.24e-70	278	100	100
k117_3493662	158	gi|1419349948|gb|CP022198.1|	47885	Pseudomonas oryzihabitans strain MS8 genome	93.038	158	11	0	1	158	33783	33940	4.66e-56	231	100	100
k117_2132533	173	gi|685042162|emb|LN590687.1|	7962	Cyprinus carpio genome assembly common carp genome, scaffold: LG13, chromosome: 13	97.561	41	1	0	126	166	15537175	15537215	1.21e-07	71.3	24	24
k117_1356924	156	gi|663673442|emb|HG975443.1|	28526	Solanum pennellii chromosome ch04, complete genome	97.436	156	3	1	1	156	62530243	62530089	4.52e-66	265	100	100
k117_2722572	157	gi|1419349948|gb|CP022198.1|	47885	Pseudomonas oryzihabitans strain MS8 genome	94.904	157	8	0	1	157	1066725	1066881	1.65e-60	246	100	100
k117_767743	167	gi|1419349948|gb|CP022198.1|	47885	Pseudomonas oryzihabitans strain MS8 genome	95.808	167	7	0	1	167	2045538	2045704	1.06e-67	270	100	100
k117_1745810	171	gi|315465309|emb|FQ311469.1|	999809	Sporisorium reilianum SRZ2 mitochondrial DNA sequence	97.561	41	1	0	76	116	76627	76667	1.19e-07	71.3	24	24
k117_3320495	155	gi|1419349948|gb|CP022198.1|	47885	Pseudomonas oryzihabitans strain MS8 genome	94.839	155	8	0	1	155	5316568	5316414	2.1e-59	243	100	100
k117_3320814	158	gi|1273855328|gb|CP023756.1|	4081	Solanum lycopersicum cultivar I-3 chromosome 00	100	104	0	0	55	158	16888021	16888124	2.2e-44	193	66	66
k117_2732598	162	gi|1049746289|gb|CP016603.1|	225991	Comamonas aquatica strain CJG genome	92.248	129	10	0	5	133	428411	428283	1.37e-41	183	80	80
k117_4688798	160	gi|1049746289|gb|CP016603.1|	225991	Comamonas aquatica strain CJG genome	96.203	158	6	0	3	160	2193654	2193811	2.17e-64	259	99	99
k117_2537190	157	gi|663673455|emb|HG975449.1|	28526	Solanum pennellii chromosome ch10, complete genome	94.194	155	9	0	3	157	71781834	71781680	9.93e-58	237	99	99
k117_4296866	177	gi|1049746289|gb|CP016603.1|	225991	Comamonas aquatica strain CJG genome	94.915	177	9	0	1	177	989943	990119	6.82e-70	278	100	100
k117_583850	152	gi|1373834432|emb|LT963440.1|	29382	Staphylococcus cohnii isolate Staphylococcus cohnii ATCC 29974 genome assembly, chromosome: I	100	152	0	0	1	152	2410018	2409867	4.33e-71	281	100	100
k117_194850	170	gi|1419349948|gb|CP022198.1|	47885	Pseudomonas oryzihabitans strain MS8 genome	92.216	167	11	2	3	168	2833499	2833334	3.95e-57	235	98	98
k117_195501	155	gi|663673442|emb|HG975443.1|	28526	Solanum pennellii chromosome ch04, complete genome	94.194	155	9	0	1	155	60048374	60048220	9.76e-58	237	100	100
k117_195501	155	gi|663673442|emb|HG975443.1|	28526	Solanum pennellii chromosome ch04, complete genome	92.903	155	11	0	1	155	35733499	35733653	2.11e-54	226	100	100
k117_195501	155	gi|663673442|emb|HG975443.1|	28526	Solanum pennellii chromosome ch04, complete genome	92.105	152	11	1	4	155	60029872	60029722	1.65e-50	213	100	98
k117_195501	155	gi|663673442|emb|HG975443.1|	28526	Solanum pennellii chromosome ch04, complete genome	91.837	147	12	0	1	147	51266844	51266698	2.75e-48	206	100	95
k117_195501	155	gi|663673442|emb|HG975443.1|	28526	Solanum pennellii chromosome ch04, complete genome	92.958	142	9	1	1	142	56046017	56046157	2.75e-48	206	100	92
k117_195501	155	gi|663673442|emb|HG975443.1|	28526	Solanum pennellii chromosome ch04, complete genome	90.323	155	15	0	1	155	9162771	9162617	9.9e-48	204	100	100
k117_195501	155	gi|663673442|emb|HG975443.1|	28526	Solanum pennellii chromosome ch04, complete genome	92.308	143	9	2	1	142	32548580	32548439	3.56e-47	202	100	92
k117_195501	155	gi|663673442|emb|HG975443.1|	28526	Solanum pennellii chromosome ch04, complete genome	92.254	142	10	1	1	142	17730023	17729883	1.28e-46	200	100	92
k117_195501	155	gi|663673442|emb|HG975443.1|	28526	Solanum pennellii chromosome ch04, complete genome	92.199	141	11	0	1	141	26120576	26120716	1.28e-46	200	100	91
k117_195501	155	gi|663673442|emb|HG975443.1|	28526	Solanum pennellii chromosome ch04, complete genome	91.429	140	12	0	1	140	45021284	45021423	2.14e-44	193	100	90
k117_195501	155	gi|663673442|emb|HG975443.1|	28526	Solanum pennellii chromosome ch04, complete genome	90.141	142	14	0	1	142	63496464	63496323	3.59e-42	185	100	92
k117_195501	155	gi|663673442|emb|HG975443.1|	28526	Solanum pennellii chromosome ch04, complete genome	90.071	141	8	3	1	141	24795057	24795191	6e-40	178	100	91
k117_195501	155	gi|663673442|emb|HG975443.1|	28526	Solanum pennellii chromosome ch04, complete genome	90.37	135	12	1	8	142	36779252	36779385	2.16e-39	176	100	87
k117_195501	155	gi|663673442|emb|HG975443.1|	28526	Solanum pennellii chromosome ch04, complete genome	92.308	91	7	0	15	105	23861345	23861255	1.7e-25	130	100	59
k117_195501	155	gi|663673442|emb|HG975443.1|	28526	Solanum pennellii chromosome ch04, complete genome	90.909	55	5	0	1	55	28049558	28049612	8.1e-09	75	100	35

## Sheet: B12_RefSeq
qseqid	qlen	sseqid	staxids	stitle	pident	length	mismatch	gapopen	qstart	qend	sstart	send	evalue	bitscore	qcovs	qcovhsp
k117_1182294	162	gi|1535792216|ref|NC_040166.1|	1069201	Aspergillus luchuensis mitochondrion, complete genome	91.358	162	14	0	1	162	27485	27646	2.89e-53	222	100	100
k117_415223	165	gi|1535792216|ref|NC_040166.1|	1069201	Aspergillus luchuensis mitochondrion, complete genome	96.364	165	6	0	1	165	27121	27285	2.9e-68	272	100	100
k117_3885160	166	gi|1037241235|ref|NC_030334.1|	395010	Zasmidium cellare mitochondrion, complete genome	98.667	75	1	0	62	136	23122	23196	1.44e-26	134	45	45

## Sheet: C3_ha_GenBank
qseqid	qlen	sseqid	staxids	stitle	pident	length	mismatch	gapopen	qstart	qend	sstart	send	evalue	bitscore	qcovs	qcovhsp
k117_103137	253	gi|1049746289|gb|CP016603.1|	225991	Comamonas aquatica strain CJG genome	94.444	252	14	0	2	253	2314383	2314132	4.64e-103	388	99	99
k117_207472	207	gi|1373834432|emb|LT963440.1|	29382	Staphylococcus cohnii isolate Staphylococcus cohnii ATCC 29974 genome assembly, chromosome: I	100	207	0	0	1	207	671279	671073	1.7e-101	383	100	100
k117_178124	231	gi|1049746289|gb|CP016603.1|	225991	Comamonas aquatica strain CJG genome	94.372	231	13	0	1	231	84834	84604	4.23e-93	355	100	100
k117_120216	216	gi|1373834432|emb|LT963440.1|	29382	Staphylococcus cohnii isolate Staphylococcus cohnii ATCC 29974 genome assembly, chromosome: I	99.074	216	2	0	1	216	362055	362270	3.85e-103	388	100	100
k117_212300	262	gi|1049746289|gb|CP016603.1|	225991	Comamonas aquatica strain CJG genome	90.566	106	10	0	1	106	2229487	2229382	1.5e-28	141	40	40
k117_125389	203	gi|1049746289|gb|CP016603.1|	225991	Comamonas aquatica strain CJG genome	92.611	203	15	0	1	203	2868418	2868620	2.88e-74	292	100	100
k117_169195	346	gi|1049746289|gb|CP016603.1|	225991	Comamonas aquatica strain CJG genome	99.711	346	1	0	1	346	3150018	3149673	7.69e-177	634	100	100
k117_303073	473	gi|1049746289|gb|CP016603.1|	225991	Comamonas aquatica strain CJG genome	90.678	472	44	0	1	472	1628241	1628712	5.05e-175	628	99	99
k117_157932	282	gi|1373834432|emb|LT963440.1|	29382	Staphylococcus cohnii isolate Staphylococcus cohnii ATCC 29974 genome assembly, chromosome: I	99.645	282	1	0	1	282	2620409	2620690	2.31e-141	516	100	100
k117_276570	216	gi|1182026844|gb|CP020765.1|	28035	Staphylococcus lugdunensis strain VISLISI_22 plasmid pVISLISI_1, complete sequence	94.907	216	11	0	1	216	2703	2488	3.94e-88	339	100	100
k117_276570	216	gi|1141961720|gb|CP019567.1|	1280	Staphylococcus aureus strain SR434 plasmid pSR04, complete genome	95.37	216	4	1	1	216	1046	1255	3.94e-88	339	100	100
k117_205246	202	gi|1049746289|gb|CP016603.1|	225991	Comamonas aquatica strain CJG genome	91.453	117	10	0	1	117	2716302	2716186	8.43e-35	161	58	58
k117_188162	236	gi|1373834432|emb|LT963440.1|	29382	Staphylococcus cohnii isolate Staphylococcus cohnii ATCC 29974 genome assembly, chromosome: I	100	236	0	0	1	236	2342206	2341971	1.51e-117	436	100	100
k117_323378	266	gi|1049746289|gb|CP016603.1|	225991	Comamonas aquatica strain CJG genome	93.506	77	5	0	188	264	1370301	1370225	9.23e-21	115	29	29
k117_88038	901	gi|1049746289|gb|CP016603.1|	225991	Comamonas aquatica strain CJG genome	97.003	901	27	0	1	901	3149852	3150752	0	1515	100	100
k117_263963	1499	gi|1049746289|gb|CP016603.1|	225991	Comamonas aquatica strain CJG genome	96.764	1236	26	2	278	1499	2567852	2566617	0	2049	85	82
k117_263963	1499	gi|1049746289|gb|CP016603.1|	225991	Comamonas aquatica strain CJG genome	95.266	169	8	0	229	397	2582021	2581853	4.25e-66	268	85	11
k117_279839	163	gi|1373834432|emb|LT963440.1|	29382	Staphylococcus cohnii isolate Staphylococcus cohnii ATCC 29974 genome assembly, chromosome: I	100	163	0	0	1	163	1683920	1684082	3.64e-77	302	100	100
k117_250435	172	gi|1373834432|emb|LT963440.1|	29382	Staphylococcus cohnii isolate Staphylococcus cohnii ATCC 29974 genome assembly, chromosome: I	99.419	172	1	0	1	172	1960963	1961134	1.8e-80	313	100	100
k117_118095	163	gi|1373834432|emb|LT963440.1|	29382	Staphylococcus cohnii isolate Staphylococcus cohnii ATCC 29974 genome assembly, chromosome: I	99.387	163	1	0	1	163	464097	464259	1.69e-75	296	100	100
k117_177123	193	gi|1049746289|gb|CP016603.1|	225991	Comamonas aquatica strain CJG genome	93.671	79	5	0	1	79	2362980	2363058	4.87e-22	119	41	41
k117_221370	151	gi|1373834432|emb|LT963440.1|	29382	Staphylococcus cohnii isolate Staphylococcus cohnii ATCC 29974 genome assembly, chromosome: I	100	151	0	0	1	151	528632	528782	1.55e-70	279	100	100
k117_44757	159	gi|1373834432|emb|LT963440.1|	29382	Staphylococcus cohnii isolate Staphylococcus cohnii ATCC 29974 genome assembly, chromosome: I	99.371	159	1	0	1	159	2537811	2537969	2.75e-73	289	100	100
k117_103866	157	gi|1373834432|emb|LT963440.1|	29382	Staphylococcus cohnii isolate Staphylococcus cohnii ATCC 29974 genome assembly, chromosome: I	92.903	155	11	0	1	155	51466	51620	2.15e-54	226	99	99
k117_339696	161	gi|1373834432|emb|LT963440.1|	29382	Staphylococcus cohnii isolate Staphylococcus cohnii ATCC 29974 genome assembly, chromosome: I	100	160	0	0	1	160	662562	662721	1.67e-75	296	99	99
k117_222078	173	gi|1049746289|gb|CP016603.1|	225991	Comamonas aquatica strain CJG genome	98.266	173	3	0	1	173	1098580	1098752	1.09e-77	303	100	100
k117_207838	161	gi|571265423|emb|HG322949.1|	1349767	Janthinobacterium agaricidamnosum NBRC 102515 = DSM 9628, complete genome	94.828	58	3	0	104	161	1169352	1169295	8.45e-14	91.6	36	36
k117_119688	158	gi|1373834432|emb|LT963440.1|	29382	Staphylococcus cohnii isolate Staphylococcus cohnii ATCC 29974 genome assembly, chromosome: I	99.367	158	1	0	1	158	1708037	1708194	9.8e-73	287	100	100
k117_89939	166	gi|1373834432|emb|LT963440.1|	29382	Staphylococcus cohnii isolate Staphylococcus cohnii ATCC 29974 genome assembly, chromosome: I	100	166	0	0	1	166	242083	241918	8.01e-79	307	100	100
k117_178519	190	gi|1373834432|emb|LT963440.1|	29382	Staphylococcus cohnii isolate Staphylococcus cohnii ATCC 29974 genome assembly, chromosome: I	100	179	0	0	12	190	1151980	1152158	5.63e-86	331	94	94
k117_311375	155	gi|1373834432|emb|LT963440.1|	29382	Staphylococcus cohnii isolate Staphylococcus cohnii ATCC 29974 genome assembly, chromosome: I	100	155	0	0	1	155	1349882	1349728	9.56e-73	287	100	100
k117_46774	175	gi|1049746289|gb|CP016603.1|	225991	Comamonas aquatica strain CJG genome	90.964	166	15	0	1	166	2697375	2697540	8.88e-54	224	95	95
k117_16970	151	gi|1373834432|emb|LT963440.1|	29382	Staphylococcus cohnii isolate Staphylococcus cohnii ATCC 29974 genome assembly, chromosome: I	100	151	0	0	1	151	1378146	1377996	1.55e-70	279	100	100
k117_193676	162	gi|1373834432|emb|LT963440.1|	29382	Staphylococcus cohnii isolate Staphylococcus cohnii ATCC 29974 genome assembly, chromosome: I	100	162	0	0	1	162	1616395	1616234	1.3e-76	300	100	100
k117_252072	153	gi|1373834432|emb|LT963440.1|	29382	Staphylococcus cohnii isolate Staphylococcus cohnii ATCC 29974 genome assembly, chromosome: I	100	153	0	0	1	153	806523	806675	1.22e-71	283	100	100
k117_326638	164	gi|1373834432|emb|LT963440.1|	29382	Staphylococcus cohnii isolate Staphylococcus cohnii ATCC 29974 genome assembly, chromosome: I	99.39	164	1	0	1	164	664187	664024	4.75e-76	298	100	100
k117_208943	156	gi|1373834432|emb|LT963440.1|	29382	Staphylococcus cohnii isolate Staphylococcus cohnii ATCC 29974 genome assembly, chromosome: I	99.359	156	1	0	1	156	1904014	1903859	1.25e-71	283	100	100
k117_238161	169	gi|663673442|emb|HG975443.1|	28526	Solanum pennellii chromosome ch04, complete genome	97.633	169	4	0	1	169	28861569	28861401	8.26e-74	291	100	100
k117_238161	169	gi|663673442|emb|HG975443.1|	28526	Solanum pennellii chromosome ch04, complete genome	92.941	170	10	2	1	169	14683540	14683708	1.81e-60	246	100	100
k117_105760	153	gi|1373834432|emb|LT963440.1|	29382	Staphylococcus cohnii isolate Staphylococcus cohnii ATCC 29974 genome assembly, chromosome: I	100	153	0	0	1	153	2512783	2512631	1.22e-71	283	100	100
k117_3072	171	gi|1373834432|emb|LT963440.1|	29382	Staphylococcus cohnii isolate Staphylococcus cohnii ATCC 29974 genome assembly, chromosome: I	100	171	0	0	1	171	695147	694977	1.38e-81	316	100	100
k117_342281	163	gi|663673442|emb|HG975443.1|	28526	Solanum pennellii chromosome ch04, complete genome	96.319	163	4	2	1	163	26084238	26084078	1.33e-66	267	100	100
k117_135614	198	gi|1049746289|gb|CP016603.1|	225991	Comamonas aquatica strain CJG genome	91.351	185	16	0	12	196	1516403	1516219	1.32e-62	254	93	93
k117_76806	184	gi|1373834432|emb|LT963440.1|	29382	Staphylococcus cohnii isolate Staphylococcus cohnii ATCC 29974 genome assembly, chromosome: I	95.676	185	6	2	1	184	1783501	1783684	1.98e-75	296	100	100
k117_297479	172	gi|672713136|emb|LK931720.1|	403776	Sphingobacterium sp. PM2-P1-29 genome assembly Sequencing method ,scaffold BN1088_Contig_143	93.023	172	12	0	1	172	4007063	4007234	3.98e-62	252	100	100
k117_135998	167	gi|1419349948|gb|CP022198.1|	47885	Pseudomonas oryzihabitans strain MS8 genome	96.078	51	1	1	117	167	5371858	5371809	5.33e-11	82.4	31	31
k117_48054	194	gi|1419349948|gb|CP022198.1|	47885	Pseudomonas oryzihabitans strain MS8 genome	93.878	49	3	0	6	54	2203819	2203867	1.08e-08	75	25	25
k117_136740	170	gi|1373834432|emb|LT963440.1|	29382	Staphylococcus cohnii isolate Staphylococcus cohnii ATCC 29974 genome assembly, chromosome: I	100	164	0	0	7	170	2202739	2202576	1.07e-77	303	96	96
k117_313528	166	gi|1049746289|gb|CP016603.1|	225991	Comamonas aquatica strain CJG genome	99.398	166	1	0	1	166	375052	375217	3.73e-77	302	100	100
k117_34073	156	gi|1373834432|emb|LT963440.1|	29382	Staphylococcus cohnii isolate Staphylococcus cohnii ATCC 29974 genome assembly, chromosome: I	100	156	0	0	1	156	1660145	1659990	2.68e-73	289	100	100
k117_328423	156	gi|1049746289|gb|CP016603.1|	225991	Comamonas aquatica strain CJG genome	94.231	156	9	0	1	156	85047	84892	2.74e-58	239	100	100
k117_211118	162	gi|1049746289|gb|CP016603.1|	225991	Comamonas aquatica strain CJG genome	93.168	161	11	0	2	162	317488	317328	1.03e-57	237	99	99
k117_152286	159	gi|1373834432|emb|LT963440.1|	29382	Staphylococcus cohnii isolate Staphylococcus cohnii ATCC 29974 genome assembly, chromosome: I	100	159	0	0	1	159	2142263	2142421	5.9e-75	294	100	100
k117_196267	157	gi|1373834432|emb|LT963440.1|	29382	Staphylococcus cohnii isolate Staphylococcus cohnii ATCC 29974 genome assembly, chromosome: I	100	157	0	0	1	157	2293041	2292885	7.51e-74	291	100	100
k117_137783	175	gi|1373834432|emb|LT963440.1|	29382	Staphylococcus cohnii isolate Staphylococcus cohnii ATCC 29974 genome assembly, chromosome: I	93.103	174	12	0	1	174	2523696	2523869	3.15e-63	255	99	99
k117_299132	166	gi|315465309|emb|FQ311469.1|	999809	Sporisorium reilianum SRZ2 mitochondrial DNA sequence	99.398	166	1	0	1	166	48276	48111	3.73e-77	302	100	100
k117_93701	160	gi|1373834432|emb|LT963440.1|	29382	Staphylococcus cohnii isolate Staphylococcus cohnii ATCC 29974 genome assembly, chromosome: I	100	160	0	0	1	160	1169158	1168999	1.65e-75	296	100	100
k117_329962	157	gi|1049746289|gb|CP016603.1|	225991	Comamonas aquatica strain CJG genome	98.71	155	2	0	3	157	1779929	1780083	2.1e-69	276	99	99
k117_227939	168	gi|1373834432|emb|LT963440.1|	29382	Staphylococcus cohnii isolate Staphylococcus cohnii ATCC 29974 genome assembly, chromosome: I	95.758	165	7	0	1	165	354869	355033	1.38e-66	267	98	98
k117_153497	153	gi|1373834432|emb|LT963440.1|	29382	Staphylococcus cohnii isolate Staphylococcus cohnii ATCC 29974 genome assembly, chromosome: I	100	153	0	0	1	153	1896291	1896443	1.22e-71	283	100	100
k117_286278	169	gi|1049746289|gb|CP016603.1|	225991	Comamonas aquatica strain CJG genome	95.385	65	3	0	19	83	2664140	2664076	1.15e-17	104	38	38
k117_228379	198	gi|1373834432|emb|LT963440.1|	29382	Staphylococcus cohnii isolate Staphylococcus cohnii ATCC 29974 genome assembly, chromosome: I	100	198	0	0	1	198	1676542	1676345	1.62e-96	366	100	100
k117_182050	163	gi|1373834432|emb|LT963440.1|	29382	Staphylococcus cohnii isolate Staphylococcus cohnii ATCC 29974 genome assembly, chromosome: I	100	163	0	0	1	163	516952	517114	3.64e-77	302	100	100
k117_228860	162	gi|1373834432|emb|LT963440.1|	29382	Staphylococcus cohnii isolate Staphylococcus cohnii ATCC 29974 genome assembly, chromosome: I	99.383	162	1	0	1	162	871925	872086	6.05e-75	294	100	100
k117_213630	159	gi|672713136|emb|LK931720.1|	403776	Sphingobacterium sp. PM2-P1-29 genome assembly Sequencing method ,scaffold BN1088_Contig_143	91.083	157	14	0	1	157	1093822	1093666	1.7e-50	213	99	99
k117_199022	185	gi|1373834432|emb|LT963440.1|	29382	Staphylococcus cohnii isolate Staphylococcus cohnii ATCC 29974 genome assembly, chromosome: I	100	185	0	0	1	185	1975341	1975525	2.52e-89	342	100	100
k117_80871	170	gi|1373834432|emb|LT963440.1|	29382	Staphylococcus cohnii isolate Staphylococcus cohnii ATCC 29974 genome assembly, chromosome: I	100	170	0	0	1	170	1561462	1561631	4.94e-81	315	100	100
k117_242181	167	gi|1373834432|emb|LT963440.1|	29382	Staphylococcus cohnii isolate Staphylococcus cohnii ATCC 29974 genome assembly, chromosome: I	100	167	0	0	1	167	397668	397834	2.25e-79	309	100	100
k117_22348	164	gi|1373834432|emb|LT963440.1|	29382	Staphylococcus cohnii isolate Staphylococcus cohnii ATCC 29974 genome assembly, chromosome: I	100	164	0	0	1	164	1802909	1803072	1.02e-77	303	100	100
k117_229483	163	gi|1373834432|emb|LT963440.1|	29382	Staphylococcus cohnii isolate Staphylococcus cohnii ATCC 29974 genome assembly, chromosome: I	100	163	0	0	1	163	1537947	1537785	3.64e-77	302	100	100
k117_37701	161	gi|1373834432|emb|LT963440.1|	29382	Staphylococcus cohnii isolate Staphylococcus cohnii ATCC 29974 genome assembly, chromosome: I	99.379	161	1	0	1	161	1887869	1887709	2.16e-74	292	100	100
k117_287725	175	gi|1049746289|gb|CP016603.1|	225991	Comamonas aquatica strain CJG genome	92.571	175	13	0	1	175	1187784	1187958	4.07e-62	252	100	100
k117_230105	196	gi|1373834432|emb|LT963440.1|	29382	Staphylococcus cohnii isolate Staphylococcus cohnii ATCC 29974 genome assembly, chromosome: I	100	196	0	0	1	196	432901	433096	2.08e-95	363	100	100
k117_317183	160	gi|1419349948|gb|CP022198.1|	47885	Pseudomonas oryzihabitans strain MS8 genome	97.561	41	1	0	1	41	3306912	3306952	1.09e-07	71.3	26	26
k117_230271	154	gi|672713136|emb|LK931720.1|	403776	Sphingobacterium sp. PM2-P1-29 genome assembly Sequencing method ,scaffold BN1088_Contig_143	100	154	0	0	1	154	1090253	1090406	3.41e-72	285	100	100
k117_332894	184	gi|1373834432|emb|LT963440.1|	29382	Staphylococcus cohnii isolate Staphylococcus cohnii ATCC 29974 genome assembly, chromosome: I	99.457	184	1	0	1	184	13837	14020	4.19e-87	335	100	100
k117_333105	174	gi|1373834432|emb|LT963440.1|	29382	Staphylococcus cohnii isolate Staphylococcus cohnii ATCC 29974 genome assembly, chromosome: I	100	174	0	0	1	174	2171685	2171512	3.04e-83	322	100	100
k117_318026	160	gi|1373834432|emb|LT963440.1|	29382	Staphylococcus cohnii isolate Staphylococcus cohnii ATCC 29974 genome assembly, chromosome: I	99.375	160	1	0	1	160	2541593	2541434	7.7e-74	291	100	100
k117_82182	152	gi|1373834432|emb|LT963440.1|	29382	Staphylococcus cohnii isolate Staphylococcus cohnii ATCC 29974 genome assembly, chromosome: I	91.2	125	11	0	28	152	1736867	1736743	9.79e-38	171	82	82
k117_258341	155	gi|672713136|emb|LK931720.1|	403776	Sphingobacterium sp. PM2-P1-29 genome assembly Sequencing method ,scaffold BN1088_Contig_143	95.484	155	7	0	1	155	145122	145276	4.51e-61	248	100	100
k117_333697	165	gi|1373834432|emb|LT963440.1|	29382	Staphylococcus cohnii isolate Staphylococcus cohnii ATCC 29974 genome assembly, chromosome: I	100	165	0	0	1	165	2273706	2273542	2.86e-78	305	100	100
k117_171374	161	gi|1373834432|emb|LT963440.1|	29382	Staphylococcus cohnii isolate Staphylococcus cohnii ATCC 29974 genome assembly, chromosome: I	100	161	0	0	1	161	1168429	1168589	4.64e-76	298	100	100
k117_54087	187	gi|1373834432|emb|LT963440.1|	29382	Staphylococcus cohnii isolate Staphylococcus cohnii ATCC 29974 genome assembly, chromosome: I	97.826	184	4	0	4	187	1110450	1110267	4.3e-82	318	98	98
k117_68911	187	gi|1373834432|emb|LT963440.1|	29382	Staphylococcus cohnii isolate Staphylococcus cohnii ATCC 29974 genome assembly, chromosome: I	98.473	131	2	0	57	187	2700598	2700728	5.76e-56	231	100	70
k117_68911	187	gi|1373834432|emb|LT963440.1|	29382	Staphylococcus cohnii isolate Staphylococcus cohnii ATCC 29974 genome assembly, chromosome: I	91.463	164	10	3	1	163	1105102	1104942	3.47e-53	222	100	87
k117_68911	187	gi|1373834432|emb|LT963440.1|	29382	Staphylococcus cohnii isolate Staphylococcus cohnii ATCC 29974 genome assembly, chromosome: I	94.34	106	6	0	58	163	2389756	2389651	2.13e-35	163	100	57
k117_68911	187	gi|1373834432|emb|LT963440.1|	29382	Staphylococcus cohnii isolate Staphylococcus cohnii ATCC 29974 genome assembly, chromosome: I	95.146	103	4	1	57	158	2389854	2389752	7.67e-35	161	100	55
k117_68911	187	gi|1373834432|emb|LT963440.1|	29382	Staphylococcus cohnii isolate Staphylococcus cohnii ATCC 29974 genome assembly, chromosome: I	100	85	0	0	1	85	1792983	1793067	9.92e-34	158	100	45
k117_68911	187	gi|1373834432|emb|LT963440.1|	29382	Staphylococcus cohnii isolate Staphylococcus cohnii ATCC 29974 genome assembly, chromosome: I	92.593	108	6	2	57	163	1793267	1793373	1.28e-32	154	100	57
k117_68911	187	gi|1373834432|emb|LT963440.1|	29382	Staphylococcus cohnii isolate Staphylococcus cohnii ATCC 29974 genome assembly, chromosome: I	91.667	108	9	0	57	164	2700841	2700948	1.66e-31	150	100	58
k117_68911	187	gi|1373834432|emb|LT963440.1|	29382	Staphylococcus cohnii isolate Staphylococcus cohnii ATCC 29974 genome assembly, chromosome: I	93.684	95	6	0	59	153	912156	912250	2.78e-29	143	100	51
k117_68911	187	gi|1373834432|emb|LT963440.1|	29382	Staphylococcus cohnii isolate Staphylococcus cohnii ATCC 29974 genome assembly, chromosome: I	90.741	108	8	2	57	163	2701505	2701399	2.78e-29	143	100	57
k117_68911	187	gi|1373834432|emb|LT963440.1|	29382	Staphylococcus cohnii isolate Staphylococcus cohnii ATCC 29974 genome assembly, chromosome: I	91.398	93	8	0	57	149	454544	454452	7.78e-25	128	100	50
k117_68911	187	gi|1373834432|emb|LT963440.1|	29382	Staphylococcus cohnii isolate Staphylococcus cohnii ATCC 29974 genome assembly, chromosome: I	92.857	84	6	0	57	140	1942614	1942697	3.62e-23	122	100	45
k117_68911	187	gi|1373834432|emb|LT963440.1|	29382	Staphylococcus cohnii isolate Staphylococcus cohnii ATCC 29974 genome assembly, chromosome: I	94.366	71	4	0	57	127	2702794	2702864	2.82e-19	110	100	38
k117_68911	187	gi|1373834432|emb|LT963440.1|	29382	Staphylococcus cohnii isolate Staphylococcus cohnii ATCC 29974 genome assembly, chromosome: I	91.304	69	6	0	81	149	454412	454344	7.89e-15	95.3	100	37
k117_68911	187	gi|1373834432|emb|LT963440.1|	29382	Staphylococcus cohnii isolate Staphylococcus cohnii ATCC 29974 genome assembly, chromosome: I	97.826	46	1	0	57	102	1417239	1417284	2.21e-10	80.5	100	25
k117_68911	187	gi|1373834432|emb|LT963440.1|	29382	Staphylococcus cohnii isolate Staphylococcus cohnii ATCC 29974 genome assembly, chromosome: I	95.349	43	0	2	122	163	895082	895041	1.72e-06	67.6	100	22
k117_349246	159	gi|1373834432|emb|LT963440.1|	29382	Staphylococcus cohnii isolate Staphylococcus cohnii ATCC 29974 genome assembly, chromosome: I	99.375	160	0	1	1	159	204402	204561	2.75e-73	289	100	100
k117_216172	178	gi|1049746289|gb|CP016603.1|	225991	Comamonas aquatica strain CJG genome	96.429	56	2	0	123	178	3690993	3691048	2.67e-14	93.5	31	31
k117_112026	168	gi|1373834432|emb|LT963440.1|	29382	Staphylococcus cohnii isolate Staphylococcus cohnii ATCC 29974 genome assembly, chromosome: I	99.405	168	1	0	1	168	1252742	1252909	2.93e-78	305	100	100
k117_276089	156	gi|1373834432|emb|LT963440.1|	29382	Staphylococcus cohnii isolate Staphylococcus cohnii ATCC 29974 genome assembly, chromosome: I	98.077	156	0	1	1	156	1465737	1465889	3.49e-67	268	100	100
k117_276181	154	gi|672713136|emb|LK931720.1|	403776	Sphingobacterium sp. PM2-P1-29 genome assembly Sequencing method ,scaffold BN1088_Contig_143	99.351	154	1	0	1	154	3985183	3985030	1.59e-70	279	100	100
k117_172754	175	gi|1373834432|emb|LT963440.1|	29382	Staphylococcus cohnii isolate Staphylococcus cohnii ATCC 29974 genome assembly, chromosome: I	100	175	0	0	1	175	2183182	2183356	8.51e-84	324	100	100
k117_350501	167	gi|1373834432|emb|LT963440.1|	29382	Staphylococcus cohnii isolate Staphylococcus cohnii ATCC 29974 genome assembly, chromosome: I	100	166	0	0	2	167	479513	479348	8.08e-79	307	99	99
k117_276711	182	gi|1049746289|gb|CP016603.1|	225991	Comamonas aquatica strain CJG genome	93.878	49	3	0	120	168	3347082	3347130	9.94e-09	75	27	27
k117_320202	169	gi|1373834432|emb|LT963440.1|	29382	Staphylococcus cohnii isolate Staphylococcus cohnii ATCC 29974 genome assembly, chromosome: I	100	169	0	0	1	169	549810	549642	1.76e-80	313	100	100
k117_291569	158	gi|1373834432|emb|LT963440.1|	29382	Staphylococcus cohnii isolate Staphylococcus cohnii ATCC 29974 genome assembly, chromosome: I	100	120	0	0	39	158	1570088	1570207	2.8e-53	222	100	76
k117_291569	158	gi|1373834432|emb|LT963440.1|	29382	Staphylococcus cohnii isolate Staphylococcus cohnii ATCC 29974 genome assembly, chromosome: I	100	111	0	0	48	158	1152638	1152528	2.82e-48	206	100	70
k117_291569	158	gi|1373834432|emb|LT963440.1|	29382	Staphylococcus cohnii isolate Staphylococcus cohnii ATCC 29974 genome assembly, chromosome: I	92.784	97	5	2	17	112	393915	393820	2.9e-28	139	100	61
k117_291569	158	gi|1373834432|emb|LT963440.1|	29382	Staphylococcus cohnii isolate Staphylococcus cohnii ATCC 29974 genome assembly, chromosome: I	98.718	78	1	0	35	112	827539	827616	2.9e-28	139	100	49
k117_291569	158	gi|1373834432|emb|LT963440.1|	29382	Staphylococcus cohnii isolate Staphylococcus cohnii ATCC 29974 genome assembly, chromosome: I	100	74	0	0	39	112	333427	333500	1.04e-27	137	100	47
k117_291569	158	gi|1373834432|emb|LT963440.1|	29382	Staphylococcus cohnii isolate Staphylococcus cohnii ATCC 29974 genome assembly, chromosome: I	100	74	0	0	39	112	631097	631024	1.04e-27	137	100	47
k117_291569	158	gi|1373834432|emb|LT963440.1|	29382	Staphylococcus cohnii isolate Staphylococcus cohnii ATCC 29974 genome assembly, chromosome: I	100	74	0	0	39	112	855848	855921	1.04e-27	137	100	47
k117_291569	158	gi|1373834432|emb|LT963440.1|	29382	Staphylococcus cohnii isolate Staphylococcus cohnii ATCC 29974 genome assembly, chromosome: I	100	74	0	0	39	112	990759	990686	1.04e-27	137	100	47
k117_291569	158	gi|1373834432|emb|LT963440.1|	29382	Staphylococcus cohnii isolate Staphylococcus cohnii ATCC 29974 genome assembly, chromosome: I	100	74	0	0	39	112	1222505	1222578	1.04e-27	137	100	47
k117_291569	158	gi|1373834432|emb|LT963440.1|	29382	Staphylococcus cohnii isolate Staphylococcus cohnii ATCC 29974 genome assembly, chromosome: I	100	74	0	0	39	112	1418662	1418589	1.04e-27	137	100	47
k117_291569	158	gi|1373834432|emb|LT963440.1|	29382	Staphylococcus cohnii isolate Staphylococcus cohnii ATCC 29974 genome assembly, chromosome: I	100	74	0	0	39	112	1604857	1604784	1.04e-27	137	100	47
k117_291569	158	gi|1373834432|emb|LT963440.1|	29382	Staphylococcus cohnii isolate Staphylococcus cohnii ATCC 29974 genome assembly, chromosome: I	100	74	0	0	39	112	1648174	1648247	1.04e-27	137	100	47
k117_291569	158	gi|1373834432|emb|LT963440.1|	29382	Staphylococcus cohnii isolate Staphylococcus cohnii ATCC 29974 genome assembly, chromosome: I	100	74	0	0	39	112	1955006	1955079	1.04e-27	137	100	47
k117_291569	158	gi|1373834432|emb|LT963440.1|	29382	Staphylococcus cohnii isolate Staphylococcus cohnii ATCC 29974 genome assembly, chromosome: I	100	74	0	0	39	112	2004387	2004314	1.04e-27	137	100	47
k117_291569	158	gi|1373834432|emb|LT963440.1|	29382	Staphylococcus cohnii isolate Staphylococcus cohnii ATCC 29974 genome assembly, chromosome: I	100	74	0	0	39	112	2150192	2150119	1.04e-27	137	100	47
k117_291569	158	gi|1373834432|emb|LT963440.1|	29382	Staphylococcus cohnii isolate Staphylococcus cohnii ATCC 29974 genome assembly, chromosome: I	100	74	0	0	39	112	2356986	2357059	1.04e-27	137	100	47
k117_291569	158	gi|1373834432|emb|LT963440.1|	29382	Staphylococcus cohnii isolate Staphylococcus cohnii ATCC 29974 genome assembly, chromosome: I	100	72	0	0	38	109	1814964	1814893	1.35e-26	134	100	46
k117_291569	158	gi|1373834432|emb|LT963440.1|	29382	Staphylococcus cohnii isolate Staphylococcus cohnii ATCC 29974 genome assembly, chromosome: I	100	71	0	0	39	109	524186	524256	4.86e-26	132	100	45
k117_291569	158	gi|1373834432|emb|LT963440.1|	29382	Staphylococcus cohnii isolate Staphylococcus cohnii ATCC 29974 genome assembly, chromosome: I	100	71	0	0	39	109	1273271	1273341	4.86e-26	132	100	45
k117_291569	158	gi|1373834432|emb|LT963440.1|	29382	Staphylococcus cohnii isolate Staphylococcus cohnii ATCC 29974 genome assembly, chromosome: I	100	71	0	0	39	109	1319302	1319372	4.86e-26	132	100	45
k117_291569	158	gi|1373834432|emb|LT963440.1|	29382	Staphylococcus cohnii isolate Staphylococcus cohnii ATCC 29974 genome assembly, chromosome: I	100	39	0	0	1	39	2053176	2053214	2.99e-08	73.1	100	25
k117_56684	157	gi|685042162|emb|LN590687.1|	7962	Cyprinus carpio genome assembly common carp genome, scaffold: LG13, chromosome: 13	97.368	38	1	0	119	156	15537178	15537215	4.96e-06	65.8	24	24
k117_218799	160	gi|1373834432|emb|LT963440.1|	29382	Staphylococcus cohnii isolate Staphylococcus cohnii ATCC 29974 genome assembly, chromosome: I	100	160	0	0	1	160	1180905	1181064	1.65e-75	296	100	100
k117_56703	151	gi|685042162|emb|LN590687.1|	7962	Cyprinus carpio genome assembly common carp genome, scaffold: LG13, chromosome: 13	100	37	0	0	2	38	15537215	15537179	3.64e-07	69.4	25	25
k117_187766	151	gi|1373834432|emb|LT963440.1|	29382	Staphylococcus cohnii isolate Staphylococcus cohnii ATCC 29974 genome assembly, chromosome: I	99.338	151	1	0	1	151	1464180	1464330	7.19e-69	274	100	100
k117_321458	155	gi|1373834432|emb|LT963440.1|	29382	Staphylococcus cohnii isolate Staphylococcus cohnii ATCC 29974 genome assembly, chromosome: I	99.355	155	1	0	1	155	1884563	1884717	4.45e-71	281	100	100
k117_27088	165	gi|1373834432|emb|LT963440.1|	29382	Staphylococcus cohnii isolate Staphylococcus cohnii ATCC 29974 genome assembly, chromosome: I	100	165	0	0	1	165	1555919	1556083	2.86e-78	305	100	100
k117_234223	166	gi|1373834432|emb|LT963440.1|	29382	Staphylococcus cohnii isolate Staphylococcus cohnii ATCC 29974 genome assembly, chromosome: I	100	166	0	0	1	166	1277888	1278053	8.01e-79	307	100	100
k117_234279	168	gi|1373834432|emb|LT963440.1|	29382	Staphylococcus cohnii isolate Staphylococcus cohnii ATCC 29974 genome assembly, chromosome: I	98.214	168	3	0	1	168	1237500	1237667	6.34e-75	294	100	100
k117_321783	154	gi|571265423|emb|HG322949.1|	1349767	Janthinobacterium agaricidamnosum NBRC 102515 = DSM 9628, complete genome	91.503	153	12	1	1	153	4786047	4785896	2.11e-49	209	99	99
k117_114517	158	gi|1373834432|emb|LT963440.1|	29382	Staphylococcus cohnii isolate Staphylococcus cohnii ATCC 29974 genome assembly, chromosome: I	100	158	0	0	1	158	1132155	1132312	2.11e-74	292	100	100
k117_247949	157	gi|1373834432|emb|LT963440.1|	29382	Staphylococcus cohnii isolate Staphylococcus cohnii ATCC 29974 genome assembly, chromosome: I	100	157	0	0	1	157	2533890	2533734	7.51e-74	291	100	100
k117_322598	157	gi|1373834432|emb|LT963440.1|	29382	Staphylococcus cohnii isolate Staphylococcus cohnii ATCC 29974 genome assembly, chromosome: I	100	157	0	0	1	157	2303122	2302966	7.51e-74	291	100	100
k117_293612	169	gi|1419349948|gb|CP022198.1|	47885	Pseudomonas oryzihabitans strain MS8 genome	95.266	169	8	0	1	169	4993529	4993361	3.87e-67	268	100	100
k117_87642	162	gi|571265423|emb|HG322949.1|	1349767	Janthinobacterium agaricidamnosum NBRC 102515 = DSM 9628, complete genome	91.379	58	5	0	99	156	1491797	1491854	1.84e-10	80.5	36	36
k117_294172	167	gi|1373834432|emb|LT963440.1|	29382	Staphylococcus cohnii isolate Staphylococcus cohnii ATCC 29974 genome assembly, chromosome: I	100	167	0	0	1	167	1870606	1870440	2.25e-79	309	100	100
k117_323744	154	gi|1049746289|gb|CP016603.1|	225991	Comamonas aquatica strain CJG genome	100	139	0	0	1	139	439911	439773	7.43e-64	257	90	90
k117_323744	154	gi|1049746289|gb|CP016603.1|	225991	Comamonas aquatica strain CJG genome	93.388	121	8	0	19	139	2678762	2678642	1.65e-40	180	90	79
k117_264267	162	gi|1373834432|emb|LT963440.1|	29382	Staphylococcus cohnii isolate Staphylococcus cohnii ATCC 29974 genome assembly, chromosome: I	100	162	0	0	1	162	697265	697426	1.3e-76	300	100	100

## Sheet: C3_ha_RefSeq
qseqid	qlen	sseqid	staxids	stitle	pident	length	mismatch	gapopen	qstart	qend	sstart	send	evalue	bitscore	qcovs	qcovhsp
k117_253547	406	gi|1535792216|ref|NC_040166.1|	1069201	Aspergillus luchuensis mitochondrion, complete genome	93.886	229	14	0	111	339	6189	5961	4.82e-90	346	56	56
k117_37754	933	gi|1535792216|ref|NC_040166.1|	1069201	Aspergillus luchuensis mitochondrion, complete genome	97.826	46	1	0	394	439	201	156	1.31e-09	80.5	5	5
k117_287779	411	gi|1610619022|ref|NC_041445.1|	5067	Aspergillus parasiticus mitochondrion, complete genome	100	75	0	0	1	75	6415	6489	8.9e-28	139	18	18
k117_215648	1055	gi|1610619022|ref|NC_041445.1|	5067	Aspergillus parasiticus mitochondrion, complete genome	96.154	234	5	4	266	496	9156	9388	1.31e-99	379	22	22
k117_175982	487	gi|1610619022|ref|NC_041445.1|	5067	Aspergillus parasiticus mitochondrion, complete genome	99.291	141	1	0	1	141	14293	14433	1.02e-62	255	29	29
k117_296794	162	gi|1037241235|ref|NC_030334.1|	395010	Zasmidium cellare mitochondrion, complete genome	97.333	75	2	0	36	110	18163	18237	6.49e-25	128	46	46
k117_17348	189	gi|1037241235|ref|NC_030334.1|	395010	Zasmidium cellare mitochondrion, complete genome	90	140	14	0	7	146	14486	14625	5.97e-41	182	74	74

## Sheet: C10_gl_GenBank
qseqid	qlen	sseqid	staxids	stitle	pident	length	mismatch	gapopen	qstart	qend	sstart	send	evalue	bitscore	qcovs	qcovhsp
k117_202366	207	gi|685042167|emb|LN590692.1|	7962	Cyprinus carpio genome assembly common carp genome, scaffold: LG33, chromosome: 33	91.667	48	2	2	162	207	21393604	21393557	7.01e-06	65.8	22	22
k117_243508	292	gi|1049746289|gb|CP016603.1|	225991	Comamonas aquatica strain CJG genome	90.196	102	10	0	3	104	2169668	2169769	2.82e-26	134	35	35
k117_364575	218	gi|1049746289|gb|CP016603.1|	225991	Comamonas aquatica strain CJG genome	91.304	69	6	0	137	205	1809734	1809802	9.51e-15	95.3	32	32
k117_324770	212	gi|571265423|emb|HG322949.1|	1349767	Janthinobacterium agaricidamnosum NBRC 102515 = DSM 9628, complete genome	90.116	172	17	0	35	206	2222002	2222173	1.12e-53	224	81	81
k117_843766	213	gi|1049746289|gb|CP016603.1|	225991	Comamonas aquatica strain CJG genome	91.099	191	15	2	1	190	3296819	3297008	1.11e-63	257	89	89
k117_248646	251	gi|1419349948|gb|CP022198.1|	47885	Pseudomonas oryzihabitans strain MS8 genome	98.739	238	3	0	1	238	414205	414442	1.26e-113	424	95	95
k117_528166	577	gi|1049746289|gb|CP016603.1|	225991	Comamonas aquatica strain CJG genome	91.837	49	4	0	460	508	478353	478305	1.71e-06	69.4	8	8
k117_654587	268	gi|1049746289|gb|CP016603.1|	225991	Comamonas aquatica strain CJG genome	90.672	268	25	0	1	268	2106145	2105878	1.4e-93	357	100	100
k117_60113	536	gi|1049746289|gb|CP016603.1|	225991	Comamonas aquatica strain CJG genome	92.308	208	16	0	329	536	3317402	3317195	6.66e-75	296	39	39
k117_739867	201	gi|1049746289|gb|CP016603.1|	225991	Comamonas aquatica strain CJG genome	90.654	107	8	2	96	201	3600964	3600859	1.09e-28	141	53	53
k117_739867	201	gi|1049746289|gb|CP016603.1|	225991	Comamonas aquatica strain CJG genome	94.118	68	4	0	132	199	3328926	3328859	1.43e-17	104	53	34
k117_739867	201	gi|1049746289|gb|CP016603.1|	225991	Comamonas aquatica strain CJG genome	94.118	68	4	0	132	199	3481119	3481052	1.43e-17	104	53	34
k117_739867	201	gi|1049746289|gb|CP016603.1|	225991	Comamonas aquatica strain CJG genome	92.857	70	5	0	132	201	2596329	2596398	5.15e-17	102	53	35
k117_739867	201	gi|1049746289|gb|CP016603.1|	225991	Comamonas aquatica strain CJG genome	91.781	73	6	0	129	201	2789879	2789951	5.15e-17	102	53	36
k117_739867	201	gi|1049746289|gb|CP016603.1|	225991	Comamonas aquatica strain CJG genome	91.176	68	6	0	132	199	478126	478059	3.1e-14	93.5	53	34
k117_739867	201	gi|1049746289|gb|CP016603.1|	225991	Comamonas aquatica strain CJG genome	94.828	58	3	0	144	201	3497854	3497797	1.12e-13	91.6	53	29
k117_739867	201	gi|1049746289|gb|CP016603.1|	225991	Comamonas aquatica strain CJG genome	92.593	54	4	0	146	199	2772849	2772796	8.68e-10	78.7	53	27
k117_62515	278	gi|1049746289|gb|CP016603.1|	225991	Comamonas aquatica strain CJG genome	90	220	22	0	40	259	118134	117915	6.99e-72	285	79	79
k117_939926	317	gi|1049746289|gb|CP016603.1|	225991	Comamonas aquatica strain CJG genome	90	60	3	3	1	59	2726410	2726467	1.91e-08	75	19	19
k117_184102	366	gi|1049746289|gb|CP016603.1|	225991	Comamonas aquatica strain CJG genome	90.598	351	32	1	17	366	3673125	3673475	1.14e-125	464	96	96
k117_68651	552	gi|1463728091|gb|CP031672.1|	1280	Staphylococcus aureus strain 64 plasmid pPS00119.1A.2, complete sequence	98.689	534	7	0	19	552	435	968	0	948	97	97
k117_68651	552	gi|1463672085|gb|CP031669.1|	1280	Staphylococcus aureus strain 199 plasmid pPS00120.1A.2, complete sequence	98.689	534	7	0	19	552	435	968	0	948	97	97
k117_789376	218	gi|1049746289|gb|CP016603.1|	225991	Comamonas aquatica strain CJG genome	93.793	145	7	2	26	169	10965	11108	1.95e-51	217	66	66
k117_791682	201	gi|1049746289|gb|CP016603.1|	225991	Comamonas aquatica strain CJG genome	94.792	96	5	0	85	180	3471564	3471659	1.81e-31	150	48	48
k117_752829	313	gi|1049746289|gb|CP016603.1|	225991	Comamonas aquatica strain CJG genome	93.082	159	11	0	3	161	2307201	2307359	2.93e-56	233	51	51
k117_638126	165	gi|672713136|emb|LK931720.1|	403776	Sphingobacterium sp. PM2-P1-29 genome assembly Sequencing method ,scaffold BN1088_Contig_143	99.394	165	1	0	1	165	414333	414497	1.33e-76	300	100	100
k117_359979	169	gi|1419349948|gb|CP022198.1|	47885	Pseudomonas oryzihabitans strain MS8 genome	94.611	167	9	0	1	167	1084710	1084876	2.33e-64	259	99	99
k117_280335	163	gi|571265423|emb|HG322949.1|	1349767	Janthinobacterium agaricidamnosum NBRC 102515 = DSM 9628, complete genome	91.304	161	14	0	3	163	5299947	5299787	1.05e-52	220	99	99
k117_919486	174	gi|1419349948|gb|CP022198.1|	47885	Pseudomonas oryzihabitans strain MS8 genome	93.103	174	12	0	1	174	3824088	3823915	3.13e-63	255	100	100
k117_162421	159	gi|571265423|emb|HG322949.1|	1349767	Janthinobacterium agaricidamnosum NBRC 102515 = DSM 9628, complete genome	90.323	62	6	0	30	91	1664404	1664343	5e-11	82.4	39	39
k117_879824	167	gi|1419349948|gb|CP022198.1|	47885	Pseudomonas oryzihabitans strain MS8 genome	94.611	167	9	0	1	167	1925912	1926078	2.29e-64	259	100	100
k117_402144	162	gi|571265423|emb|HG322949.1|	1349767	Janthinobacterium agaricidamnosum NBRC 102515 = DSM 9628, complete genome	95.679	162	7	0	1	162	4948928	4949089	6.13e-65	261	100	100
k117_163689	173	gi|571265423|emb|HG322949.1|	1349767	Janthinobacterium agaricidamnosum NBRC 102515 = DSM 9628, complete genome	90.968	155	14	0	19	173	4178269	4178115	2.45e-49	209	90	90
k117_642136	169	gi|1419349948|gb|CP022198.1|	47885	Pseudomonas oryzihabitans strain MS8 genome	97.546	163	4	0	1	163	4319679	4319841	1.79e-70	279	96	96
k117_603138	154	gi|1419349948|gb|CP022198.1|	47885	Pseudomonas oryzihabitans strain MS8 genome	93.233	133	9	0	1	133	2804704	2804836	1.64e-45	196	86	86
k117_483698	156	gi|1049746289|gb|CP016603.1|	225991	Comamonas aquatica strain CJG genome	90.476	147	14	0	1	147	1467675	1467529	6.01e-45	195	94	94
k117_365331	173	gi|1419349948|gb|CP022198.1|	47885	Pseudomonas oryzihabitans strain MS8 genome	94.118	170	10	0	3	172	533106	532937	2.4e-64	259	98	98
k117_286506	154	gi|672713136|emb|LK931720.1|	403776	Sphingobacterium sp. PM2-P1-29 genome assembly Sequencing method ,scaffold BN1088_Contig_143	98.701	154	2	0	1	154	2331123	2330970	7.38e-69	274	100	100
k117_843963	166	gi|1419349948|gb|CP022198.1|	47885	Pseudomonas oryzihabitans strain MS8 genome	95.783	166	7	0	1	166	3862566	3862401	3.78e-67	268	100	100
k117_885284	168	gi|1373834432|emb|LT963440.1|	29382	Staphylococcus cohnii isolate Staphylococcus cohnii ATCC 29974 genome assembly, chromosome: I	95.833	168	7	0	1	168	688403	688570	2.97e-68	272	100	100
k117_925838	165	gi|672713136|emb|LK931720.1|	403776	Sphingobacterium sp. PM2-P1-29 genome assembly Sequencing method ,scaffold BN1088_Contig_143	99.394	165	1	0	1	165	505393	505557	1.33e-76	300	100	100
k117_727481	156	gi|1419349948|gb|CP022198.1|	47885	Pseudomonas oryzihabitans strain MS8 genome	96.154	156	6	0	1	156	1138167	1138012	2.72e-63	255	100	100
k117_487703	169	gi|685042162|emb|LN590687.1|	7962	Cyprinus carpio genome assembly common carp genome, scaffold: LG13, chromosome: 13	93.478	46	1	2	124	169	10908052	10908009	1.51e-06	67.6	27	27
k117_488333	162	gi|685042161|emb|LN590686.1|	7962	Cyprinus carpio genome assembly common carp genome, scaffold: LG35, chromosome: 35	93.333	45	1	2	1	43	17091879	17091835	5.16e-06	65.8	27	27
k117_488509	157	gi|685042162|emb|LN590687.1|	7962	Cyprinus carpio genome assembly common carp genome, scaffold: LG13, chromosome: 13	95.122	41	2	0	117	157	15537175	15537215	4.96e-06	65.8	26	26
k117_488523	184	gi|685042162|emb|LN590687.1|	7962	Cyprinus carpio genome assembly common carp genome, scaffold: LG13, chromosome: 13	100	35	0	0	1	35	15537215	15537181	6.06e-06	65.8	19	19
k117_329010	162	gi|1419349948|gb|CP022198.1|	47885	Pseudomonas oryzihabitans strain MS8 genome	91.358	162	14	0	1	162	2743688	2743527	2.89e-53	222	100	100
k117_927418	164	gi|1419349948|gb|CP022198.1|	47885	Pseudomonas oryzihabitans strain MS8 genome	91.925	161	13	0	1	161	3567048	3567208	2.27e-54	226	98	98
k117_768741	165	gi|1419349948|gb|CP022198.1|	47885	Pseudomonas oryzihabitans strain MS8 genome	98.788	165	2	0	1	165	2437009	2436845	6.19e-75	294	100	100
k117_211752	159	gi|1419349948|gb|CP022198.1|	47885	Pseudomonas oryzihabitans strain MS8 genome	96.226	159	6	0	1	159	1389015	1388857	5.99e-65	261	100	100
k117_809561	181	gi|1419349948|gb|CP022198.1|	47885	Pseudomonas oryzihabitans strain MS8 genome	98.333	180	3	0	1	180	501782	501961	1.49e-81	316	99	99
k117_570828	159	gi|1419349948|gb|CP022198.1|	47885	Pseudomonas oryzihabitans strain MS8 genome	93.038	158	11	0	1	158	3877604	3877447	4.7e-56	231	99	99
k117_53448	172	gi|1419349948|gb|CP022198.1|	47885	Pseudomonas oryzihabitans strain MS8 genome	94.186	172	10	0	1	172	1276751	1276922	1.84e-65	263	100	100
k117_611187	162	gi|672713136|emb|LK931720.1|	403776	Sphingobacterium sp. PM2-P1-29 genome assembly Sequencing method ,scaffold BN1088_Contig_143	96.914	162	5	0	1	162	2965117	2965278	2.83e-68	272	100	100
k117_451854	153	gi|571265423|emb|HG322949.1|	1349767	Janthinobacterium agaricidamnosum NBRC 102515 = DSM 9628, complete genome	92.683	82	4	2	25	105	1085664	1085584	1.3e-21	117	53	53
k117_811786	170	gi|571265423|emb|HG322949.1|	1349767	Janthinobacterium agaricidamnosum NBRC 102515 = DSM 9628, complete genome	91.72	157	13	0	14	170	3801812	3801968	3.98e-52	219	92	92
k117_333508	152	gi|1419349948|gb|CP022198.1|	47885	Pseudomonas oryzihabitans strain MS8 genome	92.105	152	12	0	1	152	441082	441233	4.46e-51	215	100	100
k117_494858	164	gi|1419349948|gb|CP022198.1|	47885	Pseudomonas oryzihabitans strain MS8 genome	96.341	164	6	0	1	164	5315479	5315316	1.04e-67	270	100	100
k117_575019	195	gi|1373834432|emb|LT963440.1|	29382	Staphylococcus cohnii isolate Staphylococcus cohnii ATCC 29974 genome assembly, chromosome: I	90.566	53	5	0	29	81	2155503	2155555	1.4e-07	71.3	27	27
k117_816089	154	gi|1419349948|gb|CP022198.1|	47885	Pseudomonas oryzihabitans strain MS8 genome	94.839	155	6	2	1	154	264465	264312	7.48e-59	241	100	100
k117_495931	159	gi|663673455|emb|HG975449.1|	28526	Solanum pennellii chromosome ch10, complete genome	96.154	52	2	0	97	148	65043711	65043762	3.87e-12	86.1	33	33
k117_97672	170	gi|1419349948|gb|CP022198.1|	47885	Pseudomonas oryzihabitans strain MS8 genome	91.176	170	15	0	1	170	2343005	2342836	5.11e-56	231	100	100
k117_737482	151	gi|1419349948|gb|CP022198.1|	47885	Pseudomonas oryzihabitans strain MS8 genome	96.026	151	6	0	1	151	3721090	3721240	1.57e-60	246	100	100
k117_657922	165	gi|1373834432|emb|LT963440.1|	29382	Staphylococcus cohnii isolate Staphylococcus cohnii ATCC 29974 genome assembly, chromosome: I	96.479	142	4	1	1	141	485785	485926	1.37e-56	233	85	85
k117_538348	165	gi|1419349948|gb|CP022198.1|	47885	Pseudomonas oryzihabitans strain MS8 genome	90.909	165	15	0	1	165	5285855	5285691	2.96e-53	222	100	100
k117_697874	173	gi|1373834432|emb|LT963440.1|	29382	Staphylococcus cohnii isolate Staphylococcus cohnii ATCC 29974 genome assembly, chromosome: I	100	173	0	0	1	173	189824	189996	1.08e-82	320	100	100
k117_658966	173	gi|1049746289|gb|CP016603.1|	225991	Comamonas aquatica strain CJG genome	93.642	173	9	1	1	173	2599524	2599354	8.63e-64	257	100	100
k117_936534	164	gi|1419349948|gb|CP022198.1|	47885	Pseudomonas oryzihabitans strain MS8 genome	91.176	68	6	0	94	161	2176328	2176395	2.41e-14	93.5	41	41
k117_222927	194	gi|1419349948|gb|CP022198.1|	47885	Pseudomonas oryzihabitans strain MS8 genome	95.652	69	3	0	1	69	984668	984736	8.2e-20	111	36	36
k117_580253	192	gi|663673442|emb|HG975443.1|	28526	Solanum pennellii chromosome ch04, complete genome	94.737	190	10	0	2	191	47820556	47820745	2.08e-75	296	99	99
k117_580253	192	gi|663673442|emb|HG975443.1|	28526	Solanum pennellii chromosome ch04, complete genome	91.099	191	17	0	1	191	35392677	35392487	2.73e-64	259	99	99
k117_580253	192	gi|663673442|emb|HG975443.1|	28526	Solanum pennellii chromosome ch04, complete genome	90.576	191	18	0	1	191	38499504	38499694	1.27e-62	254	99	99
k117_580253	192	gi|663673442|emb|HG975443.1|	28526	Solanum pennellii chromosome ch04, complete genome	90.052	191	19	0	1	191	30117121	30117311	5.91e-61	248	99	99
k117_143846	171	gi|1419349948|gb|CP022198.1|	47885	Pseudomonas oryzihabitans strain MS8 genome	98.83	171	2	0	1	171	3744388	3744218	2.99e-78	305	100	100
k117_540993	152	gi|1419349948|gb|CP022198.1|	47885	Pseudomonas oryzihabitans strain MS8 genome	98.052	154	1	1	1	152	1987630	1987477	1.21e-66	267	100	100
k117_382431	165	gi|1419349948|gb|CP022198.1|	47885	Pseudomonas oryzihabitans strain MS8 genome	92.308	156	12	0	1	156	3818922	3819077	2.96e-53	222	95	95
k117_941781	165	gi|1419349948|gb|CP022198.1|	47885	Pseudomonas oryzihabitans strain MS8 genome	93.939	165	10	0	1	165	1752980	1753144	1.36e-61	250	100	100
k117_186762	151	gi|1419349948|gb|CP022198.1|	47885	Pseudomonas oryzihabitans strain MS8 genome	97.351	151	4	0	1	151	1178068	1178218	7.24e-64	257	100	100
k117_903391	170	gi|672713136|emb|LK931720.1|	403776	Sphingobacterium sp. PM2-P1-29 genome assembly Sequencing method ,scaffold BN1088_Contig_143	100	170	0	0	1	170	1310289	1310120	4.94e-81	315	100	100
k117_825749	171	gi|1049746289|gb|CP016603.1|	225991	Comamonas aquatica strain CJG genome	95.413	109	5	0	63	171	1250095	1250203	8.81e-39	174	64	64
k117_189007	172	gi|1373834432|emb|LT963440.1|	29382	Staphylococcus cohnii isolate Staphylococcus cohnii ATCC 29974 genome assembly, chromosome: I	95.349	172	8	0	1	172	2656828	2656657	8.5e-69	274	100	100
k117_31141	158	gi|1419349948|gb|CP022198.1|	47885	Pseudomonas oryzihabitans strain MS8 genome	98.065	155	3	0	4	158	5359438	5359284	9.87e-68	270	98	98
k117_151193	166	gi|1141961720|gb|CP019567.1|	1280	Staphylococcus aureus strain SR434 plasmid pSR04, complete genome	97.006	167	4	1	1	166	681	847	1.75e-70	279	100	100
k117_390374	161	gi|1373834432|emb|LT963440.1|	29382	Staphylococcus cohnii isolate Staphylococcus cohnii ATCC 29974 genome assembly, chromosome: I	96.094	128	4	1	34	161	910135	910009	8.04e-49	207	80	80
k117_789653	156	gi|1419349948|gb|CP022198.1|	47885	Pseudomonas oryzihabitans strain MS8 genome	96.078	153	6	0	1	153	3249344	3249496	1.26e-61	250	98	98
k117_111831	156	gi|1419349948|gb|CP022198.1|	47885	Pseudomonas oryzihabitans strain MS8 genome	97.917	144	3	0	13	156	397859	397716	1.26e-61	250	92	92
k117_470303	158	gi|1049746289|gb|CP016603.1|	225991	Comamonas aquatica strain CJG genome	99.367	158	1	0	1	158	1717212	1717055	9.8e-73	287	100	100
k117_351304	160	gi|1373834432|emb|LT963440.1|	29382	Staphylococcus cohnii isolate Staphylococcus cohnii ATCC 29974 genome assembly, chromosome: I	100	160	0	0	1	160	507134	506975	1.65e-75	296	100	100
k117_192834	168	gi|1373834432|emb|LT963440.1|	29382	Staphylococcus cohnii isolate Staphylococcus cohnii ATCC 29974 genome assembly, chromosome: I	97.024	168	5	0	1	168	745060	744893	1.37e-71	283	100	100
k117_550943	151	gi|1373834432|emb|LT963440.1|	29382	Staphylococcus cohnii isolate Staphylococcus cohnii ATCC 29974 genome assembly, chromosome: I	92.568	148	11	0	1	148	554172	554319	1.59e-50	213	98	98
k117_751369	159	gi|1464464569|gb|CP014157.1|	44283	Pasteurella multocida subsp. multocida strain RCAD0259 chromosome	100	128	0	0	32	159	2316544	2316417	1.01e-57	237	81	81
k117_234901	159	gi|1049746289|gb|CP016603.1|	225991	Comamonas aquatica strain CJG genome	92.593	162	6	6	1	159	1365529	1365371	6.07e-55	228	100	100
k117_593914	171	gi|1419349948|gb|CP022198.1|	47885	Pseudomonas oryzihabitans strain MS8 genome	98.246	171	3	0	1	171	4933601	4933771	1.39e-76	300	100	100
k117_77053	170	gi|1049746289|gb|CP016603.1|	225991	Comamonas aquatica strain CJG genome	95.294	170	8	0	1	170	1938971	1939140	1.08e-67	270	100	100
k117_116816	157	gi|663673455|emb|HG975449.1|	28526	Solanum pennellii chromosome ch10, complete genome	95.122	41	2	0	100	140	41537420	41537380	4.96e-06	65.8	26	26
k117_754915	158	gi|1419349948|gb|CP022198.1|	47885	Pseudomonas oryzihabitans strain MS8 genome	97.419	155	4	0	4	158	477705	477551	4.59e-66	265	98	98
k117_636680	154	gi|1419349948|gb|CP022198.1|	47885	Pseudomonas oryzihabitans strain MS8 genome	100	154	0	0	1	154	4676279	4676126	3.41e-72	285	100	100

## Sheet: C10_gl_RefSeq
qseqid	qlen	sseqid	staxids	stitle	pident	length	mismatch	gapopen	qstart	qend	sstart	send	evalue	bitscore	qcovs	qcovhsp
k117_399220	316	gi|1610619022|ref|NC_041445.1|	5067	Aspergillus parasiticus mitochondrion, complete genome	99.367	316	2	0	1	316	14292	14607	1.54e-158	573	100	100
k117_183932	183	gi|1610619022|ref|NC_041445.1|	5067	Aspergillus parasiticus mitochondrion, complete genome	95.628	183	8	0	1	183	9262	9080	7.06e-75	294	100	100

## Sheet: C12_fe_GenBank
qseqid	qlen	sseqid	staxids	stitle	pident	length	mismatch	gapopen	qstart	qend	sstart	send	evalue	bitscore	qcovs	qcovhsp
k117_139068	242	gi|685042162|emb|LN590687.1|	7962	Cyprinus carpio genome assembly common carp genome, scaffold: LG13, chromosome: 13	100	35	0	0	1	35	15537214	15537180	8.44e-06	65.8	14	14
k117_190072	227	gi|1049746289|gb|CP016603.1|	225991	Comamonas aquatica strain CJG genome	97.959	49	1	0	102	150	2760052	2760004	6.01e-12	86.1	22	22
k117_75361	151	gi|1419349948|gb|CP022198.1|	47885	Pseudomonas oryzihabitans strain MS8 genome	93.377	151	7	1	1	151	5121051	5121198	9.5e-53	220	100	100
k117_139051	165	gi|685042162|emb|LN590687.1|	7962	Cyprinus carpio genome assembly common carp genome, scaffold: LG13, chromosome: 13	100	35	0	0	1	35	15537214	15537180	5.29e-06	65.8	21	21
k117_102393	161	gi|571265423|emb|HG322949.1|	1349767	Janthinobacterium agaricidamnosum NBRC 102515 = DSM 9628, complete genome	92.5	160	12	0	1	160	4526098	4525939	1.72e-55	230	99	99
k117_289006	179	gi|685042162|emb|LN590687.1|	7962	Cyprinus carpio genome assembly common carp genome, scaffold: LG13, chromosome: 13	100	35	0	0	1	35	15537215	15537181	5.86e-06	65.8	20	20
k117_178151	162	gi|1419349948|gb|CP022198.1|	47885	Pseudomonas oryzihabitans strain MS8 genome	90.683	161	14	1	2	162	3366752	3366593	1.74e-50	213	99	99
k117_41700	185	gi|685042162|emb|LN590687.1|	7962	Cyprinus carpio genome assembly common carp genome, scaffold: LG13, chromosome: 13	95.238	42	0	1	143	184	15537176	15537215	6.1e-06	65.8	23	23
k117_66514	155	gi|672713136|emb|LK931720.1|	403776	Sphingobacterium sp. PM2-P1-29 genome assembly Sequencing method ,scaffold BN1088_Contig_143	99.355	155	1	0	1	155	1622058	1621904	4.45e-71	281	100	100
k117_179018	193	gi|685042180|emb|LN590705.1|	7962	Cyprinus carpio genome assembly common carp genome, scaffold: LG11, chromosome: 11	93.182	44	3	0	1	44	14955339	14955382	6.43e-06	65.8	23	23
k117_179018	193	gi|685042162|emb|LN590687.1|	7962	Cyprinus carpio genome assembly common carp genome, scaffold: LG13, chromosome: 13	97.436	39	0	1	1	39	15537215	15537178	6.43e-06	65.8	20	20
k117_31158	165	gi|571265423|emb|HG322949.1|	1349767	Janthinobacterium agaricidamnosum NBRC 102515 = DSM 9628, complete genome	93.878	147	9	0	19	165	479445	479591	2.96e-53	222	89	89
k117_254856	157	gi|571265423|emb|HG322949.1|	1349767	Janthinobacterium agaricidamnosum NBRC 102515 = DSM 9628, complete genome	92.079	101	7	1	4	103	5042178	5042078	8.01e-29	141	64	64
k117_267449	152	gi|1049746289|gb|CP016603.1|	225991	Comamonas aquatica strain CJG genome	93.878	49	3	0	37	85	2673598	2673550	7.9e-09	75	32	32
k117_45718	153	gi|1419349948|gb|CP022198.1|	47885	Pseudomonas oryzihabitans strain MS8 genome	93.548	155	7	3	1	153	2047472	2047625	5.78e-55	228	100	100
k117_243834	151	gi|685042162|emb|LN590687.1|	7962	Cyprinus carpio genome assembly common carp genome, scaffold: LG13, chromosome: 13	97.368	38	1	0	1	38	15537215	15537178	4.71e-06	65.8	25	25
k117_194654	159	gi|571265423|emb|HG322949.1|	1349767	Janthinobacterium agaricidamnosum NBRC 102515 = DSM 9628, complete genome	92.188	64	5	0	2	65	5599860	5599797	8.31e-14	91.6	40	40
k117_206407	169	gi|1419349948|gb|CP022198.1|	47885	Pseudomonas oryzihabitans strain MS8 genome	95.266	169	8	0	1	169	24667	24835	3.87e-67	268	100	100

## Sheet: C12_fe_RefSeq
qseqid	qlen	sseqid	staxids	stitle	pident	length	mismatch	gapopen	qstart	qend	sstart	send	evalue	bitscore	qcovs	qcovhsp
k117_128930	295	gi|1610619022|ref|NC_041445.1|	5067	Aspergillus parasiticus mitochondrion, complete genome	99.322	295	2	0	1	295	14293	14587	6.7e-147	534	100	100
k117_43288	160	gi|1610619022|ref|NC_041445.1|	5067	Aspergillus parasiticus mitochondrion, complete genome	96.894	161	4	1	1	160	9468	9308	3.61e-67	268	100	100

[truncated: 2 more sheets: CD12_GenBank, CD_RefSeq]
